# Supplementary material for: Engineering a Seven Enzyme Biotransformation using Mathematical Modelling and Characterized Enzyme Parts
Source: ChemCatChem. 2019 Jul 4;11(15):3474–89. doi: 10.1002/cctc.201900646 (PMC6774274; doi:10.1002/cctc.201900646)
Supplement: Supplementary file 2 — Supplementary [file CCTC-11-3474-s002.zip]

Archive with 81 entries (60 files):
- Supplementary Data for Uploading/
- Supplementary Data for Uploading/Enz and Cofactor cost of optimised reaction.xlsx
- Supplementary Data for Uploading/Experimental Data/
- Supplementary Data for Uploading/Experimental Data/ADH/
- Supplementary Data for Uploading/Experimental Data/ADH/ADH alcohol kinetic, 19jun15.xlsx
- Supplementary Data for Uploading/Experimental Data/ADH/ADH NAD+ kinetic 2, 15jun15.xlsx
- Supplementary Data for Uploading/Experimental Data/ADH/ADH NAD+, NADH and ptolyl alcohol kinetic 15jun15.pzf
- Supplementary Data for Uploading/Experimental Data/ADH/ADH NADH kinetic, 15jun15.xlsx
- Supplementary Data for Uploading/Experimental Data/ADH/ADH ptolualdehyde 30 kinetics.pzfx
- Supplementary Data for Uploading/Experimental Data/ADH/ADH ptoludaldehyde 30 10march16.xlsx
- Supplementary Data for Uploading/Experimental Data/ADH/ADH ptoludaldehyde 30 assay 2 22march16.xlsx
- Supplementary Data for Uploading/Experimental Data/CAR/
- Supplementary Data for Uploading/Experimental Data/CAR/ATP vs CA, mpCAR, 15Feb16.pzfx
- Supplementary Data for Uploading/Experimental Data/CAR/mpCAR ATP vs CA, 15feb16.xlsx
- Supplementary Data for Uploading/Experimental Data/CAR/mpCAR NADPH kinetic.pzf
- Supplementary Data for Uploading/Experimental Data/Model validation experiments/
- Supplementary Data for Uploading/Experimental Data/Model validation experiments/Model validation results 1.xlsx
- Supplementary Data for Uploading/Experimental Data/Model validation experiments/Model validation results 2.xlsx
- Supplementary Data for Uploading/Experimental Data/PAP/
- Supplementary Data for Uploading/Experimental Data/PAP/PAP prelim 5feb16.xlsx
- Supplementary Data for Uploading/Experimental Data/PAP/tnPPT Kinetics, pH and thermostab, 17Feb16.pzfx
- Supplementary Data for Uploading/Experimental Data/PPiase/
- Supplementary Data for Uploading/Experimental Data/PPiase/Ppiase kcat assay.pzfx
- Supplementary Data for Uploading/Experimental Data/PPiase/Ppiase kcat, 15jan16.xlsx
- Supplementary Data for Uploading/Experimental Data/PPiase/PPIase thermostab 16feb16.xlsx
- Supplementary Data for Uploading/Experimental Data/PPiase/Ppiase vs ph, 15Feb16.xlsx
- Supplementary Data for Uploading/Experimental Data/PPiase/Ppiase, pH and temperature 16feb16.pzfx
- Supplementary Data for Uploading/Experimental Data/PTDH/
- Supplementary Data for Uploading/Experimental Data/PTDH/PTDH NAD and NADP, lower enz, 11nov15.xlsx
- Supplementary Data for Uploading/Experimental Data/PTDH/PTDH NAD(P) kinetics.pzfx
- Supplementary Data for Uploading/Experimental Data/PTDH/PTDH pH and temperature.pzfx
- Supplementary Data for Uploading/Experimental Data/PTDH/PTDH pH vs activity.xlsx
- Supplementary Data for Uploading/Experimental Data/PTDH/PTDH thermostability.xlsx
- Supplementary Data for Uploading/Experimental Data/Temperature and pH Data.pzfx
- Supplementary Data for Uploading/Experimental Data/tnAK/
- Supplementary Data for Uploading/Experimental Data/tnAK/tnAK - CAR coupled assay.pzfx
- Supplementary Data for Uploading/Modelling/
- Supplementary Data for Uploading/Modelling/Modelling 1.6/
- Supplementary Data for Uploading/Modelling/Modelling 1.6.zip
- Supplementary Data for Uploading/Modelling/Modelling 1.6/.idea/
- Supplementary Data for Uploading/Modelling/Modelling 1.6/.idea/misc.xml
- Supplementary Data for Uploading/Modelling/Modelling 1.6/.idea/Modelling 1.6.iml
- Supplementary Data for Uploading/Modelling/Modelling 1.6/.idea/modules.xml
- Supplementary Data for Uploading/Modelling/Modelling 1.6/.idea/vcs.xml
- Supplementary Data for Uploading/Modelling/Modelling 1.6/.idea/workspace.xml
- Supplementary Data for Uploading/Modelling/Modelling 1.6/License.txt
- Supplementary Data for Uploading/Modelling/Modelling 1.6/Optimisation/
- Supplementary Data for Uploading/Modelling/Modelling 1.6/Optimisation/ga_classes.py
- Supplementary Data for Uploading/Modelling/Modelling 1.6/Optimisation/GA_output/
- Supplementary Data for Uploading/Modelling/Modelling 1.6/Optimisation/ga_parameters.py
- Supplementary Data for Uploading/Modelling/Modelling 1.6/Optimisation/ga_run.py
- Supplementary Data for Uploading/Modelling/Modelling 1.6/Optimisation/__init__.py
- Supplementary Data for Uploading/Modelling/Modelling 1.6/Optimisation/__pycache__/
- Supplementary Data for Uploading/Modelling/Modelling 1.6/Reaction/
- Supplementary Data for Uploading/Modelling/Modelling 1.6/Reaction/list_reactions.py
- Supplementary Data for Uploading/Modelling/Modelling 1.6/Reaction/substrates.py
- Supplementary Data for Uploading/Modelling/Modelling 1.6/Reaction/__pycache__/
- Supplementary Data for Uploading/Modelling/Modelling 1.6/Reaction/__pycache__/list_reactions.cpython-34.pyc
- Supplementary Data for Uploading/Modelling/Modelling 1.6/Reaction/__pycache__/substrates.cpython-34.pyc
- Supplementary Data for Uploading/Modelling/Modelling 1.6/Reaction_Classes/
- Supplementary Data for Uploading/Modelling/Modelling 1.6/Reaction_Classes/functions.py
- Supplementary Data for Uploading/Modelling/Modelling 1.6/Reaction_Classes/Pathway.py
- Supplementary Data for Uploading/Modelling/Modelling 1.6/Reaction_Classes/Reactions.py
- Supplementary Data for Uploading/Modelling/Modelling 1.6/Reaction_Classes/sensitivity_analysis.py
- Supplementary Data for Uploading/Modelling/Modelling 1.6/Reaction_Classes/__pycache__/
- Supplementary Data for Uploading/Modelling/Modelling 1.6/Reaction_Classes/__pycache__/functions.cpython-34.pyc
- Supplementary Data for Uploading/Modelling/Modelling 1.6/Reaction_Classes/__pycache__/functions.cpython-35.pyc
- Supplementary Data for Uploading/Modelling/Modelling 1.6/Reaction_Classes/__pycache__/Pathway.cpython-34.pyc
- Supplementary Data for Uploading/Modelling/Modelling 1.6/Reaction_Classes/__pycache__/Reactions.cpython-34.pyc
- Supplementary Data for Uploading/Modelling/Modelling 1.6/Reaction_Classes/__pycache__/sensitivity_analysis.cpython-34.pyc
- Supplementary Data for Uploading/Modelling/Modelling 1.6/run_normal.py
- Supplementary Data for Uploading/Modelling/Modelling 1.6/run_sensitivity.py
- Supplementary Data for Uploading/Modelling/Modelling 1.6/__pycache__/
- Supplementary Data for Uploading/Plasmids/
- Supplementary Data for Uploading/Plasmids/AF-Est2-pET24d.dna
- Supplementary Data for Uploading/Plasmids/ApADH-pET-30 Xa_LIC.dna
- Supplementary Data for Uploading/Plasmids/mpCAR-pNIC28.dna
- Supplementary Data for Uploading/Plasmids/PTDH-pNIC28.dna
- Supplementary Data for Uploading/Plasmids/tnAK-pNIC28.dna
- Supplementary Data for Uploading/Plasmids/tnPAP-pNIC28.dna
- Supplementary Data for Uploading/Plasmids/TthPpiase_pNIC28.dna
