# Supplementary material for: Engineering a Seven Enzyme Biotransformation using Mathematical Modelling and Characterized Enzyme Parts
Source: ChemCatChem. 2019 Jul 4;11(15):3474–89. doi: 10.1002/cctc.201900646 (PMC6774274; doi:10.1002/cctc.201900646)
Supplement: Supplementary file 2 — Supplementary [file CCTC-11-3474-s002.zip › Supplementary Data for Uploading/Enz and Cofactor cost of optimised reaction.xlsx]

## Sheet: Optimised
Substrate	Cost in bulk	Amount (in g) for price listed	Cost per Kg	MW	uM in reaction	moles in reaction (500ul)	Kg in reaction	Cost
PolyP	5	1000	5	102	6000	3e-06	3.06e-07	1.53e-06
PO3	670	1000000	0.67	216.04	20000	1e-05	2.1604e-06	1.44747e-06
NAD	1500	1000	1500	663.43	0	0	0	0
NADP	1500	1000	1500	743.41	0	0	0	0
NADH	1500	1000	1500	709.4	500	2.5e-07	1.7735e-07	0.000266025
NADPH	1500	1000	1500	833.35	500	2.5e-07	2.08337e-07	0.000312506
ATP	200	1000	200	551.14	1250	6.25e-07	3.44463e-07	6.88925e-05
								0.000650401
Enzyme	MW	Concentration in optimised reaction (uM)	umols enz total (in 500 uL)	ug enz total (in 500 ul)	g enz	Cost per kg	Cost enzyme
Est	29199.6	9.65	0.004825	140.888	0.000140888	1000	0.000140888
pCAR	126982	0.73	0.000365	46.3484	4.63484e-05		4.63484e-05
Adh	39467.6	24.7	0.01235	487.425	0.000487425		0.000487425
PTDH	38766.5	0.43	0.000215	8.3348	8.3348e-06		8.3348e-06
Ppiase	21768.7	0.07	3.5e-05	0.761905	7.61905e-07		7.61905e-07
tnAK	27616.7	0.15	7.5e-05	2.07125	2.07125e-06		2.07125e-06
PPT	61068.2	0.57	0.000285	17.4044	1.74044e-05		1.74044e-05
						Total	0.000703234
						Grand total	0.00135363
