# Supplementary material for: Engineering a Seven Enzyme Biotransformation using Mathematical Modelling and Characterized Enzyme Parts
Source: ChemCatChem. 2019 Jul 4;11(15):3474–89. doi: 10.1002/cctc.201900646 (PMC6774274; doi:10.1002/cctc.201900646)
Supplement: Supplementary file 2 — Supplementary [file CCTC-11-3474-s002.zip › Supplementary Data for Uploading/Experimental Data/ADH/ADH alcohol kinetic, 19jun15.xlsx]

## Sheet: Sheet2
Application: Tecan i-control				Tecan i-control , 1.9.17.0
Device: infinite 200Pro				Serial number: 1203000153				Serial number of connected stacker:
Firmware: V_3.22_12/10_Infinite (Dec 14 2010/13.07.14)				MAI, V_3.22_12/10_Infinite (Dec 14 2010/13.07.14)
Date:	15/06/2015
Time:	19:13:04
System				BLJVZ4J
User				BLJVZ4J\Nanodrop
Plate				Greiner 96 Flat Bottom Transparent Polystyrol [GRE96ft.pdfx]
Plate-ID (Stacker)
Shaking (Linear) Duration:				20	s
Shaking (Linear) Amplitude:				2.5	mm
Label: Label1
Mode				Absorbance
Multiple Reads per Well (Square (filled))				2 x 2
Multiple Reads per Well (Border)				1750	µm
Wavelength				340	nm
Bandwidth				9	nm
Number of Flashes				25
Settle Time				0	ms
Part of Plate				A7-H12
Start Time:	15/06/2015 19:13:25
																						y=mx+c				Protein
																						x=(y-c)/m				2mg/ml
																						m	0.00173421			2ul per reaction
																						c	0.136391			4ug
																										0.004mg
																					Blank substratced			uM / min			uM / min / mg			umol / min / min
Well	Mean	StDev	0;1	1;1	1;0	0;0		Avg Enz	Stdev enz		Blank - Enzyme	Stdev			A	166.66	0.426933	0.0128598	3		0.3727	0.0138815		21.4911	0.800455		5372.78	200.114		0.537278	0.0200114
A7	0.1429	0.0037	0.1418	0.1483	0.1409	0.1405									B	83.33	0.299	0.013242	3		0.244767	0.0142363		14.114	0.820914		3528.51	205.228		0.352851	0.0205228
A8	0.1446	0.0035	0.1437	0.1498	0.142	0.1428		0.1452	0.00265141		0.426933	0.0128598			C	41.665	0.2233	0.00358562	3		0.169067	0.00633877		9.74894	0.365514		2437.23	91.3786		0.243723	0.00913786
A9	0.1481	0.005	0.1463	0.1555	0.1459	0.1446									D	20.8325	0.167833	0.00644153	3		0.1136	0.00829557		6.55055	0.47835		1637.64	119.588		0.163764	0.0119588
A10	0.5577	0.018	0.5588	0.5826	0.546	0.5432									E	10.4162	0.134933	0.0048111	3		0.0807	0.00710422		4.65343	0.409653		1163.36	102.413		0.116336	0.0102413
A11	0.5808	0.0175	0.5739	0.6058	0.5786	0.565		0.572133	0.0125835						F	5.20812	0.1228	0.00702544	3		0.0685667	0.00875671		3.95378	0.504941		988.445	126.235		0.0988445	0.0126235
A12	0.5779	0.018	0.5746	0.6038	0.5702	0.563									G	2.60406	0.1032	0.00354119	3		0.0489667	0.00631374		2.82358	0.364071		705.895	91.0178		0.0705895	0.00910178
B7	0.1393	0.0021	0.1393	0.1422	0.1376	0.138									H	0	0.0542333	0.00522717	3		0	0.00739233		0	0.426266		0	106.567		0	0.0106567
B8	0.1387	0.0022	0.1385	0.1419	0.1374	0.1371		0.1403	0.00227157		0.299	0.013242
B9	0.1429	0.0022	0.1421	0.1461	0.1423	0.1412																					uM / min / mg			umol / min / min
B10	0.4246	0.0127	0.419	0.4433	0.4208	0.4154									0.572133	0.375833								21.6718	0.0128598		5417.95	3.21494		0.541795	0.000321494
B11	0.4495	0.0124	0.4446	0.4681	0.4424	0.4428		0.4393	0.0130457						0.4393	0.243		250mM						14.0122	0.013242		3503.04	3.31049		0.350304	0.000331049
B12	0.4438	0.0175	0.4324	0.4683	0.4445	0.4302									0.362333	0.166033		10 in 200						9.57403	0.00358562		2393.51	0.896406		0.239351	8.96406e-05
C7	0.1383	0.0016	0.1391	0.1401	0.1368	0.137									0.3047	0.1084		5 in 100						6.2507	0.00644153		1562.67	1.61038		0.156267	0.000161038
C8	0.1377	0.0014	0.1386	0.1393	0.1364	0.1367		0.139033	0.00181475		0.2233	0.00358562			0.271267	0.0749667		1 in 20	12.5mM					4.32282	0.0048111		1080.71	1.20278		0.108071	0.000120278
C9	0.1411	0.0011	0.142	0.1421	0.1402	0.1402									0.260567	0.0642667		Assay conc	6.25mM					3.70583	0.00702544		926.457	1.75636		0.0926457	0.000175636
C10	0.3607	0.0133	0.3664	0.3768	0.351	0.3486									0.2402	0.0439								2.53142	0.00354119		632.855	0.885297		0.0632855	8.85297e-05
C11	0.3604	0.0147	0.3568	0.382	0.3532	0.3496		0.362333	0.00309247						0.1963	0								0	0.00522717		0	1.30679		0	0.000130679
C12	0.3659	0.0069	0.3619	0.3759	0.3653	0.3608
D7	0.134	0.0012	0.135	0.1349	0.1325	0.1337
D8	0.1378	0.0016	0.1384	0.1382	0.1355	0.1392		0.136867	0.00253245		0.167833	0.00644153
D9	0.1388	0.0012	0.1396	0.1401	0.1377	0.138
D10	0.3109	0.0152	0.3034	0.3327	0.3094	0.2983
D11	0.2991	0.0078	0.2956	0.3108	0.2952	0.295		0.3047	0.00592283
D12	0.3041	0.01	0.2966	0.3182	0.3046	0.2972
E7	0.1342	0.0014	0.1352	0.1357	0.133	0.1331
E8	0.1345	0.0015	0.1349	0.1365	0.1336	0.1331		0.136333	0.00343851		0.134933	0.0048111
E9	0.1403	0.0013	0.1411	0.1417	0.139	0.1394
E10	0.2699	0.0078	0.2657	0.281	0.2697	0.2633
E11	0.2688	0.0105	0.2641	0.2841	0.266	0.2609		0.271267	0.00336502
E12	0.2751	0.0135	0.266	0.2935	0.2771	0.2641
F7	0.1373	0.0011	0.1378	0.1384	0.1363	0.1364
F8	0.1365	0.0017	0.1364	0.1388	0.1354	0.1351		0.137767	0.00155349		0.1228	0.00702544
F9	0.1395	0.0011	0.14	0.1408	0.139	0.1382
F10	0.2538	0.0172	0.2415	0.2766	0.2578	0.2395
F11	0.2675	0.0181	0.2874	0.2775	0.2567	0.2482		0.260567	0.00685152
F12	0.2604	0.017	0.2494	0.2842	0.2608	0.2472
G7	0.1349	0.0011	0.1355	0.1361	0.1344	0.1336
G8	0.1376	0.0031	0.1373	0.1417	0.1372	0.1342		0.137	0.0018735		0.1032	0.00354119
G9	0.1385	0.0016	0.1381	0.1408	0.138	0.1371
G10	0.2425	0.015	0.2321	0.2631	0.2439	0.2308
G11	0.2368	0.0141	0.2273	0.2565	0.2371	0.2261		0.2402	0.003005
G12	0.2413	0.0169	0.2314	0.2657	0.2393	0.2286
H7	0.1381	0.0012	0.138	0.1397	0.1381	0.1367
H8	0.144	0.0028	0.1406	0.1457	0.1468	0.1427		0.142067	0.0034356		0.0542333	0.00522717
H9	0.1441	0.0018	0.1442	0.1427	0.143	0.1466
H10	0.1919	0.0101	0.1841	0.2058	0.1931	0.1845
H11	0.1995	0.0192	0.1856	0.2255	0.2026	0.1844		0.1963	0.00393954
H12	0.1975	0.014	0.1875	0.2178	0.1955	0.1892
End Time:	19/06/2015 16:21:44
