# Supplementary material for: Engineering a Seven Enzyme Biotransformation using Mathematical Modelling and Characterized Enzyme Parts
Source: ChemCatChem. 2019 Jul 4;11(15):3474–89. doi: 10.1002/cctc.201900646 (PMC6774274; doi:10.1002/cctc.201900646)
Supplement: Supplementary file 2 — Supplementary [file CCTC-11-3474-s002.zip › Supplementary Data for Uploading/Experimental Data/ADH/ADH NAD+ kinetic 2, 15jun15.xlsx]

## Sheet: Sheet2
Application: Tecan i-control				Tecan i-control , 1.9.17.0
Device: infinite 200Pro				Serial number: 1203000153				Serial number of connected stacker:
Firmware: V_3.22_12/10_Infinite (Dec 14 2010/13.07.14)				MAI, V_3.22_12/10_Infinite (Dec 14 2010/13.07.14)
Date:	15/06/2015
Time:	19:13:04
System				BLJVZ4J
User				BLJVZ4J\Nanodrop
Plate				Greiner 96 Flat Bottom Transparent Polystyrol [GRE96ft.pdfx]
Plate-ID (Stacker)
Shaking (Linear) Duration:				20	s
Shaking (Linear) Amplitude:				2.5	mm
Label: Label1
Mode				Absorbance
Multiple Reads per Well (Square (filled))				2 x 2
Multiple Reads per Well (Border)				1750	µm
Wavelength				340	nm
Bandwidth				9	nm
Number of Flashes				25
Settle Time				0	ms
Part of Plate				A7-H12
Start Time:	15/06/2015 19:13:25
																						y=mx+c				Protein			Reaction was in 100ul (Actually 120ul but took 100ul to read, is equivalent)
																						x=(y-c)/m				2mg/ml
																						m	0.00173421			2ul per reaction
																						c	0.136391			4ug
																										0.004mg
																					Blank substratced			uM / min			uM / min / mg			umol / min / min
Well	Mean	StDev	0;1	1;1	1;0	0;0		Avg Enz	Stdev enz		Blank - Enzyme	Stdev			A		0.294	0.0159175	3		0.268167	0.0179678		15.4634	1.03608		3865.84	259.02		0.386584	0.025902
A7	0.2093	0.0079	0.22	0.2101	0.2051	0.202									B		0.3381	0.0102228	3		0.312267	0.0131901		18.0063	0.760587		4501.58	190.147		0.450158	0.0190147
A8	0.2032	0.0015	0.2041	0.2049	0.2019	0.202		0.205967	0.00308923		0.294	0.0159175			C		0.346433	0.00647199	3		0.3206	0.0105527		18.4868	0.608504		4621.71	152.126		0.462171	0.0152126
A9	0.2054	0.0022	0.2048	0.2086	0.205	0.2033									D		0.318567	0.00683251	3		0.292733	0.0107776		16.88	0.621471		4219.99	155.368		0.421999	0.0155368
A10	0.487	0.007	0.4865	0.4969	0.4836	0.4811									E		0.263633	0.0102046	3		0.2378	0.013176		13.7123	0.75977		3428.08	189.943		0.342808	0.0189943
A11	0.4956	0.0082	0.4924	0.5071	0.4949	0.4879		0.499967	0.0156149						F		0.1999	0.00380876	3		0.174067	0.00916406		10.0373	0.52843		2509.31	132.107		0.250931	0.0132107
A12	0.5173	0.0494	0.4987	0.5904	0.4984	0.4816									G		0.1318	0.00333267	3		0.105967	0.00897664		6.11039	0.517622		1527.6	129.406		0.15276	0.0129406
B7	0.1661	0.0006	0.1656	0.1666	0.1666	0.1656									H		0.0258333	0.00833506	3		0	0.0117876		0	0.679709		0	169.927		0	0.0169927
B8	0.1637	0.0017	0.1632	0.1662	0.1626	0.1626		0.166533	0.003073		0.3381	0.0102228
B9	0.1698	0.0028	0.1726	0.1715	0.1668	0.1681
B10	0.4934	0.0102	0.4884	0.5073	0.494	0.4837
B11	0.5096	0.0094	0.5058	0.5233	0.5072	0.502		0.504633	0.00975004
B12	0.5109	0.0106	0.5061	0.5264	0.5084	0.5026
C7	0.1457	0.0024	0.1459	0.1489	0.1435	0.1443
C8	0.1459	0.0016	0.1466	0.1478	0.1442	0.1449		0.146333	0.000929164		0.346433	0.00647199
C9	0.1474	0.002	0.1475	0.1502	0.1462	0.1459
C10	0.4869	0.0156	0.4786	0.5093	0.4853	0.4742
C11	0.4918	0.0139	0.4856	0.5121	0.4888	0.4808		0.492767	0.00640494
C12	0.4996	0.0166	0.4906	0.5235	0.4981	0.4863
D7	0.1335	0.0015	0.1338	0.1354	0.132	0.1328
D8	0.1352	0.0016	0.1353	0.1374	0.1341	0.134		0.1354	0.00200749		0.318567	0.00683251
D9	0.1375	0.0021	0.1377	0.1404	0.1365	0.1355
D10	0.4471	0.0146	0.438	0.467	0.4487	0.4347
D11	0.4547	0.0139	0.4467	0.4742	0.4551	0.443		0.453967	0.00653094
D12	0.4601	0.0172	0.4497	0.4843	0.4604	0.446
E7	0.1289	0.0018	0.1289	0.1314	0.1281	0.1272
E8	0.1292	0.0024	0.1284	0.1327	0.1282	0.1274		0.1311	0.00355387		0.263633	0.0102046
E9	0.1352	0.002	0.1348	0.1381	0.1345	0.1336
E10	0.3837	0.0121	0.376	0.4002	0.3851	0.3734
E11	0.4007	0.0129	0.3936	0.4184	0.4015	0.389		0.394733	0.00956573
E12	0.3998	0.015	0.3904	0.4201	0.402	0.3867
F7	0.1321	0.0026	0.1305	0.1344	0.1292	0.1341
F8	0.1298	0.0028	0.1286	0.1338	0.1293	0.1275		0.131667	0.00169214		0.1999	0.00380876
F9	0.1331	0.0029	0.1323	0.1373	0.1322	0.1306
F10	0.3294	0.0202	0.315	0.3548	0.3364	0.3115
F11	0.3298	0.0189	0.3161	0.3529	0.3373	0.3128		0.331567	0.00341223
F12	0.3355	0.0191	0.321	0.3587	0.3434	0.3188
G7	0.1274	0.0024	0.1265	0.1308	0.1267	0.1254
G8	0.1293	0.0031	0.1277	0.1338	0.1289	0.1268		0.129033	0.00151768		0.1318	0.00333267
G9	0.1304	0.0028	0.1293	0.1345	0.1298	0.1282
G10	0.2597	0.0169	0.2462	0.2773	0.271	0.2443
G11	0.2586	0.0183	0.2444	0.2799	0.2677	0.2423		0.260833	0.00296704
G12	0.2642	0.023	0.2457	0.2906	0.2765	0.2442
H7	0.1298	0.0023	0.1283	0.1332	0.1289	0.1288
H8	0.1358	0.0048	0.131	0.1418	0.1373	0.1332		0.133767	0.0034356		0.0258333	0.00833506
H9	0.1357	0.0016	0.1343	0.1377	0.1344	0.1363
H10	0.1543	0.0231	0.1364	0.1826	0.1637	0.1344
H11	0.1562	0.0244	0.1364	0.1804	0.1739	0.1339		0.1596	0.00759408
H12	0.1683	0.0329	0.14	0.2054	0.1864	0.1412
End Time:	19/06/2015 12:55:58
