# Supplementary material for: Engineering a Seven Enzyme Biotransformation using Mathematical Modelling and Characterized Enzyme Parts
Source: ChemCatChem. 2019 Jul 4;11(15):3474–89. doi: 10.1002/cctc.201900646 (PMC6774274; doi:10.1002/cctc.201900646)
Supplement: Supplementary file 2 — Supplementary [file CCTC-11-3474-s002.zip › Supplementary Data for Uploading/Experimental Data/ADH/ADH NADH kinetic, 15jun15.xlsx]

## Sheet: Sheet2
Application: Tecan i-control				Tecan i-control , 1.9.17.0
Device: infinite 200Pro				Serial number: 1203000153				Serial number of connected stacker:
Firmware: V_3.22_12/10_Infinite (Dec 14 2010/13.07.14)				MAI, V_3.22_12/10_Infinite (Dec 14 2010/13.07.14)
Date:	15/06/2015
Time:	19:13:04
System				BLJVZ4J
User				BLJVZ4J\Nanodrop
Plate				Greiner 96 Flat Bottom Transparent Polystyrol [GRE96ft.pdfx]
Plate-ID (Stacker)
Shaking (Linear) Duration:				20	s
Shaking (Linear) Amplitude:				2.5	mm
Label: Label1
Mode				Absorbance
Multiple Reads per Well (Square (filled))				2 x 2
Multiple Reads per Well (Border)				1750	µm
Wavelength				340	nm
Bandwidth				9	nm
Number of Flashes				25
Settle Time				0	ms
Part of Plate				A7-H12
Start Time:	15/06/2015 19:13:25
																						y=mx+c				Protein			Reaction was in 100ul (Actually 120ul but took 100ul to read, is equivalent)
																						x=(y-c)/m				2mg/ml
																						m	0.00173421			2ul per reaction
																						c	0.136391			4ug
																										0.004mg
																					Blank substratced			uM / min			uM / min / mg			umol / min / min
Well	Mean	StDev	0;1	1;1	1;0	0;0		Avg Enz	Stdev enz		Blank - Enzyme	Stdev			A	1000	0.388233	0.0735648	3		0.4212	0.0745335		24.2878	4.29784		6071.94	1074.46		0.607194	0.107446
A7	2.1341	0.01	2.146	2.1233	2.1289	2.1381									B	500	0.274033	0.0273719	3		0.307	0.0298779		17.7026	1.72286		4425.66	430.714		0.442566	0.0430714
A8	2.0715	0.0301	2.1135	2.0464	2.0535	2.0727		2.1012	0.0314224		0.388233	0.0735648			C	250	0.2394	0.0145302	3		0.272367	0.0188306		15.7056	1.08583		3926.39	271.458		0.392639	0.0271458
A9	2.098	0.019	2.1223	2.1036	2.0809	2.0851									D	125	0.165167	0.00599861	3		0.198133	0.0133958		11.425	0.772444		2856.25	193.111		0.285625	0.0193111
A10	1.685	0.0433	1.6718	1.7381	1.6955	1.6348									E	62.5	0.0951333	0.00506886	3		0.1281	0.013006		7.38667	0.74997		1846.67	187.493		0.184667	0.0187493
A11	1.7889	0.0211	1.7859	1.8167	1.7876	1.7655		1.71297	0.0665162						F	31.25	0.0365333	0.00304686	3		0.0695	0.0123591		4.0076	0.712665		1001.9	178.166		0.10019	0.0178166
A12	1.665	0.0431	1.6534	1.7124	1.6829	1.6113									G	15.625	0.0093	0.00173782	3		0.0422667	0.012103		2.43723	0.697901		609.309	174.475		0.0609309	0.0174475
B7	1.1227	0.0074	1.1286	1.1217	1.1126	1.1279									H	0	-0.0329667	0.0119776	3		0	0.0169389		0	0.976753		0	244.188		0	0.0244188
B8	1.0813	0.0052	1.0873	1.081	1.0747	1.0825		1.1017	0.0207065		0.274033	0.0273719
B9	1.1011	0.0086	1.1121	1.0986	1.0916	1.1021
B10	0.8106	0.027	0.7913	0.8435	0.8216	0.7858
B11	0.8463	0.0199	0.8442	0.8721	0.8452	0.8235		0.827667	0.0179015
B12	0.8261	0.0242	0.8145	0.8573	0.8315	0.8012
C7	0.6251	0.0057	0.6303	0.6281	0.6173	0.6246
C8	0.6231	0.0025	0.6252	0.6205	0.6213	0.6253		0.621267	0.00500834		0.2394	0.0145302
C9	0.6156	0.0037	0.6195	0.6138	0.6114	0.6176
C10	0.3883	0.0252	0.3695	0.4196	0.3979	0.3663
C11	0.3911	0.0131	0.3811	0.4079	0.3951	0.3801		0.381867	0.0136398
C12	0.3662	0.0099	0.3609	0.38	0.3664	0.3574
D7	0.3725	0.0024	0.3743	0.3723	0.3692	0.3743
D8	0.3698	0.0015	0.3696	0.3719	0.3685	0.369		0.372867	0.00326548		0.165167	0.00599861
D9	0.3763	0.0015	0.376	0.3783	0.3764	0.3746
D10	0.2103	0.0183	0.1956	0.2336	0.2163	0.1958
D11	0.2109	0.0138	0.2004	0.2282	0.2159	0.1993		0.2077	0.00503189
D12	0.2019	0.013	0.1924	0.2195	0.204	0.1918
E7	0.2467	0.0008	0.2477	0.247	0.2458	0.2463
E8	0.2503	0.0009	0.2512	0.2507	0.2492	0.25		0.250333	0.00365012		0.0951333	0.00506886
E9	0.254	0.001	0.2539	0.2554	0.2537	0.253
E10	0.1519	0.0106	0.1447	0.1668	0.1523	0.1438
E11	0.1548	0.0134	0.1447	0.173	0.1571	0.1446		0.1552	0.0035171
E12	0.1589	0.0154	0.1488	0.1802	0.16	0.1465
F7	0.1882	0.0006	0.1884	0.1889	0.1877	0.1876
F8	0.1877	0.002	0.1865	0.1898	0.1888	0.1855		0.1896	0.0028688		0.0365333	0.00304686
F9	0.1929	0.0029	0.1918	0.1972	0.1919	0.1907
F10	0.1522	0.0232	0.1359	0.1839	0.1549	0.1339
F11	0.1528	0.0165	0.14	0.174	0.1578	0.1393		0.153067	0.00102632
F12	0.1542	0.0184	0.1407	0.1786	0.1583	0.1394
G7	0.1582	0.0012	0.1583	0.1596	0.1579	0.1568
G8	0.1586	0.0021	0.1576	0.1614	0.159	0.1564		0.1591	0.00122882		0.0093	0.00173782
G9	0.1605	0.0018	0.1599	0.163	0.1602	0.1588
G10	0.1484	0.0183	0.1357	0.1739	0.1496	0.1345
G11	0.1503	0.0173	0.1367	0.1725	0.1556	0.1364		0.1498	0.00122882
G12	0.1507	0.0143	0.1395	0.169	0.1551	0.1391
H7	0.1282	0.0011	0.1283	0.1297	0.1277	0.1271
H8	0.1381	0.0036	0.1339	0.1416	0.1406	0.1364		0.1341	0.00521632		-0.0329667	0.0119776
H9	0.136	0.0012	0.137	0.1362	0.1343	0.1367
H10	0.1556	0.0185	0.1405	0.1772	0.1648	0.1399
H11	0.177	0.0528	0.1374	0.2479	0.187	0.1359		0.167067	0.0107821
H12	0.1686	0.0242	0.1484	0.1979	0.179	0.1492
End Time:	15/06/2015 19:15:52
