# Supplementary material for: Engineering a Seven Enzyme Biotransformation using Mathematical Modelling and Characterized Enzyme Parts
Source: ChemCatChem. 2019 Jul 4;11(15):3474–89. doi: 10.1002/cctc.201900646 (PMC6774274; doi:10.1002/cctc.201900646)
Supplement: Supplementary file 2 — Supplementary [file CCTC-11-3474-s002.zip › Supplementary Data for Uploading/Experimental Data/ADH/ADH ptoludaldehyde 30 10march16.xlsx]

## Sheet: Sheet7
Application: Tecan i-control				Tecan i-control , 1.11.1.0
Device: infinite 200Pro				Serial number: 1203000153				Serial number of connected stacker:
Firmware: V_3.22_12/10_Infinite (Dec 14 2010/13.07.14)				MAI, V_3.22_12/10_Infinite (Dec 14 2010/13.07.14)
Date:	2016-10-03
Time:	13:01:41
System				JRGJ35J
User				JRGJ35J\User
Plate				Greiner 96 Flat Bottom Transparent Polystyrene Cat. No.: 655101/655161/655192 [GRE96ft.pdfx]
Plate-ID (Stacker)
Label: Label1
Mode				Absorbance
Multiple Reads per Well (Square (filled))				2 x 2
Multiple Reads per Well (Border)				1750	µm
Wavelength				340	nm
Bandwidth				9	nm
Number of Flashes				25
Settle Time				0	ms
Part of Plate				A1-H6
Start Time:	10/03/2016 13:01:41
									y=mx+c
									x=(y-c)/m
									m	0.00173421
									c	0.136391
	Temperature: 30.9 °C
Well	Mean	StDev	0;1	1;1	1;0	0;0
A1	0.4758	0.0254	0.4738	0.5089	0.4734	0.4469							Blank subtract			Zero subtract			uM in 200ul in well			umols in 200ul in well			umol in 200ul / min			umol / min / mg
A2	0.4865	0.0309	0.4771	0.5292	0.4841	0.4557		0.481767	0.00545557	0.684767	0.00822819		0.203	0.0098725		0.184133	0.0166619		106.177	9.60782		0.0212355	0.00192156		0.000707849	6.40521e-05		0.0424752	0.00384351		2500
A3	0.483	0.0345	0.4693	0.5298	0.4845	0.4485		0.5118	0.0118621	0.674467	0.0151662		0.162667	0.0192542		0.1438	0.0192542		82.9198	11.1026		0.016584	0.00222052		0.000552799	7.40172e-05		0.0331712	0.00444148		1250
A4	0.6888	0.0056	0.6868	0.6969	0.6879	0.6838		0.541733	0.00656073	0.6735	0.0173433		0.131767	0.0185428		0.1129	0.0185428		65.1018	10.6924		0.0130204	0.00213847		0.000434012	7.12824e-05		0.0260433	0.00427737		625
A5	0.6902	0.0069	0.6954	0.6969	0.6836	0.6851		0.557133	0.00512865	0.663533	0.0127033		0.1064	0.0136995		0.0875334	0.0136995		50.4746	7.89958		0.0100949	0.00157992		0.000336497	5.26639e-05		0.0201919	0.00316015		312.5
A6	0.6753	0.012	0.6767	0.6909	0.6717	0.662		0.5667	0.00914767	0.660667	0.0169246		0.0939667	0.0192386		0.0751	0.0192386		43.3051	11.0936		0.00866103	0.00221872		0.000288701	7.39573e-05		0.0173238	0.00443788		156.25
B1	0.4993	0.0281	0.4814	0.5315	0.5135	0.4708		0.590133	0.0114212	0.664	0.0195049		0.0738667	0.0226027		0.055	0.0226027		31.7148	13.0335		0.00634296	0.0026067		0.000211432	8.68899e-05		0.0126872	0.00521391		78.125
B2	0.5229	0.0318	0.4978	0.5615	0.5363	0.4958		0.610467	0.0254052	0.660933	0.0182528		0.0504667	0.0312824		0.0316	0.0312824		18.2216	18.0384		0.00364432	0.00360769		0.000121477	0.000120256		0.00728937	0.0072161		39.0625
B3	0.5132	0.0322	0.4976	0.5555	0.5186	0.4809		0.631	0.00997849	0.649867	0.00897682		0.0188667	0.0134221		0	0.0134221		0	7.73964		0	0.00154793		0	5.15976e-05		0	0.00309617		0
B4	0.6864	0.0026	0.6856	0.6901	0.686	0.684
B5	0.6796	0.0027	0.6786	0.6832	0.6797	0.6768
B6	0.6574	0.0052	0.6527	0.6605	0.6631	0.6535
C1	0.5345	0.0349	0.5101	0.5805	0.5426	0.5047		2.5mg/ml protein
C2	0.5473	0.0426	0.5206	0.6048	0.554	0.51		8ul in 120
C3	0.5434	0.0367	0.5181	0.5863	0.5612	0.5081		6.666 In 100
C4	0.6872	0.0011	0.6865	0.6879	0.6884	0.6862		16.665
C5	0.6793	0.003	0.6774	0.6821	0.6816	0.676		0.016665	mg
C6	0.654	0.0058	0.6492	0.6574	0.6604	0.649
D1	0.5526	0.0272	0.5278	0.5864	0.5626	0.5335
D2	0.5627	0.0279	0.5399	0.5906	0.5826	0.5375
D3	0.5561	0.0417	0.5275	0.6063	0.5739	0.5165
D4	0.6764	0.0027	0.6737	0.6796	0.6775	0.6746
D5	0.6632	0.0026	0.6611	0.6664	0.6641	0.661
D6	0.651	0.0048	0.6462	0.6562	0.6537	0.6477
E1	0.5631	0.022	0.5489	0.5942	0.5631	0.5463
E2	0.5771	0.0277	0.5555	0.6132	0.5843	0.5553
E3	0.5599	0.0372	0.5328	0.6034	0.5781	0.5254
E4	0.6766	0.001	0.677	0.6776	0.6764	0.6753
E5	0.6625	0.0017	0.6613	0.6642	0.6639	0.6608
E6	0.6429	0.0044	0.6392	0.6455	0.6476	0.6391
F1	0.5829	0.0327	0.5559	0.6185	0.603	0.5543
F2	0.6033	0.0381	0.5786	0.654	0.6108	0.57
F3	0.5842	0.0455	0.55	0.6377	0.6062	0.543
F4	0.6858	0.0022	0.6848	0.6886	0.6864	0.6835
F5	0.658	0.0025	0.6557	0.6603	0.66	0.6561
F6	0.6482	0.0047	0.6444	0.6522	0.6524	0.644
G1	0.5955	0.0315	0.577	0.638	0.5999	0.567
G2	0.6398	0.0357	0.6099	0.6811	0.6581	0.61
G3	0.5961	0.0523	0.5567	0.657	0.6222	0.5485
G4	0.6802	0.0029	0.68	0.6835	0.6806	0.6765
G5	0.6587	0.0021	0.657	0.6597	0.6611	0.657
G6	0.6439	0.0051	0.6397	0.6486	0.648	0.6395
H1	0.6273	0.0345	0.5959	0.6635	0.6501	0.5998
H2	0.6423	0.0249	0.6185	0.6666	0.6606	0.6232
H3	0.6234	0.0333	0.5968	0.6642	0.6369	0.5956
H4	0.6567	0.003	0.6523	0.6577	0.6591	0.6577
H5	0.6532	0.0027	0.6502	0.6517	0.6559	0.6552
H6	0.6397	0.0057	0.6332	0.6408	0.6469	0.638
End Time:	10/03/2016 13:04:08
