# Supplementary material for: Engineering a Seven Enzyme Biotransformation using Mathematical Modelling and Characterized Enzyme Parts
Source: ChemCatChem. 2019 Jul 4;11(15):3474–89. doi: 10.1002/cctc.201900646 (PMC6774274; doi:10.1002/cctc.201900646)
Supplement: Supplementary file 2 — Supplementary [file CCTC-11-3474-s002.zip › Supplementary Data for Uploading/Experimental Data/ADH/ADH ptoludaldehyde 30 assay 2 22march16.xlsx]

## Sheet: Sheet3
Application: Tecan i-control				Tecan i-control , 1.11.1.0
Device: infinite 200Pro				Serial number: 1203000153					Serial number of connected stacker:
Firmware: V_3.22_12/10_Infinite (Dec 14 2010/13.07.14)				MAI, V_3.22_12/10_Infinite (Dec 14 2010/13.07.14)
Date:	22/03/2016
Time:	13:16:51
System				JRGJ35J
User				JRGJ35J\User
Plate				Greiner 96 Flat Bottom Transparent Polystyrene Cat. No.: 655101/655161/655192 [GRE96ft.pdfx]
Plate-ID (Stacker)
Label: Label1
Mode				Absorbance
Multiple Reads per Well (Square (filled))				2 x 2
Multiple Reads per Well (Border)				1750	µm
Wavelength				340	nm
Bandwidth				9	nm
Number of Flashes				25
Settle Time				0	ms
Part of Plate				A7-H9
Start Time:	22/03/2016 13:16:51
										y=mx+c
										x=(y-c)/m
										m	0.00173421
										c	0.136391
	Temperature: 30.1 °C
Well	Mean	StDev	0;1	1;1	1;0	0;0
A7	0.5799	0.0062	0.5783	0.589	0.5768	0.5754								Blank subtract			Zero subtract			uM in 200ul in well			umols in 200ul in well			umol in 200ul / min			umol / min / mg
A8	0.5918	0.0083	0.5913	0.6034	0.5882	0.5843			0.583733	0.00698877				0.1199	0.00775282		0.1199	0.00909025		69.1383	5.24174		0.0138277	0.00104835		0.000460922	3.49449e-05		0.0345726	0.00262113
A9	0.5795	0.0165	0.5735	0.6019	0.5799	0.5628			0.599833	0.00505602				0.1038	0.00606849		0.1038	0.00606849		59.8545	3.49929		0.0119709	0.000699858		0.00039903	2.33286e-05		0.0299302	0.00174982
B7	0.6007	0.0124	0.5902	0.6185	0.5989	0.5951			0.6413	0.0124952				0.0623333	0.012938		0.0623333	0.012938		35.9434	7.46049		0.00718869	0.0014921		0.000239623	4.97366e-05		0.0179735	0.00373062
B8	0.5944	0.0067	0.5911	0.6037	0.5947	0.5883			0.6384	0.0164015				0.0652333	0.0167414		0.0652333	0.0167414		37.6157	9.65362		0.00752314	0.00193072		0.000250771	6.43575e-05		0.0188097	0.00482729
B9	0.6044	0.0165	0.5879	0.6251	0.6096	0.595			0.664133	0.00676486				0.0395	0.0075516		0.0395	0.0075516		22.777	4.3545		0.0045554	0.0008709		0.000151847	2.903e-05		0.0113896	0.00217747
C7	0.6316	0.0082	0.6213	0.6394	0.6369	0.6288			0.6822	0.00416052				0.0214333	0.00534539		0.0214333	0.00534539		12.3592	3.08232		0.00247183	0.000616465		8.23943e-05	2.05488e-05		0.00618019	0.00154132
C8	0.6554	0.0035	0.6509	0.6582	0.6581	0.6546			0.689467	0.00898129				0.0141667	0.00958784		0.0141667	0.041133		8.16897	23.7187		0.00163379	0.00474373		5.44598e-05	0.000158124		0.00408489	0.0118605
C9	0.6369	0.0105	0.6258	0.6496	0.6408	0.6315			0.703633	0.00335608				0	0.00474621		0	39467.6		0	2.27583e+07		0	4551.66		0	151.722		0	11380.3
D7	0.6228	0.021	0.6003	0.6388	0.6425	0.6097
D8	0.6555	0.0048	0.6549	0.6589	0.6489	0.659
D9	0.6369	0.0085	0.6307	0.6485	0.6381	0.6303
E7	0.6627	0.0226	0.6388	0.6803	0.6834	0.6481			2mg/ml protein
E8	0.6715	0.0079	0.6681	0.6825	0.6713	0.664			8ul in 120
E9	0.6582	0.0094	0.6508	0.6705	0.6604	0.651			6.666 In 100						0.04
F7	0.6857	0.0224	0.6619	0.7073	0.7021	0.6716			13.332						39467.6
F8	0.6833	0.0033	0.6786	0.6857	0.6854	0.6834			0.013332	mg					0.0253372
F9	0.6776	0.0135	0.6638	0.6939	0.6828	0.6698									1.5787
G7	0.6944	0.0299	0.6659	0.7125	0.7269	0.6723
G8	0.6949	0.0059	0.6915	0.7017	0.6976	0.6887
G9	0.6791	0.0128	0.6665	0.6948	0.6839	0.6711
H7	0.7071	0.0368	0.6733	0.7458	0.7312	0.6781
H8	0.7004	0.0075	0.6918	0.71	0.7011	0.6985
H9	0.7034	0.0218	0.6813	0.7273	0.716	0.6889
End Time:	22/03/2016 13:18:08

## Sheet: Sheet2
Application: Tecan i-control				Tecan i-control , 1.11.1.0
Device: infinite 200Pro				Serial number: 1203000153				Serial number of connected stacker:
Firmware: V_3.22_12/10_Infinite (Dec 14 2010/13.07.14)				MAI, V_3.22_12/10_Infinite (Dec 14 2010/13.07.14)
Date:	22/03/2016
Time:	11:19:09
System				JRGJ35J
User				JRGJ35J\User
Plate				Greiner 96 Flat Bottom Transparent Polystyrene Cat. No.: 655101/655161/655192 [GRE96ft.pdfx]
Plate-ID (Stacker)
Wait (Plate)				On	Target Temperature: 30 °C
Shaking (Linear) Duration:				3	s
Shaking (Linear) Amplitude:				1	mm
List of actions in this measurement script:
Kinetic
Absorbance
Label: Label1
Kinetic Measurement
Kinetic Cycles				10
Interval Time				00:00:45
Mode				Absorbance
Multiple Reads per Well (Square (filled))				2 x 2
Multiple Reads per Well (Border)				1750	µm
Wavelength				405	nm
Bandwidth				9	nm
Number of Flashes				8
Settle Time				0	ms
Part of Plate				A7-D9
Start Time:	22/03/2016 11:19:14
Cycles / Well
A7	Time [s]	Temp. [°C]	Mean	StDev	0;1	1;1	1;0	0;0
1	0	30.1	0.1645	0.0007	0.1647	0.1653	0.1637	0.1641
2	45	30.2	0.1645	0.0005	0.1648	0.1648	0.1645	0.1638
3	90	29.9	0.1661	0.0004	0.1661	0.1665	0.1663	0.1656
4	135	30	0.1677	0.0004	0.1682	0.1679	0.1677	0.1671
5	180	30	0.1695	0.0005	0.1698	0.1699	0.1697	0.1688
6	225	30	0.1714	0.0006	0.171	0.172	0.1717	0.1707
7	270	29.9	0.1737	0.0002	0.1734	0.174	0.1738	0.1738
8	315	29.9	0.176	0.0004	0.1765	0.1761	0.1757	0.1756
9	360	29.9	0.1781	0.0005	0.1785	0.1783	0.1782	0.1774
10	405	30.2	0.181	0.0005	0.1813	0.1815	0.1803	0.1808
Cycles / Well
B7	Time [s]	Temp. [°C]	Mean	StDev	0;1	1;1	1;0	0;0
1	0	30.1	0.1953	0.0007	0.1948	0.1957	0.1961	0.1948
2	45	30.2	0.231	0.0009	0.2304	0.2309	0.2322	0.2303
3	90	29.9	0.2701	0.0011	0.2696	0.27	0.2718	0.2692
4	135	30	0.3093	0.0016	0.3083	0.3087	0.3118	0.3085
5	180	30	0.3478	0.0019	0.347	0.3457	0.3501	0.3484
6	225	30	0.3856	0.0019	0.3849	0.3832	0.3871	0.387
7	270	29.9	0.4216	0.0023	0.4222	0.4182	0.4226	0.4234
8	315	29.9	0.4578	0.0034	0.4603	0.4527	0.4595	0.4585
9	360	29.9	0.4919	0.0041	0.4948	0.4859	0.4941	0.4929
10	405	30.2	0.5266	0.0051	0.5306	0.519	0.5285	0.5282
Cycles / Well
C7	Time [s]	Temp. [°C]	Mean	StDev	0;1	1;1	1;0	0;0
1	0	30.1	0.1931	0.0003	0.1928	0.1927	0.1934	0.1933
2	45	30.2	0.2244	0.0008	0.2247	0.2236	0.2254	0.224
3	90	29.9	0.2583	0.0013	0.2585	0.2569	0.2599	0.2578
4	135	30	0.292	0.0021	0.2913	0.2896	0.2945	0.2927
5	180	30	0.3261	0.0034	0.3233	0.3232	0.3296	0.3286
6	225	30	0.3586	0.0039	0.3555	0.355	0.3617	0.3621
7	270	29.9	0.3902	0.0037	0.388	0.3862	0.3926	0.3939
8	315	29.9	0.4209	0.0042	0.4181	0.4167	0.4231	0.4257
9	360	29.9	0.4512	0.0043	0.449	0.4462	0.4543	0.4553
10	405	30.2	0.4808	0.0048	0.4774	0.476	0.4836	0.4861
Cycles / Well
D7	Time [s]	Temp. [°C]	Mean	StDev	0;1	1;1	1;0	0;0
1	0	30.1	0.1689	0.0013	0.1674	0.1692	0.1704	0.1688
2	45	30.2	0.166	0.001	0.1646	0.1663	0.167	0.1662
3	90	29.9	0.1674	0.0009	0.1662	0.1679	0.1683	0.1674
4	135	30	0.169	0.001	0.1676	0.1696	0.1699	0.1689
5	180	30	0.1711	0.0007	0.1701	0.1717	0.1716	0.1712
6	225	30	0.1728	0.001	0.1714	0.1736	0.1737	0.1727
7	270	29.9	0.175	0.0006	0.1743	0.1751	0.1758	0.1746
8	315	29.9	0.1769	0.0007	0.1762	0.1768	0.1778	0.1768
9	360	29.9	0.1793	0.0007	0.1784	0.1798	0.1799	0.1789
10	405	30.2	0.1815	0.0004	0.1811	0.1818	0.1819	0.1813
Cycles / Well
A8	Time [s]	Temp. [°C]	Mean	StDev	0;1	1;1	1;0	0;0
1	0	30.1	0.1644	0.001	0.1652	0.1652	0.1641	0.1631
2	45	30.2	0.1637	0.0009	0.1646	0.1643	0.1633	0.1626
3	90	29.9	0.1652	0.0009	0.166	0.1659	0.1649	0.1641
4	135	30	0.1663	0.0008	0.1668	0.167	0.1662	0.1652
5	180	30	0.1682	0.0006	0.1687	0.1688	0.1677	0.1677
6	225	30	0.17	0.0009	0.171	0.1706	0.1694	0.1692
7	270	29.9	0.1722	0.0007	0.1723	0.173	0.1714	0.172
8	315	29.9	0.1744	0.0006	0.1748	0.1749	0.1738	0.1739
9	360	29.9	0.1766	0.0006	0.1767	0.177	0.1757	0.1769
10	405	30.2	0.179	0.001	0.179	0.1797	0.1776	0.1796
Cycles / Well
B8	Time [s]	Temp. [°C]	Mean	StDev	0;1	1;1	1;0	0;0
1	0	30.1	0.1912	0.0006	0.1903	0.1911	0.1918	0.1913
2	45	30.2	0.2266	0.0006	0.226	0.2273	0.2268	0.2263
3	90	29.9	0.2665	0.0006	0.2659	0.2671	0.2669	0.2662
4	135	30	0.3062	0.0006	0.3067	0.3065	0.3062	0.3054
5	180	30	0.3449	0.0006	0.3452	0.3448	0.3454	0.344
6	225	30	0.3829	0.0007	0.3835	0.3822	0.3836	0.3824
7	270	29.9	0.4201	0.0014	0.4213	0.4193	0.4213	0.4187
8	315	29.9	0.4577	0.0015	0.4599	0.457	0.4572	0.4566
9	360	29.9	0.4946	0.0021	0.4975	0.4945	0.4933	0.4929
10	405	30.2	0.5302	0.003	0.5341	0.5309	0.5284	0.5273
Cycles / Well
C8	Time [s]	Temp. [°C]	Mean	StDev	0;1	1;1	1;0	0;0
1	0	30.1	0.1901	0.0003	0.1901	0.1901	0.1906	0.1898
2	45	30.2	0.2218	0.0003	0.2222	0.2218	0.2218	0.2214
3	90	29.9	0.2566	0.0007	0.2574	0.2556	0.2565	0.257
4	135	30	0.291	0.0022	0.2925	0.2877	0.2917	0.292
5	180	30	0.3251	0.0038	0.3267	0.3194	0.3266	0.3277
6	225	30	0.3583	0.0042	0.3565	0.3535	0.3633	0.3597
7	270	29.9	0.3912	0.0057	0.3862	0.3883	0.3991	0.3912
8	315	29.9	0.4235	0.0064	0.4154	0.4222	0.4307	0.4255
9	360	29.9	0.4562	0.0079	0.4453	0.4555	0.4629	0.4608
10	405	30.2	0.4875	0.0095	0.4753	0.4847	0.4949	0.495
Cycles / Well
D8	Time [s]	Temp. [°C]	Mean	StDev	0;1	1;1	1;0	0;0
1	0	30.1	0.1671	0.001	0.1661	0.1665	0.1674	0.1685
2	45	30.2	0.1644	0.0008	0.1635	0.1641	0.1651	0.1651
3	90	29.9	0.1655	0.0007	0.1647	0.1651	0.1661	0.1661
4	135	30	0.1672	0.0006	0.1664	0.1672	0.1679	0.1672
5	180	30	0.1689	0.0007	0.1681	0.169	0.1698	0.1688
6	225	30	0.1707	0.0009	0.1697	0.1711	0.1716	0.1705
7	270	29.9	0.1723	0.0005	0.1716	0.1725	0.1725	0.1725
8	315	29.9	0.174	0.0004	0.1735	0.1745	0.1738	0.1741
9	360	29.9	0.1765	0.0004	0.1765	0.1764	0.176	0.1769
10	405	30.2	0.179	0.0001	0.1792	0.1789	0.179	0.1791
Cycles / Well
A9	Time [s]	Temp. [°C]	Mean	StDev	0;1	1;1	1;0	0;0
1	0	30.1	0.1656	0.0007	0.166	0.166	0.1657	0.1646
2	45	30.2	0.1644	0.0006	0.1647	0.1648	0.1645	0.1635
3	90	29.9	0.1657	0.0005	0.1658	0.166	0.166	0.165
4	135	30	0.167	0.0007	0.1671	0.1678	0.1671	0.1661
5	180	30	0.1685	0.0008	0.1682	0.1691	0.1693	0.1676
6	225	30	0.1705	0.0004	0.1707	0.171	0.1704	0.17
7	270	29.9	0.1726	0.0005	0.1726	0.1732	0.1721	0.1724
8	315	29.9	0.1746	0.0006	0.1747	0.1752	0.1746	0.1738
9	360	29.9	0.1768	0.0012	0.177	0.1784	0.1754	0.1764
10	405	30.2	0.1786	0.0009	0.1791	0.1794	0.1774	0.1784
Cycles / Well
B9	Time [s]	Temp. [°C]	Mean	StDev	0;1	1;1	1;0	0;0
1	0	30.1	0.1808	0.0004	0.1807	0.1812	0.181	0.1802
2	45	30.2	0.2082	0.0005	0.2084	0.2083	0.2087	0.2076
3	90	29.9	0.2398	0.0002	0.2397	0.2398	0.2402	0.2396
4	135	30	0.2716	0.0007	0.2713	0.2726	0.2714	0.2712
5	180	30	0.303	0.0021	0.3011	0.3049	0.3046	0.3014
6	225	30	0.3331	0.0012	0.3333	0.3344	0.3333	0.3315
7	270	29.9	0.3629	0.0027	0.3664	0.3633	0.3599	0.3619
8	315	29.9	0.3934	0.0042	0.3989	0.3936	0.3887	0.3922
9	360	29.9	0.4232	0.0041	0.428	0.4253	0.4192	0.4204
10	405	30.2	0.4518	0.0037	0.4541	0.4539	0.4528	0.4463
Cycles / Well
C9	Time [s]	Temp. [°C]	Mean	StDev	0;1	1;1	1;0	0;0
1	0	30.1	0.1877	0.0002	0.1879	0.1876	0.1877	0.1875
2	45	30.2	0.2174	0.0003	0.2176	0.2174	0.2177	0.217
3	90	29.9	0.2511	0.0002	0.2509	0.2511	0.2511	0.2514
4	135	30	0.2843	0.0009	0.283	0.2844	0.2852	0.2846
5	180	30	0.317	0.0021	0.3154	0.3152	0.3197	0.3176
6	225	30	0.3497	0.0032	0.3488	0.3458	0.3532	0.3512
7	270	29.9	0.381	0.0028	0.3812	0.3771	0.3838	0.382
8	315	29.9	0.4128	0.003	0.4139	0.4086	0.4155	0.4131
9	360	29.9	0.4436	0.0038	0.4438	0.4385	0.4476	0.4444
10	405	30.2	0.4735	0.0042	0.473	0.4682	0.4783	0.4746
Cycles / Well
D9	Time [s]	Temp. [°C]	Mean	StDev	0;1	1;1	1;0	0;0
1	0	30.1	0.1684	0.001	0.1671	0.1683	0.1693	0.1688
2	45	30.2	0.1654	0.0005	0.1646	0.1657	0.1658	0.1654
3	90	29.9	0.1667	0.0006	0.1662	0.1668	0.1674	0.1663
4	135	30	0.1679	0.0006	0.1676	0.1678	0.1688	0.1675
5	180	30	0.1697	0.0003	0.1699	0.1699	0.1697	0.1692
6	225	30	0.1712	0.0004	0.1706	0.1711	0.1714	0.1715
7	270	29.9	0.1731	0.0008	0.172	0.1734	0.1737	0.1734
8	315	29.9	0.1748	0.0008	0.1736	0.1751	0.1751	0.1754
9	360	29.9	0.1769	0.0012	0.1754	0.1781	0.1767	0.1774
10	405	30.2	0.1794	0.0003	0.1792	0.1798	0.1791	0.1794
End Time:	22/03/2016 11:26:18
