# Supplementary material for: Engineering a Seven Enzyme Biotransformation using Mathematical Modelling and Characterized Enzyme Parts
Source: ChemCatChem. 2019 Jul 4;11(15):3474–89. doi: 10.1002/cctc.201900646 (PMC6774274; doi:10.1002/cctc.201900646)
Supplement: Supplementary file 2 — Supplementary [file CCTC-11-3474-s002.zip › Supplementary Data for Uploading/Experimental Data/CAR/mpCAR ATP vs CA, 15feb16.xlsx]

## Sheet: 0.32
ATP conc	Rep1	Rep2	Rep3		StCurve			uM NADH / s				uM NADPH / min				uM NADPH / min / mg				umol / min / mg				Blank subtracted				Avg
840	-0.000127673	-0.000124214	-0.000126416		m=	0.00356241		0.0358389	0.034868	0.0354861		2.15033	2.09208	2.12917		1023.97	996.228	1013.89		0.204794	0.199246	0.202778		0.203476	0.197928	0.20146		0.200954
420	-0.000112982	-0.000125807	-0.000129753					0.0317152	0.0353152	0.0364228		1.90291	2.11891	2.18537		906.148	1009.01	1040.65		0.18123	0.201801	0.20813		0.179912	0.200483	0.206812		0.195736
210	-8.01146e-05	-4.07484e-05	-0.000103183					0.0224889	0.0114384	0.0289644		1.34933	0.686305	1.73786		642.539	326.812	827.554		0.128508	0.0653624	0.165511		0.12719	0.0640444	0.164193		0.118476
105	-8.0956e-05	-8.80988e-05	-6.82241e-05					0.0227251	0.0247301	0.0191511		1.3635	1.48381	1.14907		649.287	706.574	547.175		0.129857	0.141315	0.109435		0.128539	0.139997	0.108117		0.125551
52.5	-7.25707e-05	-6.5231e-05	-8.59183e-05					0.0203712	0.0183109	0.024118		1.22227	1.09865	1.44708		582.035	523.169	689.087		0.116407	0.104634	0.137817		0.115089	0.103316	0.136499		0.118301
26.25	-7.49087e-05	-6.07912e-05	-4.94844e-05					0.0210275	0.0170646	0.0138907		1.26165	1.02388	0.833442		600.787	487.561	396.877		0.120157	0.0975122	0.0793754		0.118839	0.0961942	0.0780574		0.097697
13.125	-2.63194e-05	-4.71214e-05	5.17009e-06					0.00738808	0.0132274	-0.00145129		0.443285	0.793643	-0.0870773		211.088	377.925	-41.4654		0.0422176	0.0755851	-0.00829308		0.0408996	0.0742671	-0.00961109		0.0351852
0	-7.84817e-06	1.58614e-06	-3.22949e-06					0.00220305	-0.000445242	0.000906547		0.132183	-0.0267145	0.0543928		62.9443	-12.7212	25.9014		0.0125889	-0.00254424	0.00518027		0.0112708	-0.00386226	0.00386226		0.00375695
								Divide by slope of std curve				multiple by 60				Divide by total mg enzyme				Multiply by volume of reaction
																1ul of 2.1mg/ml				200ul
																2.1ug				0.2ml
																0.0021mg				0.0002L
Cycles / Well
A1	Time [s]	Temp. [°C]	Mean	StDev	0;1	1;1	2;1			A1	A2	A3
1	0	30.3	0.7065	0.0143	0.7229	0.6995	0.6971		0	0.7065	0.7082	0.7413
2	21	29.9	0.698	0.0082	0.7021	0.6885	0.7032		21	0.698	0.7017	0.7343
3	42	30	0.6947	0.0068	0.6959	0.6873	0.7007		42	0.6947	0.6969	0.7286
4	63	29.9	0.6934	0.007	0.6929	0.6866	0.7006		63	0.6934	0.6957	0.726
5	84	30.1	0.6894	0.0084	0.6903	0.6805	0.6973		84	0.6894	0.6934	0.7246
6	105	30	0.6873	0.0094	0.6872	0.678	0.6968		105	0.6873	0.6913	0.7212
7	126	30.1	0.685	0.0093	0.6849	0.6758	0.6944		126	0.685	0.6887	0.7182
8	147	29.9	0.6814	0.0092	0.6825	0.6717	0.69		147	0.6814	0.6855	0.7148
9	168	30	0.6795	0.0094	0.6798	0.67	0.6887		168	0.6795	0.683	0.7127
10	189	30	0.6769	0.0093	0.678	0.6671	0.6857		189	0.6769	0.6803	0.7098
11	210	30	0.6733	0.0085	0.6747	0.6641	0.6809		210	0.6733	0.6774	0.7077
12	231	30	0.6713	0.0092	0.673	0.6613	0.6795		231	0.6713	0.6754	0.7055
13	252	30.1	0.6693	0.0093	0.671	0.6593	0.6775		252	0.6693	0.6734	0.7034
14	273	30.1	0.6669	0.0096	0.6676	0.6569	0.6761		273	0.6669	0.6705	0.7001
15	294	30.1	0.6637	0.009	0.6646	0.6543	0.6723		294	0.6637	0.6674	0.6981
16	315	30	0.6613	0.0094	0.6627	0.6512	0.6699		315	0.6613	0.6654	0.6959
17	336	30	0.6591	0.0092	0.6602	0.6494	0.6676		336	0.6591	0.6632	0.6938
18	357	29.9	0.6568	0.0093	0.6576	0.6472	0.6657		357	0.6568	0.6607	0.6911
19	378	30.1	0.6534	0.0091	0.6546	0.6438	0.6619		378	0.6534	0.6571	0.6889
20	399	30.1	0.6509	0.0093	0.653	0.6407	0.659		399	0.6509	0.6551	0.6862
									Slope	-0.000127673	-0.000124214	-0.000126416
Cycles / Well									Rsq	0.992494	0.994773	0.987304
B1	Time [s]	Temp. [°C]	Mean	StDev	0;1	1;1	2;1			B1	B2	B3
1	0	30.3	0.7126	0.0113	0.7114	0.7018	0.7244		0	0.7126	0.7456	0.7289
2	21	29.9	0.7068	0.0135	0.7014	0.6968	0.7222		21	0.7068	0.7371	0.7224
3	42	30	0.7045	0.0111	0.6978	0.6984	0.7173		42	0.7045	0.7337	0.7174
4	63	29.9	0.6999	0.0155	0.695	0.6874	0.7172		63	0.6999	0.7317	0.7134
5	84	30.1	0.6965	0.0128	0.6923	0.6863	0.7108		84	0.6965	0.7273	0.7115
6	105	30	0.6956	0.0174	0.6899	0.6817	0.7151		105	0.6956	0.7265	0.7094
7	126	30.1	0.692	0.0164	0.687	0.6786	0.7103		126	0.692	0.7239	0.708
8	147	29.9	0.6912	0.0192	0.6843	0.6764	0.7129		147	0.6912	0.7212	0.7033
9	168	30	0.6876	0.0171	0.6822	0.6739	0.7067		168	0.6876	0.719	0.7017
10	189	30	0.6849	0.0179	0.6794	0.6704	0.7048		189	0.6849	0.7165	0.6968
11	210	30	0.6821	0.0176	0.6768	0.6677	0.7017		210	0.6821	0.7138	0.6945
12	231	30	0.6823	0.0199	0.6746	0.6673	0.7049		231	0.6823	0.7127	0.6926
13	252	30.1	0.6782	0.0186	0.6728	0.6629	0.6989		252	0.6782	0.7089	0.6899
14	273	30.1	0.6761	0.0188	0.6697	0.6613	0.6973		273	0.6761	0.706	0.6877
15	294	30.1	0.6786	0.0214	0.6675	0.6649	0.7033		294	0.6786	0.7036	0.6851
16	315	30	0.6726	0.0192	0.6656	0.6578	0.6943		315	0.6726	0.7	0.6832
17	336	30	0.6689	0.0195	0.6625	0.6534	0.6907		336	0.6689	0.6995	0.6805
18	357	29.9	0.6708	0.0189	0.6614	0.6585	0.6926		357	0.6708	0.6946	0.6789
19	378	30.1	0.6661	0.0206	0.6579	0.6509	0.6895		378	0.6661	0.6926	0.6756
20	399	30.1	0.6629	0.0197	0.6549	0.6484	0.6852		399	0.6629	0.691	0.6734
									Slope	-0.000112982	-0.000125807	-0.000129753
Cycles / Well									Rsq	0.981212	0.99064	0.988663
C1	Time [s]	Temp. [°C]	Mean	StDev	0;1	1;1	2;1			C1	C2	C3
1	0	30.3	0.6433	0.02	0.6311	0.6325	0.6663		0	0.6433	0.6887	0.7237
2	21	29.9	0.6338	0.0198	0.623	0.6218	0.6566		21	0.6338	0.6831	0.7257
3	42	30	0.6322	0.0232	0.6177	0.6198	0.6589		42	0.6322	0.6823	0.7213
4	63	29.9	0.6299	0.0227	0.614	0.6198	0.656		63	0.6299	0.6837	0.7196
5	84	30.1	0.6265	0.0254	0.6124	0.6113	0.6559		84	0.6265	0.6832	0.7148
6	105	30	0.6276	0.0239	0.6131	0.6145	0.6552		105	0.6276	0.684	0.7164
7	126	30.1	0.6228	0.0262	0.6087	0.6066	0.653		126	0.6228	0.6832	0.7136
8	147	29.9	0.6215	0.0281	0.6047	0.606	0.654		147	0.6215	0.6865	0.7111
9	168	30	0.6217	0.0263	0.6077	0.6054	0.652		168	0.6217	0.683	0.707
10	189	30	0.6183	0.0271	0.6032	0.6021	0.6496		189	0.6183	0.6828	0.7052
11	210	30	0.6173	0.0276	0.6	0.6028	0.6492		210	0.6173	0.6807	0.703
12	231	30	0.6159	0.0275	0.5991	0.6011	0.6476		231	0.6159	0.6802	0.7011
13	252	30.1	0.616	0.028	0.5978	0.6019	0.6482		252	0.616	0.6787	0.6992
14	273	30.1	0.6126	0.0282	0.5947	0.598	0.645		273	0.6126	0.6774	0.6973
15	294	30.1	0.6123	0.0271	0.5945	0.599	0.6435		294	0.6123	0.6754	0.695
16	315	30	0.6104	0.0271	0.5931	0.5966	0.6416		315	0.6104	0.675	0.6933
17	336	30	0.6099	0.0273	0.5906	0.5981	0.6411		336	0.6099	0.6734	0.6908
18	357	29.9	0.6074	0.028	0.5886	0.5939	0.6395		357	0.6074	0.6726	0.6902
19	378	30.1	0.6097	0.0285	0.5878	0.5992	0.642		378	0.6097	0.6701	0.6863
20	399	30.1	0.6031	0.0268	0.5856	0.5898	0.634		399	0.6031	0.6687	0.6843
									Slope	-8.01146e-05	-4.07484e-05	-0.000103183
Cycles / Well									Rsq	0.945013	0.844882	0.992448
D1	Time [s]	Temp. [°C]	Mean	StDev	0;1	1;1	2;1			D1	D2	D3
1	0	30.3	0.72	0.0281	0.7059	0.7017	0.7524		0	0.72	0.7172	0.7284
2	21	29.9	0.7173	0.0293	0.6981	0.7028	0.7511		21	0.7173	0.7162	0.7273
3	42	30	0.7153	0.0299	0.6937	0.7028	0.7495		42	0.7153	0.7144	0.7244
4	63	29.9	0.713	0.0299	0.6913	0.7006	0.747		63	0.713	0.7124	0.7215
5	84	30.1	0.7096	0.027	0.6889	0.6999	0.7401		84	0.7096	0.7109	0.7202
6	105	30	0.7085	0.0313	0.6876	0.6933	0.7445		105	0.7085	0.7069	0.7184
7	126	30.1	0.7063	0.0316	0.6848	0.6915	0.7426		126	0.7063	0.7071	0.7176
8	147	29.9	0.7065	0.0352	0.684	0.6885	0.747		147	0.7065	0.7033	0.7156
9	168	30	0.7032	0.0329	0.6816	0.6868	0.7411		168	0.7032	0.7022	0.7141
10	189	30	0.702	0.0344	0.6801	0.6842	0.7416		189	0.702	0.6995	0.7126
11	210	30	0.6984	0.0329	0.6782	0.6807	0.7363		210	0.6984	0.6976	0.71
12	231	30	0.6989	0.0347	0.6768	0.6811	0.7389		231	0.6989	0.6967	0.7119
13	252	30.1	0.6957	0.0328	0.6755	0.6781	0.7335		252	0.6957	0.6949	0.7078
14	273	30.1	0.6969	0.0363	0.6743	0.6778	0.7388		273	0.6969	0.6938	0.7107
15	294	30.1	0.6956	0.0374	0.6714	0.6767	0.7388		294	0.6956	0.6909	0.7034
16	315	30	0.6924	0.0354	0.6698	0.6741	0.7332		315	0.6924	0.6891	0.7018
17	336	30	0.6943	0.0377	0.6686	0.6767	0.7376		336	0.6943	0.6878	0.7032
18	357	29.9	0.688	0.0352	0.6665	0.6688	0.7286		357	0.688	0.6868	0.7038
19	378	30.1	0.6861	0.0348	0.6646	0.6674	0.7262		378	0.6861	0.6849	0.6985
20	399	30.1	0.6865	0.0353	0.6637	0.6687	0.7271		399	0.6865	0.6826	0.7055
									Slope	-8.0956e-05	-8.80988e-05	-6.82241e-05
Cycles / Well									Rsq	0.978427	0.994982	0.934347
E1	Time [s]	Temp. [°C]	Mean	StDev	0;1	1;1	2;1			E1	E2	E3
1	0	30.3	0.7429	0.021	0.7368	0.7257	0.7664		0	0.7429	0.73	0.7282
2	21	29.9	0.7425	0.0244	0.7323	0.7249	0.7703		21	0.7425	0.7272	0.7374
3	42	30	0.7413	0.0259	0.7302	0.7228	0.7709		42	0.7413	0.7236	0.7349
4	63	29.9	0.741	0.0238	0.7327	0.7225	0.7678		63	0.741	0.7214	0.7317
5	84	30.1	0.7393	0.0218	0.7344	0.7204	0.7632		84	0.7393	0.72	0.7266
6	105	30	0.7373	0.0208	0.727	0.7237	0.7613		105	0.7373	0.7189	0.7223
7	126	30.1	0.7359	0.022	0.7304	0.7172	0.7602		126	0.7359	0.7173	0.7211
8	147	29.9	0.7325	0.0221	0.7259	0.7145	0.7572		147	0.7325	0.7152	0.7193
9	168	30	0.7323	0.0226	0.7254	0.7139	0.7575		168	0.7323	0.7141	0.7177
10	189	30	0.7313	0.0204	0.7255	0.7144	0.754		189	0.7313	0.7132	0.7158
11	210	30	0.7294	0.0212	0.7259	0.7102	0.7521		210	0.7294	0.7111	0.7138
12	231	30	0.729	0.0229	0.7202	0.7119	0.755		231	0.729	0.7117	0.7125
13	252	30.1	0.7259	0.0225	0.7204	0.7066	0.7505		252	0.7259	0.7079	0.7113
14	273	30.1	0.7242	0.0253	0.7149	0.7049	0.7529		273	0.7242	0.7082	0.7098
15	294	30.1	0.7221	0.0255	0.7109	0.704	0.7513		294	0.7221	0.7075	0.7084
16	315	30	0.7215	0.0242	0.7136	0.7021	0.7486		315	0.7215	0.7046	0.7069
17	336	30	0.7194	0.0255	0.7078	0.7017	0.7486		336	0.7194	0.7064	0.7055
18	357	29.9	0.721	0.0241	0.7137	0.7014	0.7479		357	0.721	0.7037	0.7039
19	378	30.1	0.7159	0.0273	0.7018	0.6985	0.7474		378	0.7159	0.7038	0.7024
20	399	30.1	0.715	0.0257	0.7027	0.6977	0.7445		399	0.715	0.7011	0.7008
									Slope	-7.25707e-05	-6.5231e-05	-8.59183e-05
Cycles / Well									Rsq	0.988276	0.966565	0.946216
F1	Time [s]	Temp. [°C]	Mean	StDev	0;1	1;1	2;1			F1	F2	F3
1	0	30.3	0.7227	0.0196	0.7077	0.7155	0.7449		0	0.7227	0.7362	0.7242
2	21	29.9	0.7243	0.038	0.7031	0.7017	0.7682		21	0.7243	0.7306	0.7248
3	42	30	0.7219	0.0376	0.7004	0.7	0.7654		42	0.7219	0.7291	0.7262
4	63	29.9	0.7181	0.029	0.7002	0.7026	0.7515		63	0.7181	0.7269	0.7252
5	84	30.1	0.717	0.0298	0.6965	0.7034	0.7511		84	0.717	0.7268	0.7252
6	105	30	0.715	0.027	0.6953	0.7039	0.7458		105	0.715	0.724	0.723
7	126	30.1	0.7128	0.0264	0.6941	0.7013	0.743		126	0.7128	0.7229	0.7219
8	147	29.9	0.7107	0.0255	0.6922	0.7002	0.7398		147	0.7107	0.721	0.7222
9	168	30	0.7095	0.0257	0.6908	0.699	0.7388		168	0.7095	0.7203	0.719
10	189	30	0.7075	0.027	0.6889	0.6951	0.7385		189	0.7075	0.7187	0.718
11	210	30	0.7058	0.0259	0.6883	0.6935	0.7355		210	0.7058	0.7175	0.7169
12	231	30	0.7044	0.0258	0.6876	0.6915	0.7341		231	0.7044	0.7162	0.7157
13	252	30.1	0.7031	0.0263	0.686	0.69	0.7334		252	0.7031	0.7151	0.7166
14	273	30.1	0.7018	0.0271	0.6849	0.6875	0.7331		273	0.7018	0.7143	0.7148
15	294	30.1	0.7008	0.029	0.6824	0.6858	0.7343		294	0.7008	0.716	0.7136
16	315	30	0.6993	0.0256	0.6832	0.6859	0.7287		315	0.6993	0.7127	0.7118
17	336	30	0.698	0.0286	0.6812	0.6817	0.731		336	0.698	0.7115	0.7102
18	357	29.9	0.6973	0.0263	0.6814	0.6828	0.7276		357	0.6973	0.712	0.7091
19	378	30.1	0.696	0.0286	0.6794	0.6796	0.7291		378	0.696	0.7082	0.7077
20	399	30.1	0.695	0.0285	0.6783	0.6788	0.7278		399	0.695	0.7083	0.7074
									Slope	-7.49087e-05	-6.07912e-05	-4.94844e-05
Cycles / Well									Rsq	0.982419	0.958536	0.960905
G1	Time [s]	Temp. [°C]	Mean	StDev	0;1	1;1	2;1			G1	G2	G3
1	0	30.3	0.7336	0.0403	0.7085	0.7122	0.7801		0	0.7336	0.741	0.7722
2	21	29.9	0.7449	0.0573	0.7073	0.7165	0.8108		21	0.7449	0.7415	0.7704
3	42	30	0.7424	0.0583	0.7044	0.7131	0.8095		42	0.7424	0.7306	0.8347
4	63	29.9	0.7387	0.0538	0.7048	0.7106	0.8007		63	0.7387	0.7282	0.8329
5	84	30.1	0.7376	0.052	0.7052	0.7101	0.7976		84	0.7376	0.7278	0.8253
6	105	30	0.7358	0.0502	0.7041	0.7095	0.7936		105	0.7358	0.7276	0.8253
7	126	30.1	0.7367	0.0538	0.7027	0.7086	0.7987		126	0.7367	0.7288	0.8272
8	147	29.9	0.7353	0.0527	0.7022	0.7076	0.796		147	0.7353	0.7257	0.8252
9	168	30	0.7355	0.0545	0.702	0.7062	0.7983		168	0.7355	0.7267	0.818
10	189	30	0.7362	0.0572	0.7016	0.7048	0.8022		189	0.7362	0.7255	0.8177
11	210	30	0.7338	0.0544	0.6998	0.705	0.7966		210	0.7338	0.7247	0.8212
12	231	30	0.7343	0.0548	0.7005	0.705	0.7976		231	0.7343	0.7242	0.8144
13	252	30.1	0.7358	0.0572	0.701	0.7045	0.8019		252	0.7358	0.7242	0.8139
14	273	30.1	0.7337	0.0561	0.6991	0.7037	0.7984		273	0.7337	0.7242	0.8149
15	294	30.1	0.7329	0.056	0.6997	0.7014	0.7976		294	0.7329	0.7211	0.8094
16	315	30	0.7329	0.0551	0.6996	0.7027	0.7965		315	0.7329	0.722	0.8117
17	336	30	0.7312	0.0554	0.6981	0.7004	0.7952		336	0.7312	0.7207	0.8113
18	357	29.9	0.7305	0.0557	0.6974	0.6993	0.7948		357	0.7305	0.7193	0.8063
19	378	30.1	0.7295	0.0552	0.6971	0.6981	0.7932		378	0.7295	0.7173	0.8075
20	399	30.1	0.7286	0.0549	0.6954	0.6985	0.7919		399	0.7286	0.7164	0.8071
									Slope	-2.63194e-05	-4.71214e-05	5.17009e-06
Cycles / Well									Rsq	0.678358	0.816356	0.00149444
H1	Time [s]	Temp. [°C]	Mean	StDev	0;1	1;1	2;1			H1	H2	H3
1	0	30.3	0.7479	0.0643	0.6988	0.7243	0.8207		0	0.7479	0.7449	0.7383
2	21	29.9	0.7479	0.0644	0.6978	0.7255	0.8206		21	0.7479	0.7478	0.7442
3	42	30	0.7479	0.0657	0.6977	0.7238	0.8223		42	0.7479	0.7551	0.738
4	63	29.9	0.7484	0.0671	0.6978	0.723	0.8246		63	0.7484	0.7565	0.738
5	84	30.1	0.7453	0.0633	0.6983	0.7204	0.8172		84	0.7453	0.7556	0.739
6	105	30	0.7464	0.0654	0.6981	0.7202	0.8208		105	0.7464	0.7545	0.7389
7	126	30.1	0.744	0.0629	0.6973	0.7192	0.8155		126	0.744	0.7529	0.7353
8	147	29.9	0.7441	0.0643	0.6975	0.7175	0.8175		147	0.7441	0.7527	0.7374
9	168	30	0.7441	0.0643	0.6983	0.7164	0.8177		168	0.7441	0.7533	0.7364
10	189	30	0.7448	0.0664	0.6976	0.716	0.8207		189	0.7448	0.753	0.7378
11	210	30	0.7448	0.0664	0.6977	0.716	0.8207		210	0.7448	0.7532	0.7378
12	231	30	0.7437	0.0649	0.6978	0.7154	0.8179		231	0.7437	0.7529	0.7376
13	252	30.1	0.7455	0.0678	0.6981	0.7152	0.8231		252	0.7455	0.7531	0.7384
14	273	30.1	0.7455	0.0677	0.6981	0.7153	0.823		273	0.7455	0.7531	0.7382
15	294	30.1	0.7461	0.0695	0.6979	0.7148	0.8258		294	0.7461	0.7545	0.7394
16	315	30	0.745	0.0673	0.698	0.7149	0.8222		315	0.745	0.753	0.7384
17	336	30	0.7436	0.0656	0.6979	0.7141	0.8187		336	0.7436	0.7525	0.7383
18	357	29.9	0.7449	0.0673	0.6982	0.7145	0.822		357	0.7449	0.7525	0.738
19	378	30.1	0.7434	0.0659	0.6987	0.7124	0.8191		378	0.7434	0.7516	0.7391
20	399	30.1	0.7455	0.0685	0.698	0.7145	0.824		399	0.7455	0.75	0.7365
									Slope	-7.84817e-06	1.58614e-06	-3.22949e-06
Cycles / Well									Rsq	0.393981	0.00569182	0.0552004
A2	Time [s]	Temp. [°C]	Mean	StDev	0;1	1;1	2;1
1	0	30.3	0.7082	0.0144	0.7246	0.7021	0.6978
2	21	29.9	0.7017	0.0092	0.7098	0.6917	0.7034
3	42	30	0.6969	0.0074	0.7051	0.6906	0.6951
4	63	29.9	0.6957	0.0059	0.7019	0.6901	0.6951
5	84	30.1	0.6934	0.0054	0.6992	0.6885	0.6924
6	105	30	0.6913	0.0051	0.6969	0.6871	0.69
7	126	30.1	0.6887	0.0043	0.6932	0.6846	0.6882
8	147	29.9	0.6855	0.0053	0.6907	0.68	0.6858
9	168	30	0.683	0.0051	0.6879	0.6777	0.6834
10	189	30	0.6803	0.0052	0.685	0.6746	0.6811
11	210	30	0.6774	0.0052	0.682	0.6718	0.6784
12	231	30	0.6754	0.0056	0.68	0.6692	0.6771
13	252	30.1	0.6734	0.0047	0.6771	0.6681	0.675
14	273	30.1	0.6705	0.0062	0.6748	0.6633	0.6733
15	294	30.1	0.6674	0.0061	0.6716	0.6604	0.6703
16	315	30	0.6654	0.0065	0.6694	0.6579	0.6688
17	336	30	0.6632	0.0051	0.6667	0.6573	0.6656
18	357	29.9	0.6607	0.0058	0.6642	0.654	0.6638
19	378	30.1	0.6571	0.0061	0.6606	0.6501	0.6606
20	399	30.1	0.6551	0.0071	0.6585	0.647	0.6598
Cycles / Well
B2	Time [s]	Temp. [°C]	Mean	StDev	0;1	1;1	2;1
1	0	30.3	0.7456	0.0588	0.7156	0.7079	0.8134
2	21	29.9	0.7371	0.0611	0.7056	0.6982	0.8076
3	42	30	0.7337	0.059	0.7009	0.6983	0.8018
4	63	29.9	0.7317	0.0601	0.6988	0.6953	0.801
5	84	30.1	0.7273	0.0567	0.6956	0.6935	0.7928
6	105	30	0.7265	0.0587	0.6948	0.6905	0.7942
7	126	30.1	0.7239	0.0602	0.6914	0.6869	0.7933
8	147	29.9	0.7212	0.0587	0.6899	0.6849	0.7889
9	168	30	0.719	0.058	0.6879	0.6833	0.786
10	189	30	0.7165	0.0591	0.6858	0.679	0.7847
11	210	30	0.7138	0.0597	0.6829	0.6758	0.7826
12	231	30	0.7127	0.0607	0.6807	0.6748	0.7828
13	252	30.1	0.7089	0.0582	0.6784	0.6724	0.776
14	273	30.1	0.706	0.059	0.6749	0.669	0.774
15	294	30.1	0.7036	0.0594	0.6735	0.6652	0.772
16	315	30	0.7	0.0564	0.6721	0.6629	0.7649
17	336	30	0.6995	0.0605	0.6683	0.6609	0.7692
18	357	29.9	0.6946	0.0566	0.6672	0.6569	0.7596
19	378	30.1	0.6926	0.0568	0.664	0.6558	0.758
20	399	30.1	0.691	0.0584	0.6613	0.6534	0.7583
Cycles / Well
C2	Time [s]	Temp. [°C]	Mean	StDev	0;1	1;1	2;1
1	0	30.3	0.6887	0.0223	0.7142	0.6725	0.6793
2	21	29.9	0.6831	0.0154	0.6958	0.666	0.6875
3	42	30	0.6823	0.0154	0.6967	0.6661	0.6841
4	63	29.9	0.6837	0.0165	0.7005	0.6674	0.6831
5	84	30.1	0.6832	0.0165	0.7	0.6671	0.6824
6	105	30	0.684	0.0164	0.701	0.6684	0.6826
7	126	30.1	0.6832	0.0162	0.6999	0.6675	0.6823
8	147	29.9	0.6865	0.0226	0.7107	0.6661	0.6827
9	168	30	0.683	0.0179	0.7009	0.6651	0.683
10	189	30	0.6828	0.0188	0.7015	0.6639	0.6831
11	210	30	0.6807	0.0175	0.6977	0.6627	0.6818
12	231	30	0.6802	0.0171	0.6962	0.6621	0.6822
13	252	30.1	0.6787	0.0168	0.6947	0.6612	0.6803
14	273	30.1	0.6774	0.0164	0.6926	0.66	0.6795
15	294	30.1	0.6754	0.0168	0.6916	0.658	0.6767
16	315	30	0.675	0.0168	0.6907	0.6573	0.677
17	336	30	0.6734	0.0161	0.6882	0.6563	0.6756
18	357	29.9	0.6726	0.0154	0.687	0.6563	0.6745
19	378	30.1	0.6701	0.0157	0.6847	0.6534	0.6722
20	399	30.1	0.6687	0.0159	0.6835	0.6518	0.6708
Cycles / Well
D2	Time [s]	Temp. [°C]	Mean	StDev	0;1	1;1	2;1
1	0	30.3	0.7172	0.0206	0.7064	0.7042	0.741
2	21	29.9	0.7162	0.0296	0.7001	0.698	0.7503
3	42	30	0.7144	0.0311	0.6973	0.6956	0.7503
4	63	29.9	0.7124	0.0301	0.6957	0.6944	0.7471
5	84	30.1	0.7109	0.0305	0.6932	0.6934	0.7462
6	105	30	0.7069	0.0264	0.6917	0.6916	0.7373
7	126	30.1	0.7071	0.0289	0.6896	0.6913	0.7405
8	147	29.9	0.7033	0.0254	0.6879	0.6894	0.7326
9	168	30	0.7022	0.0259	0.6855	0.6891	0.732
10	189	30	0.6995	0.0252	0.6835	0.6866	0.7285
11	210	30	0.6976	0.0244	0.6819	0.6852	0.7257
12	231	30	0.6967	0.0247	0.68	0.685	0.725
13	252	30.1	0.6949	0.0246	0.6784	0.6832	0.7232
14	273	30.1	0.6938	0.0254	0.6765	0.6819	0.7229
15	294	30.1	0.6909	0.0236	0.6744	0.6803	0.7179
16	315	30	0.6891	0.0242	0.6729	0.6777	0.7169
17	336	30	0.6878	0.024	0.6709	0.6773	0.7152
18	357	29.9	0.6868	0.0232	0.6693	0.678	0.7132
19	378	30.1	0.6849	0.0242	0.6669	0.6753	0.7124
20	399	30.1	0.6826	0.0223	0.665	0.6752	0.7077
Cycles / Well
E2	Time [s]	Temp. [°C]	Mean	StDev	0;1	1;1	2;1
1	0	30.3	0.73	0.0327	0.7122	0.7101	0.7678
2	21	29.9	0.7272	0.0354	0.7061	0.7073	0.768
3	42	30	0.7236	0.0351	0.7027	0.704	0.7641
4	63	29.9	0.7214	0.0328	0.7013	0.7035	0.7592
5	84	30.1	0.72	0.0329	0.6994	0.7027	0.758
6	105	30	0.7189	0.0322	0.698	0.7027	0.756
7	126	30.1	0.7173	0.0316	0.6965	0.7019	0.7537
8	147	29.9	0.7152	0.0307	0.6952	0.6998	0.7506
9	168	30	0.7141	0.0313	0.6938	0.6984	0.7501
10	189	30	0.7132	0.0317	0.6916	0.6983	0.7495
11	210	30	0.7111	0.03	0.6899	0.6978	0.7454
12	231	30	0.7117	0.0328	0.6886	0.6973	0.7492
13	252	30.1	0.7079	0.0294	0.6883	0.6938	0.7416
14	273	30.1	0.7082	0.031	0.6864	0.6945	0.7437
15	294	30.1	0.7075	0.0313	0.6848	0.6944	0.7432
16	315	30	0.7046	0.0302	0.684	0.6904	0.7393
17	336	30	0.7064	0.0329	0.6824	0.6927	0.7439
18	357	29.9	0.7037	0.0308	0.6815	0.6908	0.7389
19	378	30.1	0.7038	0.0323	0.6789	0.6923	0.7403
20	399	30.1	0.7011	0.0307	0.6783	0.6889	0.736
Cycles / Well
F2	Time [s]	Temp. [°C]	Mean	StDev	0;1	1;1	2;1
1	0	30.3	0.7362	0.0465	0.7039	0.7152	0.7896
2	21	29.9	0.7306	0.0466	0.7008	0.7067	0.7842
3	42	30	0.7291	0.0489	0.6975	0.7044	0.7854
4	63	29.9	0.7269	0.0478	0.6967	0.702	0.782
5	84	30.1	0.7268	0.0494	0.6949	0.7018	0.7837
6	105	30	0.724	0.0471	0.6935	0.7001	0.7783
7	126	30.1	0.7229	0.0461	0.6935	0.6992	0.7761
8	147	29.9	0.721	0.0456	0.691	0.6984	0.7735
9	168	30	0.7203	0.046	0.6899	0.6978	0.7731
10	189	30	0.7187	0.0452	0.6891	0.6964	0.7707
11	210	30	0.7175	0.0443	0.6886	0.6953	0.7685
12	231	30	0.7162	0.0433	0.688	0.6945	0.766
13	252	30.1	0.7151	0.0434	0.6867	0.6937	0.7651
14	273	30.1	0.7143	0.0433	0.6859	0.6929	0.7641
15	294	30.1	0.716	0.0489	0.6831	0.6926	0.7722
16	315	30	0.7127	0.0434	0.6841	0.6914	0.7626
17	336	30	0.7115	0.0425	0.6828	0.6914	0.7604
18	357	29.9	0.712	0.0452	0.682	0.6901	0.764
19	378	30.1	0.7082	0.0403	0.6807	0.6894	0.7545
20	399	30.1	0.7083	0.043	0.6795	0.6875	0.7577
Cycles / Well
G2	Time [s]	Temp. [°C]	Mean	StDev	0;1	1;1	2;1
1	0	30.3	0.741	0.0496	0.7005	0.726	0.7963
2	21	29.9	0.7415	0.0556	0.6991	0.7209	0.8044
3	42	30	0.7306	0.0521	0.6968	0.7045	0.7906
4	63	29.9	0.7282	0.0489	0.6966	0.7034	0.7846
5	84	30.1	0.7278	0.0495	0.6961	0.7024	0.7849
6	105	30	0.7276	0.05	0.6957	0.7019	0.7853
7	126	30.1	0.7288	0.0536	0.6941	0.7018	0.7905
8	147	29.9	0.7257	0.0496	0.6935	0.7009	0.7828
9	168	30	0.7267	0.0529	0.6927	0.6997	0.7876
10	189	30	0.7255	0.0518	0.6923	0.6989	0.7852
11	210	30	0.7247	0.0524	0.6911	0.6978	0.7851
12	231	30	0.7242	0.0519	0.6908	0.6977	0.7839
13	252	30.1	0.7242	0.053	0.6902	0.6972	0.7852
14	273	30.1	0.7242	0.0537	0.6896	0.6969	0.7861
15	294	30.1	0.7211	0.0508	0.6884	0.6954	0.7797
16	315	30	0.722	0.0526	0.6883	0.6952	0.7826
17	336	30	0.7207	0.051	0.6878	0.6948	0.7795
18	357	29.9	0.7193	0.05	0.6869	0.694	0.7769
19	378	30.1	0.7173	0.0483	0.6863	0.6927	0.773
20	399	30.1	0.7164	0.0481	0.686	0.6912	0.7719
Cycles / Well
H2	Time [s]	Temp. [°C]	Mean	StDev	0;1	1;1	2;1
1	0	30.3	0.7449	0.0583	0.7052	0.7175	0.8119
2	21	29.9	0.7478	0.0625	0.7024	0.722	0.8191
3	42	30	0.7551	0.0701	0.7016	0.7292	0.8344
4	63	29.9	0.7565	0.0712	0.7019	0.7305	0.837
5	84	30.1	0.7556	0.071	0.7017	0.729	0.8361
6	105	30	0.7545	0.0706	0.7024	0.7262	0.8349
7	126	30.1	0.7529	0.0689	0.7012	0.7266	0.8311
8	147	29.9	0.7527	0.0664	0.701	0.7295	0.8276
9	168	30	0.7533	0.0685	0.7016	0.7273	0.831
10	189	30	0.753	0.0675	0.7014	0.7282	0.8294
11	210	30	0.7532	0.0688	0.7008	0.7278	0.8311
12	231	30	0.7529	0.0677	0.701	0.7282	0.8295
13	252	30.1	0.7531	0.0671	0.7017	0.7286	0.8291
14	273	30.1	0.7531	0.0686	0.7013	0.7271	0.8309
15	294	30.1	0.7545	0.0702	0.7011	0.7285	0.834
16	315	30	0.753	0.0681	0.7009	0.7281	0.8301
17	336	30	0.7525	0.0675	0.7008	0.7278	0.8289
18	357	29.9	0.7525	0.0681	0.7011	0.7266	0.8298
19	378	30.1	0.7516	0.0687	0.7013	0.7236	0.83
20	399	30.1	0.75	0.0676	0.7007	0.7223	0.827
Cycles / Well
A3	Time [s]	Temp. [°C]	Mean	StDev	0;1	1;1	2;1
1	0	30.3	0.7413	0.0269	0.7345	0.7184	0.7709
2	21	29.9	0.7343	0.0371	0.7174	0.7086	0.7768
3	42	30	0.7286	0.0389	0.712	0.7008	0.7731
4	63	29.9	0.726	0.0393	0.7083	0.6987	0.7711
5	84	30.1	0.7246	0.0417	0.7052	0.6961	0.7724
6	105	30	0.7212	0.0386	0.703	0.6951	0.7656
7	126	30.1	0.7182	0.0372	0.6999	0.6937	0.761
8	147	29.9	0.7148	0.0354	0.697	0.6917	0.7556
9	168	30	0.7127	0.035	0.6948	0.6902	0.753
10	189	30	0.7098	0.0342	0.6918	0.6883	0.7492
11	210	30	0.7077	0.0346	0.6892	0.6863	0.7475
12	231	30	0.7055	0.0339	0.6868	0.6849	0.7446
13	252	30.1	0.7034	0.0346	0.6847	0.6822	0.7433
14	273	30.1	0.7001	0.0342	0.6817	0.6791	0.7396
15	294	30.1	0.6981	0.0345	0.6789	0.6774	0.7379
16	315	30	0.6959	0.0347	0.6772	0.6746	0.7359
17	336	30	0.6938	0.0354	0.6742	0.6725	0.7346
18	357	29.9	0.6911	0.0354	0.6718	0.6695	0.7319
19	378	30.1	0.6889	0.0349	0.6691	0.6684	0.7293
20	399	30.1	0.6862	0.0347	0.6673	0.6651	0.7262
Cycles / Well
B3	Time [s]	Temp. [°C]	Mean	StDev	0;1	1;1	2;1
1	0	30.3	0.7289	0.0063	0.7335	0.7217	0.7314
2	21	29.9	0.7224	0.0146	0.7206	0.7089	0.7378
3	42	30	0.7174	0.0138	0.716	0.7043	0.7318
4	63	29.9	0.7134	0.0123	0.7127	0.7014	0.726
5	84	30.1	0.7115	0.0111	0.7097	0.7015	0.7233
6	105	30	0.7094	0.0114	0.7112	0.6972	0.7198
7	126	30.1	0.708	0.0118	0.7113	0.6948	0.7178
8	147	29.9	0.7033	0.0122	0.7044	0.6907	0.7149
9	168	30	0.7017	0.0138	0.7056	0.6863	0.7132
10	189	30	0.6968	0.0134	0.6953	0.6842	0.7108
11	210	30	0.6945	0.0138	0.6947	0.6805	0.7081
12	231	30	0.6926	0.0138	0.6933	0.6784	0.7061
13	252	30.1	0.6899	0.0137	0.6903	0.676	0.7034
14	273	30.1	0.6877	0.013	0.6881	0.6745	0.7005
15	294	30.1	0.6851	0.014	0.6859	0.6707	0.6987
16	315	30	0.6832	0.0147	0.6819	0.6691	0.6985
17	336	30	0.6805	0.0134	0.6811	0.6668	0.6936
18	357	29.9	0.6789	0.0153	0.679	0.6636	0.6942
19	378	30.1	0.6756	0.0136	0.6756	0.662	0.6891
20	399	30.1	0.6734	0.0137	0.6724	0.6602	0.6876
Cycles / Well
C3	Time [s]	Temp. [°C]	Mean	StDev	0;1	1;1	2;1
1	0	30.3	0.7237	0.0146	0.7178	0.713	0.7404
2	21	29.9	0.7257	0.0341	0.7067	0.7055	0.7651
3	42	30	0.7213	0.0328	0.7025	0.7023	0.7591
4	63	29.9	0.7196	0.0332	0.7006	0.7003	0.7579
5	84	30.1	0.7148	0.029	0.6978	0.6982	0.7482
6	105	30	0.7164	0.0349	0.6961	0.6964	0.7567
7	126	30.1	0.7136	0.0332	0.694	0.6949	0.7519
8	147	29.9	0.7111	0.0324	0.692	0.6929	0.7485
9	168	30	0.707	0.0295	0.6893	0.6907	0.7411
10	189	30	0.7052	0.0302	0.6872	0.6883	0.74
11	210	30	0.703	0.0301	0.6851	0.6863	0.7377
12	231	30	0.7011	0.0296	0.683	0.685	0.7352
13	252	30.1	0.6992	0.0298	0.6811	0.683	0.7337
14	273	30.1	0.6973	0.0303	0.6787	0.6809	0.7323
15	294	30.1	0.695	0.0303	0.6765	0.6784	0.73
16	315	30	0.6933	0.0297	0.6746	0.6777	0.7275
17	336	30	0.6908	0.029	0.6724	0.6757	0.7242
18	357	29.9	0.6902	0.0311	0.67	0.6747	0.7261
19	378	30.1	0.6863	0.0296	0.6675	0.6709	0.7205
20	399	30.1	0.6843	0.0297	0.6657	0.6688	0.7186
Cycles / Well
D3	Time [s]	Temp. [°C]	Mean	StDev	0;1	1;1	2;1
1	0	30.3	0.7284	0.0195	0.7192	0.7152	0.7508
2	21	29.9	0.7273	0.0318	0.7082	0.7097	0.7641
3	42	30	0.7244	0.0329	0.704	0.7068	0.7624
4	63	29.9	0.7215	0.033	0.7003	0.7046	0.7594
5	84	30.1	0.7202	0.0309	0.6995	0.7054	0.7558
6	105	30	0.7184	0.0333	0.6969	0.7016	0.7567
7	126	30.1	0.7176	0.0315	0.6952	0.704	0.7536
8	147	29.9	0.7156	0.0328	0.6929	0.7008	0.7532
9	168	30	0.7141	0.0325	0.6915	0.6995	0.7514
10	189	30	0.7126	0.0318	0.69	0.6989	0.749
11	210	30	0.71	0.0337	0.6881	0.6931	0.7488
12	231	30	0.7119	0.0351	0.6863	0.6975	0.7518
13	252	30.1	0.7078	0.0348	0.6848	0.6908	0.7479
14	273	30.1	0.7107	0.0368	0.6845	0.6947	0.7528
15	294	30.1	0.7034	0.0351	0.6805	0.6858	0.7438
16	315	30	0.7018	0.0352	0.6803	0.6826	0.7424
17	336	30	0.7032	0.0379	0.6778	0.6849	0.7468
18	357	29.9	0.7038	0.0356	0.678	0.6891	0.7445
19	378	30.1	0.6985	0.0372	0.6737	0.6805	0.7413
20	399	30.1	0.7055	0.0402	0.6746	0.6909	0.7509
Cycles / Well
E3	Time [s]	Temp. [°C]	Mean	StDev	0;1	1;1	2;1
1	0	30.3	0.7282	0.024	0.7148	0.714	0.7559
2	21	29.9	0.7374	0.042	0.71	0.7165	0.7858
3	42	30	0.7349	0.0439	0.7068	0.7124	0.7855
4	63	29.9	0.7317	0.0433	0.7049	0.7085	0.7816
5	84	30.1	0.7266	0.0392	0.7034	0.7045	0.7719
6	105	30	0.7223	0.0352	0.7013	0.7027	0.763
7	126	30.1	0.7211	0.0358	0.6996	0.7012	0.7625
8	147	29.9	0.7193	0.0361	0.6977	0.6993	0.761
9	168	30	0.7177	0.0362	0.6955	0.698	0.7595
10	189	30	0.7158	0.0357	0.6937	0.6966	0.757
11	210	30	0.7138	0.0342	0.6924	0.6958	0.7533
12	231	30	0.7125	0.0347	0.6908	0.6942	0.7525
13	252	30.1	0.7113	0.0352	0.6896	0.6924	0.7519
14	273	30.1	0.7098	0.0353	0.6875	0.6913	0.7505
15	294	30.1	0.7084	0.0354	0.6863	0.6897	0.7492
16	315	30	0.7069	0.0353	0.6847	0.6882	0.7476
17	336	30	0.7055	0.0355	0.6828	0.6873	0.7464
18	357	29.9	0.7039	0.0343	0.6821	0.6862	0.7434
19	378	30.1	0.7024	0.0352	0.6799	0.6843	0.7429
20	399	30.1	0.7008	0.0341	0.6791	0.6832	0.74
Cycles / Well
F3	Time [s]	Temp. [°C]	Mean	StDev	0;1	1;1	2;1
1	0	30.3	0.7242	0.0214	0.7142	0.7097	0.7488
2	21	29.9	0.7248	0.0258	0.7117	0.7081	0.7545
3	42	30	0.7262	0.0287	0.7126	0.7069	0.7592
4	63	29.9	0.7252	0.0285	0.7125	0.7052	0.7579
5	84	30.1	0.7252	0.0301	0.7122	0.7037	0.7596
6	105	30	0.723	0.0308	0.7074	0.703	0.7585
7	126	30.1	0.7219	0.032	0.7056	0.7014	0.7588
8	147	29.9	0.7222	0.0276	0.7122	0.701	0.7533
9	168	30	0.719	0.0303	0.7042	0.6989	0.7538
10	189	30	0.718	0.0312	0.7024	0.6976	0.7539
11	210	30	0.7169	0.0302	0.7012	0.6978	0.7518
12	231	30	0.7157	0.0299	0.7003	0.6966	0.7502
13	252	30.1	0.7166	0.0284	0.705	0.6958	0.7489
14	273	30.1	0.7148	0.0299	0.7	0.695	0.7492
15	294	30.1	0.7136	0.0281	0.7019	0.6932	0.7457
16	315	30	0.7118	0.0296	0.6966	0.6929	0.7458
17	336	30	0.7102	0.0283	0.6957	0.6921	0.7428
18	357	29.9	0.7091	0.0285	0.6944	0.6909	0.742
19	378	30.1	0.7077	0.0284	0.6929	0.6898	0.7404
20	399	30.1	0.7074	0.0286	0.6928	0.689	0.7403
Cycles / Well
G3	Time [s]	Temp. [°C]	Mean	StDev	0;1	1;1	2;1
1	0	30.3	0.7722	0.0202	0.7557	0.7661	0.7947
2	21	29.9	0.7704	0.0212	0.7541	0.7628	0.7943
3	42	30	0.8347	0.0804	0.746	0.8554	0.9028
4	63	29.9	0.8329	0.0824	0.7427	0.8518	0.9042
5	84	30.1	0.8253	0.0771	0.7405	0.8444	0.8912
6	105	30	0.8253	0.0785	0.7393	0.8433	0.8932
7	126	30.1	0.8272	0.0813	0.7381	0.8458	0.8976
8	147	29.9	0.8252	0.0807	0.7377	0.8413	0.8965
9	168	30	0.818	0.0748	0.7353	0.8379	0.8809
10	189	30	0.8177	0.0758	0.7349	0.8344	0.8838
11	210	30	0.8212	0.0797	0.7343	0.8386	0.8907
12	231	30	0.8144	0.0744	0.7334	0.8302	0.8797
13	252	30.1	0.8139	0.0743	0.7323	0.8319	0.8776
14	273	30.1	0.8149	0.0762	0.7317	0.8319	0.8812
15	294	30.1	0.8094	0.0722	0.7306	0.8251	0.8724
16	315	30	0.8117	0.0748	0.7299	0.8286	0.8765
17	336	30	0.8113	0.0757	0.7286	0.8277	0.8774
18	357	29.9	0.8063	0.0711	0.7283	0.8233	0.8674
19	378	30.1	0.8075	0.0727	0.7277	0.8247	0.8701
20	399	30.1	0.8071	0.0735	0.7269	0.8232	0.8712
Cycles / Well
H3	Time [s]	Temp. [°C]	Mean	StDev	0;1	1;1	2;1
1	0	30.3	0.7383	0.0401	0.7093	0.7214	0.784
2	21	29.9	0.7442	0.0497	0.7075	0.7243	0.8007
3	42	30	0.738	0.0491	0.7064	0.713	0.7946
4	63	29.9	0.738	0.0485	0.707	0.7131	0.7939
5	84	30.1	0.739	0.05	0.7067	0.7138	0.7966
6	105	30	0.7389	0.0499	0.7063	0.7142	0.7964
7	126	30.1	0.7353	0.0455	0.7049	0.7133	0.7875
8	147	29.9	0.7374	0.0485	0.7056	0.7134	0.7933
9	168	30	0.7364	0.0467	0.7051	0.714	0.7901
10	189	30	0.7378	0.0495	0.7053	0.7133	0.7948
11	210	30	0.7378	0.0496	0.705	0.7135	0.7949
12	231	30	0.7376	0.049	0.7051	0.7137	0.7939
13	252	30.1	0.7384	0.0509	0.7047	0.7136	0.7969
14	273	30.1	0.7382	0.0505	0.7045	0.7139	0.7963
15	294	30.1	0.7394	0.0523	0.705	0.7134	0.7996
16	315	30	0.7384	0.0506	0.7051	0.7135	0.7966
17	336	30	0.7383	0.0506	0.7049	0.7134	0.7965
18	357	29.9	0.738	0.048	0.7065	0.7141	0.7932
19	378	30.1	0.7391	0.0527	0.7043	0.7133	0.7998
20	399	30.1	0.7365	0.0469	0.7052	0.7139	0.7904
End Time:	15/02/2016 15:32:43

## Sheet: 0.64
ATP conc	Rep1	Rep2	Rep3		StCurve			uM NADH / s				uM NADPH / min				uM NADPH / min / mg				umol / min / mg				Blank subtracted				Avg
840	-0.000266069	-0.000240541	0		m=	0.00356241		0.0746878	0.0675218	0		4.48127	4.05131	0		2133.94	1929.2	0		0.426788	0.385839	0		0.433664	0.392716	0.00687651		0.277752
420	-0.000218371	-0.000240606	0					0.0612987	0.0675402	0		3.67792	4.05241	0		1751.39	1929.72	0		0.350278	0.385944	0		0.357155	0.39282	0.00687651		0.252284
210	-0.000192755	-0.000187175	0					0.054108	0.0525418	0		3.24648	3.15251	0		1545.94	1501.19	0		0.309188	0.300239	0		0.316065	0.307115	0.00687651		0.210019
105	-0.000152592	-0.000164232	0					0.0428338	0.0461014	0		2.57003	2.76608	0		1223.82	1317.18	0		0.244765	0.263437	0		0.251641	0.270313	0.00687651		0.176277
52.5	-0.000108394	-0.000103271	0					0.0304272	0.028989	0		1.82563	1.73934	0		869.349	828.257	0		0.17387	0.165651	0		0.180746	0.172528	0.00687651		0.12005
26.25	-5.67272e-05	-8.28928e-05	0					0.0159238	0.0232687	0		0.95543	1.39612	0		454.967	664.821	0		0.0909933	0.132964	0		0.0978698	0.139841	0.00687651		0.081529
13.125	-5.00025e-05	-5.23361e-05	0					0.0140361	0.0146912	0		0.842168	0.881473	0		401.032	419.749	0		0.0802065	0.0839498	0		0.087083	0.0908263	0.00687651		0.0615953
0	3.46052e-06	8.57394e-06	0					-0.000971398	-0.00240678	0		-0.0582839	-0.144407	0		-27.7542	-68.7651	0		-0.00555085	-0.013753	0		0.00132567	-0.00687651	0.00687651		0.000441889
								Divide by slope of std curve				multiple by 60				Divide by total mg enzyme				Multiply by volume of reaction
																1ul of 2.1mg/ml				200ul
																2.1ug				0.2ml
																0.0021mg				0.0002L
Cycles / Well
A4	Time [s]	Temp. [°C]	Mean	StDev	0;1	1;1	2;1			A4	A5	0
1	0	30.2	0.7238	0.0074	0.7229	0.7169	0.7316		0	0.7238	0.7095	0
2	16.1	30	0.7095	0.0117	0.7067	0.6993	0.7223		16.1	0.7095	0.701	0
3	32.3	30	0.7031	0.013	0.6994	0.6923	0.7174		32.3	0.7031	0.6964	0
4	48.4	30.1	0.6966	0.0137	0.6925	0.6854	0.7118		48.4	0.6966	0.6922	0
5	64.6	30	0.6914	0.0142	0.687	0.68	0.7073		64.6	0.6914	0.6886	0
6	80.7	29.9	0.6875	0.0153	0.683	0.675	0.7045		80.7	0.6875	0.686	0
7	96.9	30.1	0.6841	0.0159	0.6795	0.671	0.7018		96.9	0.6841	0.6831	0
8	113	30.1	0.6802	0.0169	0.6747	0.6667	0.6991		113	0.6802	0.6788	0
9	129.2	30.2	0.6761	0.017	0.6708	0.6623	0.6951		129.2	0.6761	0.6748	0
10	145.3	30.1	0.6719	0.017	0.6665	0.6582	0.691		145.3	0.6719	0.6708	0
11	161.4	29.9	0.6684	0.0175	0.6629	0.6543	0.688		161.4	0.6684	0.667	0
12	177.6	30.1	0.664	0.0172	0.6584	0.6502	0.6832		177.6	0.664	0.6626	0
13	193.7	30.2	0.6612	0.0183	0.6547	0.647	0.6819		193.7	0.6612	0.6595	0
14	209.9	30.1	0.6567	0.0174	0.6511	0.6427	0.6762		209.9	0.6567	0.6556	0
15	226	30.1	0.6523	0.0172	0.6466	0.6386	0.6716		226	0.6523	0.6507	0
16	242.2	29.9	0.6488	0.0174	0.6428	0.6353	0.6684		242.2	0.6488	0.6479	0
17	258.3	30.1	0.6445	0.017	0.6389	0.631	0.6637		258.3	0.6445	0.6431	0
18	274.5	30	0.6407	0.0173	0.6348	0.6272	0.6602		274.5	0.6407	0.6398	0
19	290.6	30.1	0.6362	0.0156	0.6307	0.624	0.6538		290.6	0.6362	0.6361	0
20	306.8	30.1	0.6321	0.0156	0.6271	0.6195	0.6496		306.8	0.6321	0.6316	0
									Slope	-0.000266069	-0.000240541	0
Cycles / Well									Rsq	0.984473	0.997464	#DIV/0!
B4	Time [s]	Temp. [°C]	Mean	StDev	0;1	1;1	2;1			B4	B5	0
1	0	30.2	0.7167	0.0081	0.7186	0.7078	0.7236		0	0.7167	0.712	0
2	16.1	30	0.7092	0.0153	0.7032	0.6978	0.7266		16.1	0.7092	0.7044	0
3	32.3	30	0.7041	0.016	0.6975	0.6924	0.7223		32.3	0.7041	0.6994	0
4	48.4	30.1	0.7005	0.0172	0.6938	0.6877	0.72		48.4	0.7005	0.6959	0
5	64.6	30	0.6967	0.0192	0.6883	0.6833	0.7187		64.6	0.6967	0.6926	0
6	80.7	29.9	0.6926	0.0195	0.684	0.6789	0.7149		80.7	0.6926	0.6888	0
7	96.9	30.1	0.6892	0.0208	0.6795	0.6751	0.7131		96.9	0.6892	0.6853	0
8	113	30.1	0.6858	0.0225	0.6743	0.6714	0.7118		113	0.6858	0.6812	0
9	129.2	30.2	0.6831	0.0248	0.6704	0.6672	0.7117		129.2	0.6831	0.6766	0
10	145.3	30.1	0.6805	0.0267	0.6666	0.6636	0.7112		145.3	0.6805	0.6731	0
11	161.4	29.9	0.6775	0.0273	0.6629	0.6606	0.709		161.4	0.6775	0.6694	0
12	177.6	30.1	0.6751	0.0299	0.6589	0.6569	0.7096		177.6	0.6751	0.6662	0
13	193.7	30.2	0.6704	0.0283	0.6557	0.6525	0.703		193.7	0.6704	0.6617	0
14	209.9	30.1	0.6672	0.0293	0.6515	0.6491	0.7011		209.9	0.6672	0.6589	0
15	226	30.1	0.6641	0.0304	0.6475	0.6456	0.6992		226	0.6641	0.6542	0
16	242.2	29.9	0.659	0.0283	0.6441	0.6412	0.6916		242.2	0.659	0.6502	0
17	258.3	30.1	0.6558	0.0288	0.64	0.6383	0.689		258.3	0.6558	0.6458	0
18	274.5	30	0.6542	0.0318	0.6363	0.6354	0.6909		274.5	0.6542	0.643	0
19	290.6	30.1	0.6477	0.0274	0.6333	0.6306	0.6794		290.6	0.6477	0.6389	0
20	306.8	30.1	0.6438	0.0267	0.6295	0.6273	0.6745		306.8	0.6438	0.6351	0
									Slope	-0.000218371	-0.000240606	0
Cycles / Well									Rsq	0.994178	0.998206	#DIV/0!
C4	Time [s]	Temp. [°C]	Mean	StDev	0;1	1;1	2;1			C4	C5	0
1	0	30.2	0.7194	0.0108	0.7208	0.7079	0.7294		0	0.7194	0.7004	0
2	16.1	30	0.7149	0.0191	0.7055	0.7023	0.7369		16.1	0.7149	0.6949	0
3	32.3	30	0.7102	0.0184	0.7021	0.6971	0.7313		32.3	0.7102	0.691	0
4	48.4	30.1	0.7064	0.0191	0.6975	0.6933	0.7283		48.4	0.7064	0.6872	0
5	64.6	30	0.7026	0.0198	0.6934	0.6891	0.7253		64.6	0.7026	0.6846	0
6	80.7	29.9	0.6989	0.0202	0.6892	0.6854	0.722		80.7	0.6989	0.6826	0
7	96.9	30.1	0.696	0.0217	0.6853	0.6818	0.7209		96.9	0.696	0.6817	0
8	113	30.1	0.693	0.0241	0.6804	0.6778	0.7208		113	0.693	0.6779	0
9	129.2	30.2	0.6906	0.0262	0.6764	0.6746	0.7208		129.2	0.6906	0.6755	0
10	145.3	30.1	0.6881	0.0276	0.6734	0.6709	0.7199		145.3	0.6881	0.6742	0
11	161.4	29.9	0.6854	0.028	0.6701	0.6685	0.7177		161.4	0.6854	0.6696	0
12	177.6	30.1	0.6825	0.0293	0.6662	0.6649	0.7163		177.6	0.6825	0.6683	0
13	193.7	30.2	0.6794	0.0294	0.6633	0.6616	0.7133		193.7	0.6794	0.6626	0
14	209.9	30.1	0.6766	0.03	0.6603	0.6582	0.7112		209.9	0.6766	0.6603	0
15	226	30.1	0.6735	0.0306	0.6563	0.6554	0.7088		226	0.6735	0.6554	0
16	242.2	29.9	0.6698	0.0295	0.6536	0.6519	0.7039		242.2	0.6698	0.652	0
17	258.3	30.1	0.667	0.03	0.6504	0.6489	0.7016		258.3	0.667	0.6517	0
18	274.5	30	0.6645	0.0312	0.6466	0.6463	0.7004		274.5	0.6645	0.6465	0
19	290.6	30.1	0.6603	0.0298	0.6437	0.6426	0.6947		290.6	0.6603	0.6425	0
20	306.8	30.1	0.6566	0.0291	0.6401	0.6395	0.6902		306.8	0.6566	0.6402	0
									Slope	-0.000192755	-0.000187175	0
Cycles / Well									Rsq	0.99586	0.992362	#DIV/0!
D4	Time [s]	Temp. [°C]	Mean	StDev	0;1	1;1	2;1			D4	D5	0
1	0	30.2	0.7185	0.0192	0.708	0.7068	0.7407		0	0.7185	0.7325	0
2	16.1	30	0.7147	0.0227	0.7024	0.7007	0.7409		16.1	0.7147	0.7308	0
3	32.3	30	0.7116	0.025	0.6979	0.6965	0.7404		32.3	0.7116	0.7264	0
4	48.4	30.1	0.7089	0.0269	0.6938	0.6929	0.74		48.4	0.7089	0.7244	0
5	64.6	30	0.7058	0.0286	0.6898	0.6889	0.7388		64.6	0.7058	0.7229	0
6	80.7	29.9	0.7058	0.0343	0.6859	0.6862	0.7454		80.7	0.7058	0.7209	0
7	96.9	30.1	0.7042	0.0364	0.6832	0.6833	0.7463		96.9	0.7042	0.7183	0
8	113	30.1	0.7023	0.0389	0.6792	0.6804	0.7472		113	0.7023	0.7156	0
9	129.2	30.2	0.6967	0.035	0.6763	0.6768	0.7371		129.2	0.6967	0.7133	0
10	145.3	30.1	0.6975	0.0391	0.6736	0.6762	0.7426		145.3	0.6975	0.7107	0
11	161.4	29.9	0.6957	0.0403	0.6713	0.6736	0.7422		161.4	0.6957	0.7079	0
12	177.6	30.1	0.692	0.0386	0.6683	0.6711	0.7365		177.6	0.692	0.7047	0
13	193.7	30.2	0.6871	0.035	0.6661	0.6678	0.7275		193.7	0.6871	0.7018	0
14	209.9	30.1	0.6864	0.0378	0.6636	0.6654	0.7301		209.9	0.6864	0.6994	0
15	226	30.1	0.6832	0.0372	0.6608	0.6627	0.7261		226	0.6832	0.6953	0
16	242.2	29.9	0.6813	0.0376	0.6582	0.661	0.7247		242.2	0.6813	0.6934	0
17	258.3	30.1	0.6784	0.0375	0.6556	0.658	0.7217		258.3	0.6784	0.6908	0
18	274.5	30	0.6749	0.0361	0.6531	0.6552	0.7166		274.5	0.6749	0.6878	0
19	290.6	30.1	0.6742	0.0382	0.6507	0.6536	0.7183		290.6	0.6742	0.6857	0
20	306.8	30.1	0.6684	0.0333	0.6488	0.6495	0.7069		306.8	0.6684	0.682	0
									Slope	-0.000152592	-0.000164232	0
Cycles / Well									Rsq	0.990763	0.997217	#DIV/0!
E4	Time [s]	Temp. [°C]	Mean	StDev	0;1	1;1	2;1			E4	E5	0
1	0	30.2	0.7221	0.0218	0.7095	0.7095	0.7472		0	0.7221	0.7072	0
2	16.1	30	0.7174	0.0232	0.7053	0.7028	0.7442		16.1	0.7174	0.7048	0
3	32.3	30	0.7154	0.0264	0.7005	0.6999	0.7459		32.3	0.7154	0.7034	0
4	48.4	30.1	0.7131	0.0274	0.6971	0.6976	0.7447		48.4	0.7131	0.7025	0
5	64.6	30	0.7109	0.0304	0.6929	0.6938	0.7461		64.6	0.7109	0.7017	0
6	80.7	29.9	0.7121	0.037	0.6902	0.6913	0.7548		80.7	0.7121	0.702	0
7	96.9	30.1	0.7106	0.0382	0.6879	0.6892	0.7547		96.9	0.7106	0.7023	0
8	113	30.1	0.7078	0.0374	0.6852	0.6872	0.751		113	0.7078	0.6999	0
9	129.2	30.2	0.7056	0.0373	0.6829	0.6852	0.7487		129.2	0.7056	0.698	0
10	145.3	30.1	0.7063	0.0412	0.6816	0.6834	0.7538		145.3	0.7063	0.6961	0
11	161.4	29.9	0.7038	0.0405	0.6795	0.6813	0.7506		161.4	0.7038	0.6939	0
12	177.6	30.1	0.7015	0.0393	0.6778	0.68	0.7469		177.6	0.7015	0.6917	0
13	193.7	30.2	0.6984	0.0371	0.6759	0.678	0.7412		193.7	0.6984	0.6895	0
14	209.9	30.1	0.6967	0.0376	0.674	0.6761	0.7402		209.9	0.6967	0.6879	0
15	226	30.1	0.6959	0.0396	0.672	0.6741	0.7417		226	0.6959	0.6857	0
16	242.2	29.9	0.6936	0.0392	0.6699	0.6721	0.7388		242.2	0.6936	0.6838	0
17	258.3	30.1	0.6922	0.0397	0.668	0.6705	0.738		258.3	0.6922	0.6807	0
18	274.5	30	0.6915	0.0409	0.6667	0.6691	0.7388		274.5	0.6915	0.6799	0
19	290.6	30.1	0.6887	0.0397	0.6646	0.6671	0.7345		290.6	0.6887	0.6774	0
20	306.8	30.1	0.6845	0.0355	0.6628	0.6653	0.7255		306.8	0.6845	0.6757	0
									Slope	-0.000108394	-0.000103271	0
Cycles / Well									Rsq	0.985707	0.968992	#DIV/0!
F4	Time [s]	Temp. [°C]	Mean	StDev	0;1	1;1	2;1			F4	F5	0
1	0	30.2	0.7516	0.0611	0.7157	0.717	0.8222		0	0.7516	0.7118	0
2	16.1	30	0.7503	0.0656	0.7107	0.7142	0.8259		16.1	0.7503	0.7077	0
3	32.3	30	0.7498	0.0679	0.7091	0.7121	0.8282		32.3	0.7498	0.707	0
4	48.4	30.1	0.7491	0.0712	0.7046	0.7115	0.8312		48.4	0.7491	0.7077	0
5	64.6	30	0.751	0.0756	0.7032	0.7116	0.8382		64.6	0.751	0.7072	0
6	80.7	29.9	0.7519	0.0813	0.701	0.7091	0.8456		80.7	0.7519	0.7059	0
7	96.9	30.1	0.7513	0.082	0.6995	0.7085	0.8458		96.9	0.7513	0.7056	0
8	113	30.1	0.7517	0.0841	0.6975	0.709	0.8486		113	0.7517	0.7045	0
9	129.2	30.2	0.7487	0.0825	0.6965	0.7058	0.8439		129.2	0.7487	0.7011	0
10	145.3	30.1	0.7481	0.0824	0.6957	0.7055	0.8432		145.3	0.7481	0.6999	0
11	161.4	29.9	0.746	0.0811	0.6937	0.7048	0.8393		161.4	0.746	0.6979	0
12	177.6	30.1	0.744	0.0794	0.6935	0.703	0.8355		177.6	0.744	0.6969	0
13	193.7	30.2	0.7433	0.0795	0.692	0.7029	0.8348		193.7	0.7433	0.6965	0
14	209.9	30.1	0.7418	0.0797	0.6905	0.7013	0.8336		209.9	0.7418	0.6941	0
15	226	30.1	0.7409	0.0801	0.6895	0.7001	0.8333		226	0.7409	0.693	0
16	242.2	29.9	0.74	0.0804	0.6878	0.6996	0.8326		242.2	0.74	0.6915	0
17	258.3	30.1	0.7382	0.08	0.6865	0.6977	0.8304		258.3	0.7382	0.6893	0
18	274.5	30	0.7374	0.0806	0.685	0.6971	0.8302		274.5	0.7374	0.6893	0
19	290.6	30.1	0.7363	0.0801	0.6856	0.6948	0.8286		290.6	0.7363	0.686	0
20	306.8	30.1	0.7354	0.0806	0.6837	0.6942	0.8282		306.8	0.7354	0.6864	0
									Slope	-5.67272e-05	-8.28928e-05	0
Cycles / Well									Rsq	0.886286	0.978713	#DIV/0!
G4	Time [s]	Temp. [°C]	Mean	StDev	0;1	1;1	2;1			G4	G5	0
1	0	30.2	0.7383	0.0374	0.7145	0.7189	0.7814		0	0.7383	0.7209	0
2	16.1	30	0.7376	0.0413	0.7107	0.717	0.7851		16.1	0.7376	0.7217	0
3	32.3	30	0.7378	0.0472	0.7068	0.7144	0.7921		32.3	0.7378	0.7232	0
4	48.4	30.1	0.7374	0.05	0.7038	0.7136	0.7949		48.4	0.7374	0.7231	0
5	64.6	30	0.7376	0.0531	0.702	0.7121	0.7986		64.6	0.7376	0.7224	0
6	80.7	29.9	0.7366	0.0524	0.7018	0.7111	0.7969		80.7	0.7366	0.7215	0
7	96.9	30.1	0.7378	0.055	0.7011	0.7114	0.801		96.9	0.7378	0.7211	0
8	113	30.1	0.7353	0.0526	0.7002	0.71	0.7958		113	0.7353	0.719	0
9	129.2	30.2	0.7342	0.0536	0.6983	0.7087	0.7958		129.2	0.7342	0.7179	0
10	145.3	30.1	0.7336	0.0524	0.6984	0.7085	0.7938		145.3	0.7336	0.7168	0
11	161.4	29.9	0.7319	0.0513	0.6975	0.7072	0.7909		161.4	0.7319	0.7157	0
12	177.6	30.1	0.7303	0.0504	0.6966	0.7062	0.7882		177.6	0.7303	0.7151	0
13	193.7	30.2	0.7298	0.0506	0.6961	0.7053	0.788		193.7	0.7298	0.7145	0
14	209.9	30.1	0.7293	0.0518	0.6948	0.7043	0.7889		209.9	0.7293	0.7137	0
15	226	30.1	0.7285	0.0527	0.6933	0.7032	0.7891		226	0.7285	0.713	0
16	242.2	29.9	0.7277	0.0518	0.6929	0.7028	0.7873		242.2	0.7277	0.7112	0
17	258.3	30.1	0.7262	0.0514	0.6915	0.7018	0.7852		258.3	0.7262	0.7108	0
18	274.5	30	0.726	0.0525	0.6907	0.7009	0.7863		274.5	0.726	0.7097	0
19	290.6	30.1	0.7251	0.0509	0.6908	0.7009	0.7835		290.6	0.7251	0.708	0
20	306.8	30.1	0.7248	0.0531	0.689	0.6997	0.7858		306.8	0.7248	0.708	0
									Slope	-5.00025e-05	-5.23361e-05	0
Cycles / Well									Rsq	0.960084	0.946383	#DIV/0!
H4	Time [s]	Temp. [°C]	Mean	StDev	0;1	1;1	2;1			H4	H5	0
1	0	30.2	0.7314	0.0442	0.6991	0.7133	0.7817		0	0.7314	0.7154	0
2	16.1	30	0.7312	0.05	0.6959	0.7094	0.7884		16.1	0.7312	0.7141	0
3	32.3	30	0.7302	0.0524	0.6926	0.708	0.7901		32.3	0.7302	0.7178	0
4	48.4	30.1	0.7298	0.0531	0.692	0.7068	0.7906		48.4	0.7298	0.7193	0
5	64.6	30	0.7318	0.0586	0.6899	0.7069	0.7987		64.6	0.7318	0.7196	0
6	80.7	29.9	0.7315	0.0556	0.6902	0.7094	0.7948		80.7	0.7315	0.7188	0
7	96.9	30.1	0.7327	0.0587	0.6895	0.709	0.7996		96.9	0.7327	0.7201	0
8	113	30.1	0.7329	0.0599	0.6889	0.7087	0.8012		113	0.7329	0.7195	0
9	129.2	30.2	0.7327	0.061	0.6884	0.7074	0.8023		129.2	0.7327	0.7193	0
10	145.3	30.1	0.7336	0.062	0.6889	0.7076	0.8044		145.3	0.7336	0.7197	0
11	161.4	29.9	0.7315	0.0582	0.689	0.7076	0.7978		161.4	0.7315	0.7191	0
12	177.6	30.1	0.7329	0.0603	0.6888	0.7082	0.8016		177.6	0.7329	0.7201	0
13	193.7	30.2	0.7319	0.0592	0.6889	0.7074	0.7995		193.7	0.7319	0.7194	0
14	209.9	30.1	0.7324	0.0594	0.689	0.7081	0.8001		209.9	0.7324	0.7196	0
15	226	30.1	0.7326	0.0599	0.6893	0.7077	0.8009		226	0.7326	0.719	0
16	242.2	29.9	0.7321	0.0598	0.6887	0.7074	0.8003		242.2	0.7321	0.7198	0
17	258.3	30.1	0.7322	0.0606	0.6887	0.7064	0.8015		258.3	0.7322	0.7192	0
18	274.5	30	0.7334	0.0619	0.6889	0.7073	0.804		274.5	0.7334	0.7198	0
19	290.6	30.1	0.7312	0.058	0.6891	0.7071	0.7974		290.6	0.7312	0.719	0
20	306.8	30.1	0.7309	0.0567	0.6899	0.707	0.7956		306.8	0.7309	0.7191	0
									Slope	3.46052e-06	8.57394e-06	0
Cycles / Well									Rsq	0.108641	0.291335	#DIV/0!
A5	Time [s]	Temp. [°C]	Mean	StDev	0;1	1;1	2;1
1	0	30.2	0.7095	0.0041	0.7089	0.7058	0.7139
2	16.1	30	0.701	0.0106	0.6992	0.6915	0.7124
3	32.3	30	0.6964	0.0121	0.6953	0.685	0.709
4	48.4	30.1	0.6922	0.0143	0.6895	0.6795	0.7077
5	64.6	30	0.6886	0.0169	0.6835	0.6748	0.7075
6	80.7	29.9	0.686	0.0198	0.6788	0.6708	0.7085
7	96.9	30.1	0.6831	0.0217	0.6747	0.6669	0.7078
8	113	30.1	0.6788	0.0222	0.6701	0.6623	0.7041
9	129.2	30.2	0.6748	0.0219	0.6666	0.6582	0.6996
10	145.3	30.1	0.6708	0.022	0.6624	0.6542	0.6957
11	161.4	29.9	0.667	0.0216	0.659	0.6505	0.6915
12	177.6	30.1	0.6626	0.0216	0.6542	0.6463	0.6871
13	193.7	30.2	0.6595	0.022	0.6509	0.6431	0.6846
14	209.9	30.1	0.6556	0.022	0.6469	0.6393	0.6807
15	226	30.1	0.6507	0.0205	0.6433	0.6349	0.6739
16	242.2	29.9	0.6479	0.0222	0.639	0.6315	0.6732
17	258.3	30.1	0.6431	0.0207	0.6353	0.6275	0.6666
18	274.5	30	0.6398	0.0212	0.6313	0.6241	0.664
19	290.6	30.1	0.6361	0.0208	0.6282	0.6204	0.6596
20	306.8	30.1	0.6316	0.0205	0.6238	0.616	0.6548
Cycles / Well
B5	Time [s]	Temp. [°C]	Mean	StDev	0;1	1;1	2;1
1	0	30.2	0.712	0.0145	0.7067	0.7009	0.7283
2	16.1	30	0.7044	0.0167	0.6978	0.692	0.7235
3	32.3	30	0.6994	0.0197	0.6913	0.6849	0.7218
4	48.4	30.1	0.6959	0.025	0.683	0.68	0.7248
5	64.6	30	0.6926	0.0269	0.6779	0.6763	0.7236
6	80.7	29.9	0.6888	0.0282	0.6727	0.6723	0.7214
7	96.9	30.1	0.6853	0.0277	0.6697	0.6689	0.7172
8	113	30.1	0.6812	0.0285	0.6652	0.6644	0.7142
9	129.2	30.2	0.6766	0.0266	0.6619	0.6605	0.7073
10	145.3	30.1	0.6731	0.0265	0.6583	0.6573	0.7037
11	161.4	29.9	0.6694	0.0264	0.6543	0.654	0.6999
12	177.6	30.1	0.6662	0.0273	0.6508	0.6502	0.6977
13	193.7	30.2	0.6617	0.0259	0.6475	0.6461	0.6916
14	209.9	30.1	0.6589	0.0266	0.644	0.6431	0.6897
15	226	30.1	0.6542	0.0258	0.6397	0.6391	0.684
16	242.2	29.9	0.6502	0.0257	0.6358	0.635	0.6799
17	258.3	30.1	0.6458	0.0244	0.6323	0.6311	0.674
18	274.5	30	0.643	0.0248	0.6289	0.6284	0.6717
19	290.6	30.1	0.6389	0.0241	0.6256	0.6243	0.6667
20	306.8	30.1	0.6351	0.0236	0.6218	0.6211	0.6623
Cycles / Well
C5	Time [s]	Temp. [°C]	Mean	StDev	0;1	1;1	2;1
1	0	30.2	0.7004	0.0123	0.6924	0.6941	0.7146
2	16.1	30	0.6949	0.0137	0.6889	0.6851	0.7106
3	32.3	30	0.691	0.0158	0.6846	0.6794	0.709
4	48.4	30.1	0.6872	0.0174	0.6796	0.6749	0.7072
5	64.6	30	0.6846	0.0195	0.6762	0.6707	0.7069
6	80.7	29.9	0.6826	0.0227	0.6718	0.6673	0.7087
7	96.9	30.1	0.6817	0.0255	0.6688	0.6652	0.711
8	113	30.1	0.6779	0.0266	0.6647	0.6605	0.7086
9	129.2	30.2	0.6755	0.0285	0.6607	0.6573	0.7083
10	145.3	30.1	0.6742	0.0312	0.6577	0.6546	0.7102
11	161.4	29.9	0.6696	0.0291	0.6547	0.651	0.7032
12	177.6	30.1	0.6683	0.0313	0.6516	0.6489	0.7044
13	193.7	30.2	0.6626	0.0274	0.6486	0.6449	0.6942
14	209.9	30.1	0.6603	0.0288	0.6453	0.6422	0.6936
15	226	30.1	0.6554	0.0265	0.6419	0.6385	0.6859
16	242.2	29.9	0.652	0.0257	0.6391	0.6352	0.6816
17	258.3	30.1	0.6517	0.0302	0.6355	0.6331	0.6866
18	274.5	30	0.6465	0.0269	0.6324	0.6296	0.6775
19	290.6	30.1	0.6425	0.0256	0.6292	0.6262	0.672
20	306.8	30.1	0.6402	0.027	0.6262	0.6231	0.6714
Cycles / Well
D5	Time [s]	Temp. [°C]	Mean	StDev	0;1	1;1	2;1
1	0	30.2	0.7325	0.0559	0.7019	0.6987	0.797
2	16.1	30	0.7308	0.0646	0.6941	0.6929	0.8054
3	32.3	30	0.7264	0.0638	0.6909	0.6883	0.8
4	48.4	30.1	0.7244	0.0673	0.6866	0.6845	0.8022
5	64.6	30	0.7229	0.0708	0.6821	0.6819	0.8046
6	80.7	29.9	0.7209	0.0725	0.6784	0.6796	0.8046
7	96.9	30.1	0.7183	0.0726	0.6758	0.677	0.8021
8	113	30.1	0.7156	0.0736	0.6721	0.6741	0.8006
9	129.2	30.2	0.7133	0.0741	0.6692	0.6719	0.7988
10	145.3	30.1	0.7107	0.0741	0.6666	0.6692	0.7963
11	161.4	29.9	0.7079	0.0735	0.6639	0.667	0.7928
12	177.6	30.1	0.7047	0.0726	0.6614	0.6641	0.7884
13	193.7	30.2	0.7018	0.0729	0.6586	0.6608	0.786
14	209.9	30.1	0.6994	0.0728	0.656	0.6587	0.7835
15	226	30.1	0.6953	0.0707	0.6531	0.6559	0.777
16	242.2	29.9	0.6934	0.0715	0.6508	0.6534	0.7759
17	258.3	30.1	0.6908	0.071	0.6485	0.6511	0.7727
18	274.5	30	0.6878	0.0707	0.6457	0.6483	0.7695
19	290.6	30.1	0.6857	0.0709	0.6433	0.6463	0.7675
20	306.8	30.1	0.682	0.0702	0.6404	0.6425	0.763
Cycles / Well
E5	Time [s]	Temp. [°C]	Mean	StDev	0;1	1;1	2;1
1	0	30.2	0.7072	0.0212	0.6964	0.6936	0.7315
2	16.1	30	0.7048	0.0242	0.6918	0.6899	0.7328
3	32.3	30	0.7034	0.0259	0.6902	0.6868	0.7332
4	48.4	30.1	0.7025	0.0282	0.6882	0.6844	0.7349
5	64.6	30	0.7017	0.0297	0.6862	0.6829	0.7359
6	80.7	29.9	0.702	0.0363	0.6831	0.6791	0.7438
7	96.9	30.1	0.7023	0.037	0.6829	0.6789	0.745
8	113	30.1	0.6999	0.0384	0.6794	0.6761	0.7442
9	129.2	30.2	0.698	0.0382	0.6777	0.6743	0.742
10	145.3	30.1	0.6961	0.037	0.6768	0.6729	0.7388
11	161.4	29.9	0.6939	0.0375	0.6737	0.6709	0.7372
12	177.6	30.1	0.6917	0.0368	0.6718	0.6691	0.7341
13	193.7	30.2	0.6895	0.0361	0.67	0.6673	0.7312
14	209.9	30.1	0.6879	0.0362	0.6685	0.6655	0.7297
15	226	30.1	0.6857	0.0362	0.6657	0.664	0.7275
16	242.2	29.9	0.6838	0.036	0.6644	0.6616	0.7253
17	258.3	30.1	0.6807	0.034	0.6622	0.66	0.72
18	274.5	30	0.6799	0.0346	0.6609	0.659	0.7198
19	290.6	30.1	0.6774	0.0337	0.6593	0.6566	0.7163
20	306.8	30.1	0.6757	0.0337	0.6578	0.6547	0.7146
Cycles / Well
F5	Time [s]	Temp. [°C]	Mean	StDev	0;1	1;1	2;1
1	0	30.2	0.7118	0.0227	0.6996	0.6977	0.738
2	16.1	30	0.7077	0.0259	0.6936	0.692	0.7377
3	32.3	30	0.707	0.0322	0.6887	0.6882	0.7441
4	48.4	30.1	0.7077	0.0372	0.6861	0.6863	0.7507
5	64.6	30	0.7072	0.0426	0.6807	0.6846	0.7563
6	80.7	29.9	0.7059	0.0432	0.6793	0.6827	0.7558
7	96.9	30.1	0.7056	0.0451	0.678	0.6812	0.7577
8	113	30.1	0.7045	0.0453	0.6759	0.6808	0.7567
9	129.2	30.2	0.7011	0.0422	0.6751	0.6783	0.7498
10	145.3	30.1	0.6999	0.0422	0.6738	0.6773	0.7485
11	161.4	29.9	0.6979	0.0412	0.6721	0.6761	0.7454
12	177.6	30.1	0.6969	0.0424	0.6712	0.6737	0.7459
13	193.7	30.2	0.6965	0.0421	0.6707	0.6738	0.7451
14	209.9	30.1	0.6941	0.0415	0.6693	0.6709	0.742
15	226	30.1	0.693	0.0416	0.6677	0.6704	0.741
16	242.2	29.9	0.6915	0.0407	0.6665	0.6696	0.7384
17	258.3	30.1	0.6893	0.04	0.6642	0.6683	0.7354
18	274.5	30	0.6893	0.0406	0.6653	0.6665	0.7362
19	290.6	30.1	0.686	0.0392	0.6628	0.664	0.7313
20	306.8	30.1	0.6864	0.0408	0.6611	0.6647	0.7335
Cycles / Well
G5	Time [s]	Temp. [°C]	Mean	StDev	0;1	1;1	2;1
1	0	30.2	0.7209	0.0296	0.7024	0.7053	0.755
2	16.1	30	0.7217	0.0357	0.6999	0.7023	0.7628
3	32.3	30	0.7232	0.0408	0.697	0.7024	0.7702
4	48.4	30.1	0.7231	0.0453	0.6958	0.698	0.7753
5	64.6	30	0.7224	0.047	0.6942	0.6964	0.7766
6	80.7	29.9	0.7215	0.0468	0.6928	0.6962	0.7756
7	96.9	30.1	0.7211	0.0471	0.6925	0.6954	0.7755
8	113	30.1	0.719	0.046	0.691	0.6938	0.7721
9	129.2	30.2	0.7179	0.0457	0.6899	0.6932	0.7706
10	145.3	30.1	0.7168	0.0449	0.6891	0.6926	0.7686
11	161.4	29.9	0.7157	0.0456	0.688	0.6908	0.7684
12	177.6	30.1	0.7151	0.046	0.687	0.6901	0.7682
13	193.7	30.2	0.7145	0.0462	0.6863	0.6894	0.7679
14	209.9	30.1	0.7137	0.0464	0.685	0.6888	0.7671
15	226	30.1	0.713	0.0467	0.6842	0.688	0.7669
16	242.2	29.9	0.7112	0.0456	0.6831	0.6866	0.7638
17	258.3	30.1	0.7108	0.0462	0.6823	0.6859	0.7641
18	274.5	30	0.7097	0.0458	0.6812	0.6853	0.7625
19	290.6	30.1	0.708	0.0445	0.6804	0.6842	0.7594
20	306.8	30.1	0.708	0.047	0.6784	0.6833	0.7622
Cycles / Well
H5	Time [s]	Temp. [°C]	Mean	StDev	0;1	1;1	2;1
1	0	30.2	0.7154	0.0366	0.6947	0.6938	0.7577
2	16.1	30	0.7141	0.0383	0.6914	0.6925	0.7583
3	32.3	30	0.7178	0.05	0.6873	0.6907	0.7755
4	48.4	30.1	0.7193	0.0513	0.6861	0.6934	0.7784
5	64.6	30	0.7196	0.054	0.6841	0.6928	0.7817
6	80.7	29.9	0.7188	0.0519	0.6849	0.6929	0.7785
7	96.9	30.1	0.7201	0.0544	0.6837	0.6941	0.7827
8	113	30.1	0.7195	0.0539	0.6827	0.6944	0.7813
9	129.2	30.2	0.7193	0.0536	0.6825	0.6947	0.7808
10	145.3	30.1	0.7197	0.0528	0.6837	0.695	0.7803
11	161.4	29.9	0.7191	0.0528	0.6829	0.6946	0.7797
12	177.6	30.1	0.7201	0.0543	0.6832	0.6947	0.7824
13	193.7	30.2	0.7194	0.053	0.6827	0.6953	0.7801
14	209.9	30.1	0.7196	0.0529	0.6825	0.6961	0.7802
15	226	30.1	0.719	0.0534	0.6823	0.6945	0.7802
16	242.2	29.9	0.7198	0.0544	0.6822	0.6951	0.7821
17	258.3	30.1	0.7192	0.0542	0.6819	0.6943	0.7814
18	274.5	30	0.7198	0.0545	0.6827	0.6944	0.7824
19	290.6	30.1	0.719	0.0543	0.6823	0.6933	0.7814
20	306.8	30.1	0.7191	0.0547	0.6818	0.6936	0.7819

## Sheet: 1.25
ATP conc	Rep1	Rep2	Rep3		StCurve			uM NADH / s				uM NADPH / min				uM NADPH / min / mg				umol / min / mg				Blank subtracted				Avg
840	-0.000381633	-0.000373388	-0.000351273		m=	0.00356241		0.107128	0.104813	0.0986054		6.42766	6.2888	5.91632		3060.79	2994.67	2817.3		0.612158	0.598933	0.563459		0.628406	0.615181	0.579707		0.607765
420	-0.000350563	-0.000357563	-0.000347232					0.0984061	0.100371	0.0974712		5.90437	6.02226	5.84827		2811.6	2867.74	2784.89		0.562321	0.573549	0.556978		0.578568	0.589796	0.573226		0.58053
210	-0.000303173	-0.000301711	-0.000283645					0.0851034	0.084693	0.0796218		5.10621	5.08158	4.77731		2431.53	2419.8	2274.91		0.486305	0.48396	0.454982		0.502553	0.500208	0.471229		0.49133
105	-0.000221397	-0.000240219	-0.000241157					0.0621482	0.0674316	0.0676949		3.72889	4.0459	4.0617		1775.66	1926.62	1934.14		0.355132	0.385324	0.386828		0.37138	0.401571	0.403076		0.392009
52.5	-0.000173423	-0.000164342	-0.000151148					0.0486814	0.0461322	0.0424285		2.92088	2.76793	2.54571		1390.9	1318.06	1212.24		0.278179	0.263612	0.242449		0.294427	0.27986	0.258696		0.277661
26.25	-9.05225e-05	-0.000100074	-0.000113045					0.0254105	0.0280917	0.0317326		1.52463	1.6855	1.90396		726.014	802.62	906.647		0.145203	0.160524	0.181329		0.16145	0.176772	0.197577		0.1786
13.125	-6.07055e-05	-5.94431e-05	-5.29227e-05					0.0170406	0.0166862	0.0148559		1.02243	1.00117	0.891353		486.873	476.749	424.454		0.0973747	0.0953498	0.0848907		0.113622	0.111598	0.101139		0.108786
0	1.39284e-06	6.94294e-06	1.33155e-05					-0.000390982	-0.00194894	-0.00373778		-0.0234589	-0.116937	-0.224267		-11.1709	-55.6841	-106.794		-0.00223418	-0.0111368	-0.0213587		0.0140136	0.00511095	-0.00511095		0.0046712
								Divide by slope of std curve				multiple by 60				Divide by total mg enzyme				Multiply by volume of reaction
																1ul of 2.1mg/ml				200ul
																2.1ug				0.2ml
																0.0021mg				0.0002L
Cycles / Well
A7	Time [s]	Temp. [°C]	Mean	StDev	0;1	1;1	2;1			A7	A8	A9
1	0	29.9	0.7232	0.0084	0.7199	0.7169	0.7327		0	0.7232	0.7102	0.7052
2	21.5	30	0.7078	0.0163	0.6999	0.6969	0.7265		21.5	0.7078	0.7007	0.6974
3	42.9	30	0.697	0.0194	0.687	0.6847	0.7193		42.9	0.697	0.6924	0.6889
4	64.4	30	0.6876	0.0226	0.6751	0.6739	0.7137		64.4	0.6876	0.6856	0.6814
5	85.9	30	0.6788	0.0241	0.6653	0.6645	0.7065		85.9	0.6788	0.6782	0.6746
6	107.4	30.1	0.6703	0.0258	0.6553	0.6554	0.7		107.4	0.6703	0.6707	0.6673
7	128.9	30	0.6627	0.0268	0.6467	0.6477	0.6937		128.9	0.6627	0.6631	0.6614
8	150.4	29.9	0.6547	0.0284	0.6375	0.6391	0.6875		150.4	0.6547	0.6529	0.6521
9	171.9	29.9	0.6469	0.0288	0.6298	0.6308	0.6802		171.9	0.6469	0.6465	0.6469
10	193.3	30	0.6391	0.0301	0.621	0.6225	0.6738		193.3	0.6391	0.6372	0.6372
11	214.8	30.1	0.6311	0.0303	0.6128	0.6143	0.6661		214.8	0.6311	0.6295	0.6309
12	236.3	29.9	0.6225	0.0294	0.6051	0.6059	0.6564		236.3	0.6225	0.6199	0.6233
13	257.8	30	0.6143	0.0286	0.5969	0.5986	0.6473		257.8	0.6143	0.6121	0.6152
14	279.3	30	0.6068	0.0291	0.589	0.5909	0.6404		279.3	0.6068	0.6042	0.607
15	300.8	30.1	0.5987	0.0289	0.581	0.5831	0.6321		300.8	0.5987	0.5962	0.5998
16	322.2	30.1	0.5915	0.029	0.5735	0.576	0.625		322.2	0.5915	0.589	0.5918
17	343.7	30.1	0.5832	0.0281	0.5659	0.5682	0.6156		343.7	0.5832	0.5806	0.5828
18	365.2	29.9	0.5756	0.0275	0.5587	0.5608	0.6073		365.2	0.5756	0.5729	0.575
19	386.7	30	0.5682	0.0279	0.5511	0.553	0.6004		386.7	0.5682	0.5656	0.5689
20	408.2	29.9	0.5614	0.0285	0.5437	0.5461	0.5943		408.2	0.5614	0.5597	0.563
									Slope	-0.000381633	-0.000373388	-0.000351273
Cycles / Well									Rsq	0.996952	0.99949	0.99945
B7	Time [s]	Temp. [°C]	Mean	StDev	0;1	1;1	2;1			B7	B8	B9
1	0	29.9	0.7162	0.0078	0.7176	0.7078	0.7231		0	0.7162	0.7095	0.7086
2	21.5	30	0.706	0.012	0.7022	0.6963	0.7194		21.5	0.706	0.7026	0.6999
3	42.9	30	0.6967	0.0139	0.6928	0.6852	0.7121		42.9	0.6967	0.6947	0.6946
4	64.4	30	0.6883	0.0172	0.6812	0.6758	0.708		64.4	0.6883	0.6885	0.6859
5	85.9	30	0.6798	0.0182	0.6718	0.6669	0.7005		85.9	0.6798	0.6836	0.6776
6	107.4	30.1	0.672	0.0193	0.663	0.6589	0.6941		107.4	0.672	0.6752	0.6691
7	128.9	30	0.6658	0.0217	0.6545	0.6522	0.6908		128.9	0.6658	0.6681	0.661
8	150.4	29.9	0.6586	0.0235	0.6462	0.644	0.6858		150.4	0.6586	0.6584	0.6533
9	171.9	29.9	0.6506	0.0238	0.6386	0.6351	0.678		171.9	0.6506	0.6503	0.6461
10	193.3	30	0.6471	0.0295	0.6308	0.6294	0.6812		193.3	0.6471	0.6422	0.6392
11	214.8	30.1	0.6393	0.0297	0.6233	0.6209	0.6736		214.8	0.6393	0.6357	0.6311
12	236.3	29.9	0.6297	0.0275	0.6153	0.6125	0.6614		236.3	0.6297	0.626	0.6235
13	257.8	30	0.623	0.0281	0.6082	0.6053	0.6554		257.8	0.623	0.6177	0.6166
14	279.3	30	0.6182	0.0315	0.6008	0.5992	0.6546		279.3	0.6182	0.6122	0.61
15	300.8	30.1	0.6075	0.0272	0.593	0.5906	0.6389		300.8	0.6075	0.6031	0.6027
16	322.2	30.1	0.5989	0.0249	0.5857	0.5835	0.6277		322.2	0.5989	0.5952	0.5956
17	343.7	30.1	0.5912	0.0245	0.5778	0.5763	0.6194		343.7	0.5912	0.5882	0.5883
18	365.2	29.9	0.584	0.0245	0.5709	0.5689	0.6123		365.2	0.584	0.5811	0.5812
19	386.7	30	0.5758	0.0231	0.5639	0.5611	0.6025		386.7	0.5758	0.5735	0.5738
20	408.2	29.9	0.5689	0.0232	0.5568	0.5542	0.5956		408.2	0.5689	0.5664	0.5669
									Slope	-0.000350563	-0.000357563	-0.000347232
Cycles / Well									Rsq	0.998256	0.999096	0.999282
C7	Time [s]	Temp. [°C]	Mean	StDev	0;1	1;1	2;1			C7	C8	C9
1	0	29.9	0.7178	0.0133	0.7127	0.7077	0.7329		0	0.7178	0.7026	0.6941
2	21.5	30	0.7094	0.0163	0.7023	0.6979	0.7281		21.5	0.7094	0.6967	0.6895
3	42.9	30	0.7005	0.018	0.692	0.6883	0.7212		42.9	0.7005	0.6906	0.6837
4	64.4	30	0.6944	0.0232	0.6823	0.6798	0.7211		64.4	0.6944	0.6849	0.6789
5	85.9	30	0.6877	0.0251	0.6739	0.6725	0.7167		85.9	0.6877	0.68	0.6746
6	107.4	30.1	0.6816	0.0271	0.6663	0.6656	0.713		107.4	0.6816	0.6742	0.669
7	128.9	30	0.6761	0.0289	0.66	0.6588	0.7094		128.9	0.6761	0.668	0.6632
8	150.4	29.9	0.6703	0.0301	0.653	0.6529	0.705		150.4	0.6703	0.6602	0.6581
9	171.9	29.9	0.664	0.0304	0.6465	0.6463	0.6991		171.9	0.664	0.6532	0.6497
10	193.3	30	0.6572	0.0308	0.6395	0.6393	0.6928		193.3	0.6572	0.6462	0.642
11	214.8	30.1	0.6511	0.0312	0.6334	0.6328	0.6871		214.8	0.6511	0.6393	0.6348
12	236.3	29.9	0.6441	0.0309	0.6263	0.6263	0.6797		236.3	0.6441	0.6341	0.6318
13	257.8	30	0.6374	0.0304	0.6201	0.6196	0.6725		257.8	0.6374	0.6272	0.6245
14	279.3	30	0.6309	0.0293	0.6143	0.6136	0.6647		279.3	0.6309	0.6214	0.6196
15	300.8	30.1	0.6237	0.0282	0.6075	0.6073	0.6563		300.8	0.6237	0.6136	0.6129
16	322.2	30.1	0.6174	0.0287	0.6011	0.6006	0.6506		322.2	0.6174	0.6069	0.6069
17	343.7	30.1	0.6108	0.0289	0.5942	0.594	0.6442		343.7	0.6108	0.6015	0.6009
18	365.2	29.9	0.6046	0.028	0.5887	0.5881	0.637		365.2	0.6046	0.5935	0.5913
19	386.7	30	0.5976	0.0266	0.5823	0.5821	0.6282		386.7	0.5976	0.5871	0.5848
20	408.2	29.9	0.5917	0.0264	0.5765	0.5763	0.6222		408.2	0.5917	0.5809	0.5814
									Slope	-0.000303173	-0.000301711	-0.000283645
Cycles / Well									Rsq	0.999345	0.999146	0.997348
D7	Time [s]	Temp. [°C]	Mean	StDev	0;1	1;1	2;1			D7	D8	D9
1	0	29.9	0.712	0.0139	0.7061	0.7021	0.7279		0	0.712	0.7101	0.6918
2	21.5	30	0.7051	0.0159	0.6979	0.6941	0.7233		21.5	0.7051	0.7045	0.687
3	42.9	30	0.7002	0.0188	0.6907	0.688	0.7218		42.9	0.7002	0.6997	0.6847
4	64.4	30	0.6958	0.0221	0.6837	0.6824	0.7213		64.4	0.6958	0.6979	0.679
5	85.9	30	0.691	0.0242	0.6769	0.6771	0.719		85.9	0.691	0.6951	0.6737
6	107.4	30.1	0.6862	0.0246	0.6711	0.673	0.7146		107.4	0.6862	0.69	0.6676
7	128.9	30	0.6822	0.027	0.6654	0.6679	0.7133		128.9	0.6822	0.682	0.6615
8	150.4	29.9	0.6773	0.0283	0.6597	0.6621	0.71		150.4	0.6773	0.6754	0.6556
9	171.9	29.9	0.6731	0.0312	0.6544	0.6558	0.7091		171.9	0.6731	0.6687	0.6505
10	193.3	30	0.67	0.0342	0.6494	0.6511	0.7095		193.3	0.67	0.6647	0.6449
11	214.8	30.1	0.6651	0.0345	0.6443	0.6462	0.7049		214.8	0.6651	0.6593	0.6396
12	236.3	29.9	0.6591	0.0327	0.6386	0.6417	0.6968		236.3	0.6591	0.6547	0.635
13	257.8	30	0.6552	0.0348	0.6341	0.6363	0.6954		257.8	0.6552	0.6494	0.6297
14	279.3	30	0.6472	0.0296	0.6293	0.6309	0.6814		279.3	0.6472	0.6426	0.6245
15	300.8	30.1	0.6451	0.0338	0.6242	0.627	0.684		300.8	0.6451	0.6382	0.6194
16	322.2	30.1	0.6402	0.034	0.6192	0.622	0.6795		322.2	0.6402	0.634	0.6148
17	343.7	30.1	0.634	0.0327	0.6141	0.6162	0.6717		343.7	0.634	0.6283	0.6103
18	365.2	29.9	0.6294	0.0317	0.6101	0.6121	0.666		365.2	0.6294	0.6257	0.6057
19	386.7	30	0.6255	0.0331	0.6048	0.6081	0.6636		386.7	0.6255	0.6205	0.6005
20	408.2	29.9	0.6185	0.03	0.6002	0.6021	0.6531		408.2	0.6185	0.6138	0.596
									Slope	-0.000221397	-0.000240219	-0.000241157
Cycles / Well									Rsq	0.998368	0.996438	0.998563
E7	Time [s]	Temp. [°C]	Mean	StDev	0;1	1;1	2;1			E7	E8	E9
1	0	29.9	0.722	0.0206	0.7142	0.7064	0.7453		0	0.722	0.6989	0.6921
2	21.5	30	0.7174	0.0252	0.705	0.7007	0.7464		21.5	0.7174	0.697	0.6916
3	42.9	30	0.7127	0.0283	0.6975	0.6951	0.7454		42.9	0.7127	0.6951	0.6882
4	64.4	30	0.7093	0.0329	0.6906	0.6901	0.7474		64.4	0.7093	0.694	0.6872
5	85.9	30	0.7046	0.0317	0.6864	0.6862	0.7412		85.9	0.7046	0.6906	0.6841
6	107.4	30.1	0.7015	0.0339	0.6823	0.6816	0.7406		107.4	0.7015	0.687	0.6807
7	128.9	30	0.698	0.0343	0.6783	0.678	0.7376		128.9	0.698	0.6842	0.6786
8	150.4	29.9	0.6948	0.0351	0.6749	0.6741	0.7353		150.4	0.6948	0.6806	0.6748
9	171.9	29.9	0.6892	0.0329	0.67	0.6705	0.7272		171.9	0.6892	0.6755	0.672
10	193.3	30	0.6866	0.0342	0.6664	0.6673	0.7261		193.3	0.6866	0.6729	0.6674
11	214.8	30.1	0.6837	0.0348	0.6641	0.663	0.7239		214.8	0.6837	0.668	0.664
12	236.3	29.9	0.6764	0.0296	0.6592	0.6595	0.7106		236.3	0.6764	0.6634	0.6598
13	257.8	30	0.6742	0.032	0.6558	0.6557	0.7111		257.8	0.6742	0.6595	0.657
14	279.3	30	0.6706	0.0308	0.6528	0.6529	0.7061		279.3	0.6706	0.6572	0.654
15	300.8	30.1	0.6689	0.0339	0.6498	0.6488	0.7079		300.8	0.6689	0.6544	0.6494
16	322.2	30.1	0.6646	0.0328	0.6455	0.6457	0.7025		322.2	0.6646	0.6501	0.6469
17	343.7	30.1	0.6589	0.0287	0.642	0.6426	0.692		343.7	0.6589	0.6437	0.6432
18	365.2	29.9	0.6575	0.0317	0.6392	0.6392	0.6941		365.2	0.6575	0.6418	0.6405
19	386.7	30	0.6543	0.0317	0.6362	0.6358	0.6909		386.7	0.6543	0.64	0.6368
20	408.2	29.9	0.652	0.0331	0.633	0.6327	0.6902		408.2	0.652	0.6358	0.6338
									Slope	-0.000173423	-0.000164342	-0.000151148
Cycles / Well									Rsq	0.996735	0.992994	0.994934
F7	Time [s]	Temp. [°C]	Mean	StDev	0;1	1;1	2;1			F7	F8	F9
1	0	29.9	0.7131	0.0194	0.7022	0.7017	0.7355		0	0.7131	0.6941	0.6909
2	21.5	30	0.7133	0.028	0.6969	0.6973	0.7456		21.5	0.7133	0.6943	0.6906
3	42.9	30	0.7099	0.0292	0.6922	0.6938	0.7435		42.9	0.7099	0.6956	0.6922
4	64.4	30	0.7094	0.0322	0.6874	0.6945	0.7463		64.4	0.7094	0.6957	0.689
5	85.9	30	0.7086	0.0345	0.6845	0.6932	0.7481		85.9	0.7086	0.694	0.686
6	107.4	30.1	0.7081	0.0372	0.6817	0.692	0.7506		107.4	0.7081	0.6921	0.6844
7	128.9	30	0.7062	0.039	0.6781	0.6897	0.7507		128.9	0.7062	0.6897	0.6816
8	150.4	29.9	0.7043	0.0408	0.6764	0.6854	0.751		150.4	0.7043	0.6867	0.6792
9	171.9	29.9	0.7016	0.0396	0.6746	0.683	0.747		171.9	0.7016	0.6829	0.6738
10	193.3	30	0.6994	0.0417	0.6717	0.6792	0.7474		193.3	0.6994	0.6809	0.6749
11	214.8	30.1	0.699	0.0428	0.6699	0.679	0.7482		214.8	0.699	0.6788	0.6718
12	236.3	29.9	0.6964	0.0421	0.6673	0.6772	0.7447		236.3	0.6964	0.6772	0.6672
13	257.8	30	0.6936	0.0412	0.6653	0.6747	0.7409		257.8	0.6936	0.6742	0.6651
14	279.3	30	0.6913	0.0408	0.6631	0.6726	0.7381		279.3	0.6913	0.6733	0.6653
15	300.8	30.1	0.6888	0.0416	0.6602	0.6695	0.7365		300.8	0.6888	0.6702	0.6609
16	322.2	30.1	0.6868	0.0401	0.6588	0.6688	0.7328		322.2	0.6868	0.6664	0.6567
17	343.7	30.1	0.6842	0.0402	0.6564	0.6659	0.7304		343.7	0.6842	0.6658	0.6589
18	365.2	29.9	0.6812	0.0404	0.654	0.6622	0.7276		365.2	0.6812	0.6635	0.6545
19	386.7	30	0.6803	0.0404	0.6525	0.6617	0.7266		386.7	0.6803	0.6592	0.6491
20	408.2	29.9	0.6773	0.04	0.6498	0.6589	0.7231		408.2	0.6773	0.6575	0.6474
									Slope	-9.05225e-05	-0.000100074	-0.000113045
Cycles / Well									Rsq	0.982638	0.972102	0.984085
G7	Time [s]	Temp. [°C]	Mean	StDev	0;1	1;1	2;1			G7	G8	G9
1	0	29.9	0.722	0.0353	0.6989	0.7045	0.7627		0	0.722	0.7077	0.6835
2	21.5	30	0.7202	0.0374	0.695	0.7023	0.7632		21.5	0.7202	0.7062	0.684
3	42.9	30	0.7187	0.0407	0.6906	0.7002	0.7654		42.9	0.7187	0.7092	0.6855
4	64.4	30	0.7189	0.0437	0.6884	0.6994	0.769		64.4	0.7189	0.71	0.6853
5	85.9	30	0.7188	0.0477	0.6874	0.6954	0.7737		85.9	0.7188	0.7099	0.685
6	107.4	30.1	0.7173	0.0481	0.6855	0.6937	0.7726		107.4	0.7173	0.7077	0.6845
7	128.9	30	0.7173	0.0505	0.6827	0.694	0.7753		128.9	0.7173	0.7072	0.6819
8	150.4	29.9	0.7154	0.0508	0.6815	0.6908	0.7738		150.4	0.7154	0.7042	0.6815
9	171.9	29.9	0.7137	0.0508	0.6793	0.6897	0.7721		171.9	0.7137	0.7038	0.6799
10	193.3	30	0.7125	0.0515	0.678	0.6879	0.7716		193.3	0.7125	0.7017	0.6786
11	214.8	30.1	0.7119	0.0516	0.6764	0.6882	0.771		214.8	0.7119	0.7004	0.676
12	236.3	29.9	0.7093	0.0506	0.6744	0.6862	0.7674		236.3	0.7093	0.6989	0.6758
13	257.8	30	0.7072	0.0508	0.6732	0.6828	0.7656		257.8	0.7072	0.6959	0.6754
14	279.3	30	0.7057	0.0509	0.671	0.6821	0.7642		279.3	0.7057	0.6948	0.6735
15	300.8	30.1	0.7054	0.0519	0.6695	0.6818	0.7648		300.8	0.7054	0.6947	0.6717
16	322.2	30.1	0.704	0.0518	0.6688	0.6797	0.7635		322.2	0.704	0.6935	0.6705
17	343.7	30.1	0.7023	0.0522	0.6673	0.6773	0.7623		343.7	0.7023	0.6909	0.6696
18	365.2	29.9	0.7002	0.0507	0.6663	0.6757	0.7585		365.2	0.7002	0.6902	0.6684
19	386.7	30	0.699	0.0517	0.6641	0.6744	0.7584		386.7	0.699	0.687	0.6641
20	408.2	29.9	0.697	0.0515	0.663	0.6716	0.7563		408.2	0.697	0.6868	0.6659
									Slope	-6.07055e-05	-5.94431e-05	-5.29227e-05
Cycles / Well									Rsq	0.979455	0.931689	0.94081
H7	Time [s]	Temp. [°C]	Mean	StDev	0;1	1;1	2;1			H7	H8	H9
1	0	29.9	0.7244	0.0389	0.699	0.7049	0.7692		0	0.7244	0.7051	0.6904
2	21.5	30	0.7227	0.0396	0.6965	0.7033	0.7683		21.5	0.7227	0.7057	0.6928
3	42.9	30	0.7239	0.0454	0.6936	0.702	0.7761		42.9	0.7239	0.7104	0.6958
4	64.4	30	0.724	0.0457	0.693	0.7025	0.7765		64.4	0.724	0.7114	0.6984
5	85.9	30	0.7245	0.0478	0.6926	0.7015	0.7794		85.9	0.7245	0.7102	0.6993
6	107.4	30.1	0.7232	0.0462	0.6916	0.7018	0.7762		107.4	0.7232	0.7101	0.6975
7	128.9	30	0.7231	0.0466	0.6914	0.7014	0.7766		128.9	0.7231	0.7102	0.6984
8	150.4	29.9	0.7229	0.0459	0.691	0.7022	0.7755		150.4	0.7229	0.71	0.6978
9	171.9	29.9	0.7243	0.0483	0.6908	0.7024	0.7797		171.9	0.7243	0.711	0.6991
10	193.3	30	0.7241	0.0483	0.691	0.702	0.7795		193.3	0.7241	0.7095	0.6988
11	214.8	30.1	0.7245	0.0496	0.6907	0.7013	0.7814		214.8	0.7245	0.7098	0.699
12	236.3	29.9	0.7242	0.0494	0.6903	0.7014	0.7808		236.3	0.7242	0.7108	0.6989
13	257.8	30	0.7242	0.049	0.6907	0.7015	0.7805		257.8	0.7242	0.7102	0.699
14	279.3	30	0.7251	0.0498	0.6906	0.7024	0.7822		279.3	0.7251	0.7106	0.6997
15	300.8	30.1	0.7247	0.0493	0.6899	0.703	0.7812		300.8	0.7247	0.7125	0.6999
16	322.2	30.1	0.7239	0.0487	0.6905	0.7015	0.7797		322.2	0.7239	0.71	0.7007
17	343.7	30.1	0.7238	0.0484	0.6904	0.7018	0.7793		343.7	0.7238	0.711	0.6991
18	365.2	29.9	0.7239	0.048	0.6906	0.7021	0.7789		365.2	0.7239	0.7106	0.6976
19	386.7	30	0.7238	0.0486	0.6905	0.7013	0.7796		386.7	0.7238	0.709	0.6994
20	408.2	29.9	0.7242	0.0485	0.6903	0.7025	0.7797		408.2	0.7242	0.7115	0.6999
									Slope	1.39284e-06	6.94294e-06	1.33155e-05
Cycles / Well									Rsq	0.0848019	0.255581	0.464283
A8	Time [s]	Temp. [°C]	Mean	StDev	0;1	1;1	2;1
1	0	29.9	0.7102	0.0056	0.7082	0.7058	0.7165
2	21.5	30	0.7007	0.017	0.6933	0.6888	0.7202
3	42.9	30	0.6924	0.02	0.6833	0.6786	0.7154
4	64.4	30	0.6856	0.0234	0.6728	0.6714	0.7127
5	85.9	30	0.6782	0.0262	0.6641	0.662	0.7085
6	107.4	30.1	0.6707	0.0281	0.6554	0.6536	0.7031
7	128.9	30	0.6631	0.0299	0.647	0.6447	0.6976
8	150.4	29.9	0.6529	0.0265	0.6386	0.6366	0.6836
9	171.9	29.9	0.6465	0.0282	0.6309	0.6297	0.6791
10	193.3	30	0.6372	0.0267	0.6229	0.6208	0.6681
11	214.8	30.1	0.6295	0.0265	0.6149	0.6136	0.6601
12	236.3	29.9	0.6199	0.0245	0.6067	0.6048	0.6482
13	257.8	30	0.6121	0.0246	0.5984	0.5974	0.6405
14	279.3	30	0.6042	0.023	0.5918	0.5901	0.6307
15	300.8	30.1	0.5962	0.0231	0.5832	0.5824	0.6229
16	322.2	30.1	0.589	0.0233	0.5759	0.5751	0.6159
17	343.7	30.1	0.5806	0.0218	0.5684	0.5676	0.6058
18	365.2	29.9	0.5729	0.0206	0.5614	0.5606	0.5967
19	386.7	30	0.5656	0.0209	0.5539	0.5533	0.5898
20	408.2	29.9	0.5597	0.0225	0.5467	0.5467	0.5856
Cycles / Well
B8	Time [s]	Temp. [°C]	Mean	StDev	0;1	1;1	2;1
1	0	29.9	0.7095	0.013	0.7024	0.7016	0.7245
2	21.5	30	0.7026	0.0189	0.6931	0.6903	0.7244
3	42.9	30	0.6947	0.0226	0.6826	0.6807	0.7208
4	64.4	30	0.6885	0.027	0.6726	0.6731	0.7196
5	85.9	30	0.6836	0.0318	0.6642	0.6663	0.7203
6	107.4	30.1	0.6752	0.0329	0.6557	0.6568	0.7132
7	128.9	30	0.6681	0.034	0.6478	0.6492	0.7073
8	150.4	29.9	0.6584	0.0309	0.64	0.6412	0.6941
9	171.9	29.9	0.6503	0.0303	0.6324	0.6332	0.6852
10	193.3	30	0.6422	0.0299	0.6242	0.6257	0.6767
11	214.8	30.1	0.6357	0.0318	0.6165	0.6181	0.6723
12	236.3	29.9	0.626	0.0285	0.6093	0.6097	0.6589
13	257.8	30	0.6177	0.0271	0.6012	0.6029	0.6491
14	279.3	30	0.6122	0.0298	0.5943	0.5957	0.6465
15	300.8	30.1	0.6031	0.0272	0.587	0.5878	0.6345
16	322.2	30.1	0.5952	0.0263	0.5794	0.5807	0.6256
17	343.7	30.1	0.5882	0.0265	0.5724	0.5734	0.6188
18	365.2	29.9	0.5811	0.0265	0.5653	0.5664	0.6117
19	386.7	30	0.5735	0.0251	0.5586	0.5594	0.6024
20	408.2	29.9	0.5664	0.025	0.5516	0.5524	0.5952
Cycles / Well
C8	Time [s]	Temp. [°C]	Mean	StDev	0;1	1;1	2;1
1	0	29.9	0.7026	0.0117	0.6981	0.6938	0.7159
2	21.5	30	0.6967	0.0175	0.6886	0.6846	0.7168
3	42.9	30	0.6906	0.0197	0.6819	0.6769	0.7132
4	64.4	30	0.6849	0.0234	0.6733	0.6696	0.7118
5	85.9	30	0.68	0.0267	0.6664	0.6627	0.7107
6	107.4	30.1	0.6742	0.0294	0.6595	0.6551	0.708
7	128.9	30	0.668	0.0309	0.652	0.6483	0.7036
8	150.4	29.9	0.6602	0.0296	0.645	0.6414	0.6943
9	171.9	29.9	0.6532	0.0288	0.6384	0.6349	0.6863
10	193.3	30	0.6462	0.0277	0.6319	0.6286	0.6782
11	214.8	30.1	0.6393	0.0274	0.6253	0.6217	0.6708
12	236.3	29.9	0.6341	0.0296	0.6185	0.6156	0.6683
13	257.8	30	0.6272	0.029	0.612	0.6089	0.6606
14	279.3	30	0.6214	0.0289	0.6063	0.6031	0.6547
15	300.8	30.1	0.6136	0.0274	0.5993	0.5963	0.6452
16	322.2	30.1	0.6069	0.0263	0.5929	0.5905	0.6373
17	343.7	30.1	0.6015	0.0278	0.5867	0.5842	0.6335
18	365.2	29.9	0.5935	0.0251	0.5806	0.5774	0.6224
19	386.7	30	0.5871	0.0246	0.5742	0.5717	0.6155
20	408.2	29.9	0.5809	0.0239	0.5684	0.5657	0.6084
Cycles / Well
D8	Time [s]	Temp. [°C]	Mean	StDev	0;1	1;1	2;1
1	0	29.9	0.7101	0.0132	0.7046	0.7005	0.7251
2	21.5	30	0.7045	0.0161	0.6991	0.6918	0.7226
3	42.9	30	0.6997	0.0214	0.6895	0.6853	0.7243
4	64.4	30	0.6979	0.0288	0.6821	0.6805	0.7312
5	85.9	30	0.6951	0.0343	0.6752	0.6755	0.7347
6	107.4	30.1	0.69	0.0355	0.6699	0.6691	0.731
7	128.9	30	0.682	0.0332	0.6636	0.6622	0.7204
8	150.4	29.9	0.6754	0.0311	0.6579	0.6569	0.7113
9	171.9	29.9	0.6687	0.0287	0.6532	0.6511	0.7018
10	193.3	30	0.6647	0.0312	0.6472	0.6461	0.7007
11	214.8	30.1	0.6593	0.031	0.6416	0.6411	0.6951
12	236.3	29.9	0.6547	0.0324	0.6365	0.6355	0.6921
13	257.8	30	0.6494	0.0323	0.6312	0.6304	0.6867
14	279.3	30	0.6426	0.0288	0.6265	0.6254	0.6759
15	300.8	30.1	0.6382	0.0307	0.6208	0.6201	0.6736
16	322.2	30.1	0.634	0.0318	0.6162	0.6152	0.6707
17	343.7	30.1	0.6283	0.0308	0.6113	0.6098	0.6639
18	365.2	29.9	0.6257	0.0341	0.6066	0.6054	0.6651
19	386.7	30	0.6205	0.033	0.6016	0.6014	0.6586
20	408.2	29.9	0.6138	0.0303	0.5969	0.5959	0.6488
Cycles / Well
E8	Time [s]	Temp. [°C]	Mean	StDev	0;1	1;1	2;1
1	0	29.9	0.6989	0.0174	0.6904	0.6874	0.7189
2	21.5	30	0.697	0.0237	0.6842	0.6825	0.7243
3	42.9	30	0.6951	0.0268	0.6808	0.6786	0.726
4	64.4	30	0.694	0.0328	0.6759	0.6743	0.7319
5	85.9	30	0.6906	0.0338	0.6717	0.6705	0.7297
6	107.4	30.1	0.687	0.0352	0.6673	0.6661	0.7277
7	128.9	30	0.6842	0.0368	0.6631	0.6629	0.7268
8	150.4	29.9	0.6806	0.0371	0.6589	0.6594	0.7234
9	171.9	29.9	0.6755	0.0355	0.6546	0.6553	0.7165
10	193.3	30	0.6729	0.0368	0.651	0.6523	0.7153
11	214.8	30.1	0.668	0.0353	0.6472	0.6481	0.7088
12	236.3	29.9	0.6634	0.0348	0.6432	0.6434	0.7036
13	257.8	30	0.6595	0.0343	0.6394	0.6399	0.6991
14	279.3	30	0.6572	0.0354	0.6365	0.6369	0.6981
15	300.8	30.1	0.6544	0.0365	0.6326	0.6341	0.6965
16	322.2	30.1	0.6501	0.0354	0.6292	0.6303	0.691
17	343.7	30.1	0.6437	0.0314	0.6256	0.6256	0.68
18	365.2	29.9	0.6418	0.0336	0.6222	0.6227	0.6806
19	386.7	30	0.64	0.0363	0.6184	0.6198	0.682
20	408.2	29.9	0.6358	0.0347	0.6148	0.6168	0.6758
Cycles / Well
F8	Time [s]	Temp. [°C]	Mean	StDev	0;1	1;1	2;1
1	0	29.9	0.6941	0.0192	0.6848	0.6813	0.7162
2	21.5	30	0.6943	0.0275	0.6785	0.6783	0.7261
3	42.9	30	0.6956	0.0342	0.6738	0.678	0.7349
4	64.4	30	0.6957	0.0416	0.67	0.6734	0.7436
5	85.9	30	0.694	0.0427	0.6665	0.6723	0.7432
6	107.4	30.1	0.6921	0.0438	0.6636	0.6701	0.7426
7	128.9	30	0.6897	0.0439	0.6609	0.6679	0.7402
8	150.4	29.9	0.6867	0.0431	0.658	0.6658	0.7363
9	171.9	29.9	0.6829	0.042	0.6554	0.662	0.7312
10	193.3	30	0.6809	0.0415	0.653	0.6612	0.7286
11	214.8	30.1	0.6788	0.0429	0.6503	0.6581	0.7281
12	236.3	29.9	0.6772	0.044	0.6479	0.6559	0.7278
13	257.8	30	0.6742	0.0434	0.645	0.6534	0.724
14	279.3	30	0.6733	0.0433	0.643	0.6541	0.7229
15	300.8	30.1	0.6702	0.0436	0.6405	0.6497	0.7202
16	322.2	30.1	0.6664	0.0425	0.6381	0.6458	0.7153
17	343.7	30.1	0.6658	0.0432	0.6358	0.6463	0.7153
18	365.2	29.9	0.6635	0.0433	0.6336	0.6436	0.7132
19	386.7	30	0.6592	0.0428	0.6309	0.6383	0.7085
20	408.2	29.9	0.6575	0.0419	0.6292	0.6376	0.7057
Cycles / Well
G8	Time [s]	Temp. [°C]	Mean	StDev	0;1	1;1	2;1
1	0	29.9	0.7077	0.0335	0.6876	0.6891	0.7464
2	21.5	30	0.7062	0.0324	0.6857	0.6894	0.7435
3	42.9	30	0.7092	0.0365	0.6842	0.6922	0.7511
4	64.4	30	0.71	0.0425	0.6822	0.6889	0.7589
5	85.9	30	0.7099	0.0474	0.6804	0.6847	0.7645
6	107.4	30.1	0.7077	0.0476	0.6779	0.6826	0.7626
7	128.9	30	0.7072	0.0483	0.6766	0.6821	0.7628
8	150.4	29.9	0.7042	0.0459	0.6746	0.6808	0.7571
9	171.9	29.9	0.7038	0.046	0.6727	0.6819	0.7566
10	193.3	30	0.7017	0.0451	0.6713	0.6804	0.7535
11	214.8	30.1	0.7004	0.0461	0.6691	0.6788	0.7534
12	236.3	29.9	0.6989	0.0453	0.6674	0.6784	0.7508
13	257.8	30	0.6959	0.0452	0.6661	0.6737	0.7479
14	279.3	30	0.6948	0.0445	0.6644	0.6742	0.7459
15	300.8	30.1	0.6947	0.0462	0.6623	0.6742	0.7477
16	322.2	30.1	0.6935	0.045	0.6609	0.6748	0.7449
17	343.7	30.1	0.6909	0.0465	0.6594	0.6689	0.7443
18	365.2	29.9	0.6902	0.0453	0.6586	0.6698	0.7421
19	386.7	30	0.687	0.0451	0.6565	0.6657	0.7389
20	408.2	29.9	0.6868	0.0455	0.655	0.6664	0.739
Cycles / Well
H8	Time [s]	Temp. [°C]	Mean	StDev	0;1	1;1	2;1
1	0	29.9	0.7051	0.0356	0.6832	0.686	0.7461
2	21.5	30	0.7057	0.0387	0.6801	0.6867	0.7502
3	42.9	30	0.7104	0.0458	0.678	0.6905	0.7629
4	64.4	30	0.7114	0.0475	0.6775	0.6912	0.7657
5	85.9	30	0.7102	0.0462	0.6774	0.6902	0.763
6	107.4	30.1	0.7101	0.048	0.6763	0.6889	0.7651
7	128.9	30	0.7102	0.0477	0.6763	0.6895	0.7647
8	150.4	29.9	0.71	0.0477	0.676	0.6896	0.7645
9	171.9	29.9	0.711	0.0487	0.6761	0.6903	0.7666
10	193.3	30	0.7095	0.0471	0.6761	0.6891	0.7635
11	214.8	30.1	0.7098	0.0483	0.6758	0.6884	0.7651
12	236.3	29.9	0.7108	0.0485	0.6754	0.691	0.766
13	257.8	30	0.7102	0.0473	0.6759	0.6905	0.7642
14	279.3	30	0.7106	0.0474	0.6761	0.6912	0.7646
15	300.8	30.1	0.7125	0.0494	0.676	0.6929	0.7687
16	322.2	30.1	0.71	0.0469	0.6759	0.6905	0.7635
17	343.7	30.1	0.711	0.0494	0.6758	0.6897	0.7674
18	365.2	29.9	0.7106	0.0479	0.6757	0.6908	0.7652
19	386.7	30	0.709	0.0474	0.6756	0.6882	0.7632
20	408.2	29.9	0.7115	0.049	0.6758	0.6913	0.7674
Cycles / Well
A9	Time [s]	Temp. [°C]	Mean	StDev	0;1	1;1	2;1
1	0	29.9	0.7052	0.0042	0.7058	0.7006	0.709
2	21.5	30	0.6974	0.0147	0.6929	0.6854	0.7138
3	42.9	30	0.6889	0.0174	0.6829	0.6753	0.7086
4	64.4	30	0.6814	0.0196	0.6735	0.6669	0.7037
5	85.9	30	0.6746	0.0219	0.6645	0.6596	0.6998
6	107.4	30.1	0.6673	0.0236	0.6559	0.6515	0.6944
7	128.9	30	0.6614	0.0272	0.6479	0.6437	0.6927
8	150.4	29.9	0.6521	0.0268	0.6394	0.634	0.6829
9	171.9	29.9	0.6469	0.0307	0.6315	0.6269	0.6822
10	193.3	30	0.6372	0.0282	0.6235	0.6185	0.6696
11	214.8	30.1	0.6309	0.0295	0.6161	0.6117	0.6648
12	236.3	29.9	0.6233	0.0299	0.6082	0.604	0.6577
13	257.8	30	0.6152	0.029	0.6003	0.5965	0.6486
14	279.3	30	0.607	0.0274	0.5935	0.5889	0.6385
15	300.8	30.1	0.5998	0.0281	0.5856	0.5818	0.6322
16	322.2	30.1	0.5918	0.027	0.5783	0.5742	0.623
17	343.7	30.1	0.5828	0.0244	0.5709	0.5667	0.6109
18	365.2	29.9	0.575	0.0236	0.5636	0.5593	0.6022
19	386.7	30	0.5689	0.0252	0.5565	0.5523	0.5979
20	408.2	29.9	0.563	0.0265	0.5495	0.5459	0.5935
Cycles / Well
B9	Time [s]	Temp. [°C]	Mean	StDev	0;1	1;1	2;1
1	0	29.9	0.7086	0.0168	0.6989	0.6988	0.728
2	21.5	30	0.6999	0.0268	0.6837	0.6852	0.7308
3	42.9	30	0.6946	0.0315	0.6754	0.6775	0.731
4	64.4	30	0.6859	0.0304	0.6678	0.669	0.721
5	85.9	30	0.6776	0.0293	0.6598	0.6616	0.7115
6	107.4	30.1	0.6691	0.0285	0.6519	0.6535	0.702
7	128.9	30	0.661	0.0284	0.6436	0.6456	0.6938
8	150.4	29.9	0.6533	0.0283	0.6358	0.6382	0.686
9	171.9	29.9	0.6461	0.0275	0.6287	0.632	0.6778
10	193.3	30	0.6392	0.0283	0.6216	0.6242	0.6718
11	214.8	30.1	0.6311	0.0277	0.6139	0.6163	0.663
12	236.3	29.9	0.6235	0.0279	0.6063	0.6086	0.6557
13	257.8	30	0.6166	0.027	0.5998	0.6022	0.6477
14	279.3	30	0.61	0.0281	0.5929	0.5946	0.6424
15	300.8	30.1	0.6027	0.0285	0.5854	0.5871	0.6356
16	322.2	30.1	0.5956	0.0274	0.5785	0.5811	0.6273
17	343.7	30.1	0.5883	0.027	0.5717	0.5736	0.6195
18	365.2	29.9	0.5812	0.0271	0.5644	0.5667	0.6124
19	386.7	30	0.5738	0.0264	0.5572	0.5598	0.6043
20	408.2	29.9	0.5669	0.0259	0.5507	0.5533	0.5968
Cycles / Well
C9	Time [s]	Temp. [°C]	Mean	StDev	0;1	1;1	2;1
1	0	29.9	0.6941	0.0132	0.688	0.6851	0.7093
2	21.5	30	0.6895	0.0194	0.6803	0.6765	0.7119
3	42.9	30	0.6837	0.0221	0.6732	0.6688	0.7091
4	64.4	30	0.6789	0.0254	0.6654	0.663	0.7082
5	85.9	30	0.6746	0.029	0.6586	0.6572	0.7081
6	107.4	30.1	0.669	0.0308	0.6519	0.6505	0.7045
7	128.9	30	0.6632	0.033	0.6448	0.6436	0.7013
8	150.4	29.9	0.6581	0.0352	0.6384	0.6372	0.6987
9	171.9	29.9	0.6497	0.0327	0.6317	0.6299	0.6874
10	193.3	30	0.642	0.0306	0.6251	0.6236	0.6774
11	214.8	30.1	0.6348	0.0293	0.619	0.6168	0.6686
12	236.3	29.9	0.6318	0.0348	0.6121	0.6114	0.672
13	257.8	30	0.6245	0.033	0.6059	0.605	0.6626
14	279.3	30	0.6196	0.0338	0.6004	0.5997	0.6586
15	300.8	30.1	0.6129	0.0339	0.5934	0.5933	0.6521
16	322.2	30.1	0.6069	0.0338	0.5876	0.5871	0.6459
17	343.7	30.1	0.6009	0.0337	0.5817	0.5811	0.6398
18	365.2	29.9	0.5913	0.0289	0.5755	0.5738	0.6246
19	386.7	30	0.5848	0.0285	0.5692	0.5675	0.6177
20	408.2	29.9	0.5814	0.0316	0.5635	0.5629	0.6179
Cycles / Well
D9	Time [s]	Temp. [°C]	Mean	StDev	0;1	1;1	2;1
1	0	29.9	0.6918	0.0229	0.6767	0.6804	0.7182
2	21.5	30	0.687	0.0305	0.6673	0.6715	0.7222
3	42.9	30	0.6847	0.039	0.6598	0.6646	0.7296
4	64.4	30	0.679	0.0377	0.6545	0.66	0.7224
5	85.9	30	0.6737	0.0375	0.6496	0.6546	0.7169
6	107.4	30.1	0.6676	0.036	0.6445	0.6491	0.7091
7	128.9	30	0.6615	0.0353	0.6389	0.6435	0.7022
8	150.4	29.9	0.6556	0.0336	0.6344	0.638	0.6943
9	171.9	29.9	0.6505	0.0344	0.6283	0.6331	0.6902
10	193.3	30	0.6449	0.0336	0.6238	0.6272	0.6837
11	214.8	30.1	0.6396	0.0334	0.6187	0.6221	0.6782
12	236.3	29.9	0.635	0.0342	0.6136	0.617	0.6745
13	257.8	30	0.6297	0.0339	0.608	0.6125	0.6687
14	279.3	30	0.6245	0.0322	0.6044	0.6076	0.6616
15	300.8	30.1	0.6194	0.0327	0.5989	0.6022	0.6571
16	322.2	30.1	0.6148	0.0332	0.5936	0.5976	0.6531
17	343.7	30.1	0.6103	0.0335	0.5891	0.5929	0.6489
18	365.2	29.9	0.6057	0.0331	0.5848	0.5885	0.6439
19	386.7	30	0.6005	0.0328	0.5795	0.5837	0.6382
20	408.2	29.9	0.596	0.0328	0.5749	0.5794	0.6338
Cycles / Well
E9	Time [s]	Temp. [°C]	Mean	StDev	0;1	1;1	2;1
1	0	29.9	0.6921	0.018	0.684	0.6797	0.7128
2	21.5	30	0.6916	0.0249	0.6794	0.6751	0.7202
3	42.9	30	0.6882	0.0276	0.6742	0.6704	0.72
4	64.4	30	0.6872	0.0316	0.6689	0.6689	0.7237
5	85.9	30	0.6841	0.0331	0.6647	0.6652	0.7223
6	107.4	30.1	0.6807	0.0345	0.6607	0.6609	0.7204
7	128.9	30	0.6786	0.0379	0.6565	0.6568	0.7224
8	150.4	29.9	0.6748	0.0374	0.6526	0.6538	0.7179
9	171.9	29.9	0.672	0.0392	0.6488	0.65	0.7173
10	193.3	30	0.6674	0.0372	0.6451	0.6467	0.7104
11	214.8	30.1	0.664	0.0378	0.6412	0.6431	0.7077
12	236.3	29.9	0.6598	0.0366	0.6377	0.6396	0.702
13	257.8	30	0.657	0.0385	0.6339	0.6357	0.7015
14	279.3	30	0.654	0.038	0.6309	0.6333	0.6979
15	300.8	30.1	0.6494	0.0372	0.6267	0.6293	0.6923
16	322.2	30.1	0.6469	0.0378	0.6235	0.6267	0.6904
17	343.7	30.1	0.6432	0.0383	0.6199	0.6223	0.6874
18	365.2	29.9	0.6405	0.0388	0.6167	0.6195	0.6852
19	386.7	30	0.6368	0.0376	0.6133	0.617	0.6802
20	408.2	29.9	0.6338	0.0384	0.6098	0.6136	0.6781
Cycles / Well
F9	Time [s]	Temp. [°C]	Mean	StDev	0;1	1;1	2;1
1	0	29.9	0.6909	0.0268	0.6754	0.6755	0.7219
2	21.5	30	0.6906	0.0356	0.6688	0.6714	0.7317
3	42.9	30	0.6922	0.0451	0.6636	0.6688	0.7442
4	64.4	30	0.689	0.0451	0.6609	0.665	0.741
5	85.9	30	0.686	0.0463	0.6567	0.6619	0.7395
6	107.4	30.1	0.6844	0.0456	0.6559	0.6603	0.7371
7	128.9	30	0.6816	0.0469	0.6521	0.6572	0.7357
8	150.4	29.9	0.6792	0.0464	0.6498	0.655	0.7326
9	171.9	29.9	0.6738	0.0427	0.6466	0.6518	0.723
10	193.3	30	0.6749	0.0474	0.6452	0.6499	0.7295
11	214.8	30.1	0.6718	0.0462	0.6424	0.6478	0.725
12	236.3	29.9	0.6672	0.0434	0.64	0.6444	0.7173
13	257.8	30	0.6651	0.044	0.6377	0.6417	0.7158
14	279.3	30	0.6653	0.0477	0.6354	0.6402	0.7203
15	300.8	30.1	0.6609	0.0465	0.6318	0.6363	0.7145
16	322.2	30.1	0.6567	0.0424	0.6303	0.6343	0.7056
17	343.7	30.1	0.6589	0.0484	0.6284	0.6335	0.7148
18	365.2	29.9	0.6545	0.0446	0.627	0.6304	0.706
19	386.7	30	0.6491	0.0417	0.623	0.6271	0.6972
20	408.2	29.9	0.6474	0.0427	0.62	0.6255	0.6965
Cycles / Well
G9	Time [s]	Temp. [°C]	Mean	StDev	0;1	1;1	2;1
1	0	29.9	0.6835	0.0296	0.6693	0.6636	0.7175
2	21.5	30	0.684	0.0311	0.6666	0.6655	0.72
3	42.9	30	0.6855	0.0368	0.6635	0.665	0.728
4	64.4	30	0.6853	0.0387	0.6618	0.6641	0.73
5	85.9	30	0.685	0.0406	0.6597	0.6634	0.7318
6	107.4	30.1	0.6845	0.0419	0.6579	0.6626	0.7328
7	128.9	30	0.6819	0.0419	0.6561	0.6594	0.7302
8	150.4	29.9	0.6815	0.0424	0.6544	0.6597	0.7304
9	171.9	29.9	0.6799	0.0423	0.6528	0.6584	0.7287
10	193.3	30	0.6786	0.0428	0.6513	0.6565	0.7279
11	214.8	30.1	0.676	0.0424	0.6494	0.6537	0.7248
12	236.3	29.9	0.6758	0.0432	0.6472	0.6547	0.7256
13	257.8	30	0.6754	0.0438	0.6461	0.6542	0.7258
14	279.3	30	0.6735	0.0443	0.6455	0.6503	0.7246
15	300.8	30.1	0.6717	0.0432	0.6434	0.6503	0.7214
16	322.2	30.1	0.6705	0.0436	0.6425	0.6484	0.7207
17	343.7	30.1	0.6696	0.0442	0.6401	0.6482	0.7205
18	365.2	29.9	0.6684	0.0443	0.6392	0.6467	0.7194
19	386.7	30	0.6641	0.0429	0.6374	0.6414	0.7136
20	408.2	29.9	0.6659	0.0453	0.6363	0.6433	0.718
Cycles / Well
H9	Time [s]	Temp. [°C]	Mean	StDev	0;1	1;1	2;1
1	0	29.9	0.6904	0.0387	0.6671	0.669	0.735
2	21.5	30	0.6928	0.0444	0.6643	0.6703	0.7439
3	42.9	30	0.6958	0.0498	0.662	0.6724	0.7531
4	64.4	30	0.6984	0.0546	0.6619	0.6722	0.7611
5	85.9	30	0.6993	0.0571	0.6621	0.6708	0.7651
6	107.4	30.1	0.6975	0.0517	0.6614	0.6744	0.7567
7	128.9	30	0.6984	0.0534	0.6608	0.6749	0.7595
8	150.4	29.9	0.6978	0.0528	0.6613	0.6736	0.7584
9	171.9	29.9	0.6991	0.0544	0.6605	0.6756	0.7614
10	193.3	30	0.6988	0.0546	0.661	0.674	0.7614
11	214.8	30.1	0.699	0.055	0.6607	0.6742	0.762
12	236.3	29.9	0.6989	0.0556	0.6613	0.6726	0.7628
13	257.8	30	0.699	0.0551	0.6606	0.6744	0.7621
14	279.3	30	0.6997	0.0546	0.6607	0.6764	0.7621
15	300.8	30.1	0.6999	0.0584	0.6608	0.6719	0.7671
16	322.2	30.1	0.7007	0.0572	0.6601	0.6759	0.766
17	343.7	30.1	0.6991	0.056	0.6602	0.6738	0.7633
18	365.2	29.9	0.6976	0.0533	0.6611	0.673	0.7588
19	386.7	30	0.6994	0.0567	0.66	0.6739	0.7643
20	408.2	29.9	0.6999	0.0569	0.6603	0.6744	0.7651
End Time:	15/02/2016 15:47:27

## Sheet: 2.5
ATP conc	Rep1	Rep2	Rep3		StCurve			uM NADH / s				uM NADPH / min				uM NADPH / min / mg				umol / min / mg				Blank subtracted				Avg
840	-0.00052396	-0.00051922	-0.000501958		m=	0.00356241		0.14708	0.145749	0.140904		8.82481	8.74497	8.45425		4202.29	4164.27	4025.83		0.840458	0.832854	0.805167		0.829871	0.822267	0.794579		0.815572
420	-0.000466183	-0.000491031	-0.000615224					0.130862	0.137837	0.172699		7.85171	8.27021	10.3619		3738.91	3938.19	4934.25		0.747781	0.787639	0.98685		0.737194	0.777051	0.976263		0.830169
210	-0.000414841	-0.000420587	-0.000506287					0.116449	0.118063	0.142119		6.98697	7.08375	8.52716		3327.13	3373.21	4060.55		0.665425	0.674643	0.81211		0.654838	0.664056	0.801523		0.706805
105	-0.000314737	-0.000330644	-0.000349595					0.0883494	0.0928148	0.0981345		5.30096	5.56889	5.88807		2524.27	2651.85	2803.84		0.504854	0.53037	0.560769		0.494266	0.519783	0.550181		0.52141
52.5	-0.000233613	-0.000246022	-0.000243301					0.0655771	0.0690606	0.0682968		3.93463	4.14364	4.09781		1873.63	1973.16	1951.34		0.374726	0.394632	0.390267		0.364139	0.384045	0.37968		0.375954
26.25	-0.000159198	-0.000164053	-0.000154085					0.0446883	0.0460511	0.0432531		2.6813	2.76307	2.59518		1276.81	1315.75	1235.8		0.255362	0.263149	0.24716		0.244774	0.252562	0.236573		0.244636
13.125	-0.000103795	-9.87934e-05	-0.000129008					0.0291362	0.0277322	0.0362137		1.74817	1.66393	2.17282		832.464	792.348	1034.68		0.166493	0.15847	0.206936		0.155905	0.147882	0.196348		0.166712
0	-2.43819e-06	-2.59932e-06	-1.06015e-05					0.000684423	0.000729653	0.00297593		0.0410654	0.0437792	0.178556		19.5549	20.8472	85.0266		0.00391099	0.00416945	0.0170053		-0.00667639	-0.00641793	0.00641793		-0.00222546
								Divide by slope of std curve				multiple by 60				Divide by total mg enzyme				Multiply by volume of reaction
																1ul of 2.1mg/ml				200ul
																2.1ug				0.2ml
																0.0021mg				0.0002L
Cycles / Well
A1	Time [s]	Temp. [°C]	Mean	StDev	0;1	1;1	2;1			A1	A2	A3
1	0	30.1	0.7255	0.0164	0.7161	0.716	0.7445		0	0.7255	0.7182	0.8407
2	21	30	0.7	0.0215	0.6902	0.6852	0.7247		21	0.7	0.7002	0.8173
3	42	30	0.6893	0.0305	0.6715	0.6719	0.7245		42	0.6893	0.6894	0.8038
4	63	30	0.678	0.0308	0.6597	0.6607	0.7136		63	0.678	0.6754	0.7886
5	84	30	0.6667	0.0315	0.6476	0.6493	0.703		84	0.6667	0.663	0.7777
6	105	30.1	0.6555	0.0319	0.6364	0.6379	0.6923		105	0.6555	0.6508	0.7658
7	126	30.2	0.6439	0.0315	0.6252	0.6263	0.6803		126	0.6439	0.64	0.7547
8	147	29.9	0.6318	0.0308	0.6133	0.6147	0.6674		147	0.6318	0.6284	0.7438
9	168	30	0.6208	0.0311	0.6021	0.6036	0.6568		168	0.6208	0.6177	0.7347
10	189	30.1	0.6105	0.0317	0.5912	0.5932	0.6471		189	0.6105	0.6067	0.7236
11	210	29.9	0.5998	0.0324	0.5803	0.5818	0.6372		210	0.5998	0.5959	0.7129
12	231	30.2	0.5895	0.0331	0.5693	0.5715	0.6278		231	0.5895	0.5857	0.7042
13	252	30	0.5784	0.032	0.559	0.5608	0.6153		252	0.5784	0.5757	0.694
14	273	30.1	0.5684	0.0324	0.5487	0.5508	0.6058		273	0.5684	0.5649	0.6839
15	294	30	0.5591	0.0345	0.5381	0.5403	0.5989		294	0.5591	0.5567	0.6744
16	315	30.1	0.547	0.0317	0.5277	0.5296	0.5836		315	0.547	0.5447	0.6658
17	336	30	0.5368	0.0313	0.518	0.5195	0.5729		336	0.5368	0.5349	0.6571
18	357	30.1	0.5266	0.0311	0.5077	0.5097	0.5625		357	0.5266	0.5262	0.6473
19	378	30	0.5169	0.031	0.4981	0.4999	0.5528		378	0.5169	0.5155	0.6378
20	399	30.2	0.5065	0.0296	0.4887	0.49	0.5407		399	0.5065	0.5054	0.6296
									Slope	-0.00052396	-0.00051922	-0.000501958
Cycles / Well									Rsq	0.996845	0.997001	0.991953
B1	Time [s]	Temp. [°C]	Mean	StDev	0;1	1;1	2;1			B1	B2	B3
1	0	30.1	0.7256	0.0172	0.7176	0.7138	0.7453		0	0.7256	0.7243	0.8725
2	21	30	0.7044	0.018	0.6956	0.6927	0.7251		21	0.7044	0.7074	0.851
3	42	30	0.6935	0.0197	0.6837	0.6806	0.7162		42	0.6935	0.6947	0.8345
4	63	30	0.6828	0.0213	0.6718	0.6692	0.7073		63	0.6828	0.6853	0.8206
5	84	30	0.6717	0.0221	0.6597	0.6582	0.6973		84	0.6717	0.6783	0.8107
6	105	30.1	0.6612	0.023	0.6487	0.6471	0.6878		105	0.6612	0.6665	0.7965
7	126	30.2	0.6504	0.0231	0.6371	0.6371	0.6771		126	0.6504	0.6576	0.7884
8	147	29.9	0.6411	0.0253	0.626	0.6271	0.6703		147	0.6411	0.6433	0.7736
9	168	30	0.6331	0.0283	0.6148	0.6188	0.6657		168	0.6331	0.6322	0.7638
10	189	30.1	0.6258	0.0338	0.6043	0.6083	0.6647		189	0.6258	0.6205	0.7523
11	210	29.9	0.6153	0.0319	0.5937	0.6003	0.6519		210	0.6153	0.6124	0.7424
12	231	30.2	0.6075	0.0367	0.5834	0.5894	0.6498		231	0.6075	0.6014	0.7322
13	252	30	0.5982	0.0363	0.5731	0.5818	0.6399		252	0.5982	0.5921	0.6915
14	273	30.1	0.5886	0.0386	0.5631	0.5698	0.633		273	0.5886	0.583	0.6777
15	294	30	0.5751	0.0363	0.5529	0.5555	0.6171		294	0.5751	0.5709	0.6682
16	315	30.1	0.5654	0.0369	0.5431	0.5452	0.608		315	0.5654	0.5615	0.6579
17	336	30	0.5577	0.0382	0.5335	0.538	0.6017		336	0.5577	0.5541	0.6493
18	357	30.1	0.5494	0.038	0.5237	0.5315	0.5931		357	0.5494	0.5443	0.6454
19	378	30	0.5377	0.0379	0.5142	0.5174	0.5814		378	0.5377	0.5322	0.6396
20	399	30.2	0.5298	0.0389	0.5048	0.5101	0.5746		399	0.5298	0.5269	0.6409
									Slope	-0.000466183	-0.000491031	-0.000615224
Cycles / Well									Rsq	0.99636	0.997932	0.982724
C1	Time [s]	Temp. [°C]	Mean	StDev	0;1	1;1	2;1			C1	C2	C3
1	0	30.1	0.7193	0.0131	0.7162	0.7081	0.7338		0	0.7193	0.7163	0.8665
2	21	30	0.707	0.0194	0.6987	0.6932	0.7292		21	0.707	0.7047	0.6713
3	42	30	0.6968	0.0213	0.6866	0.6826	0.7213		42	0.6968	0.6973	0.6639
4	63	30	0.6876	0.0222	0.676	0.6736	0.7132		63	0.6876	0.693	0.655
5	84	30	0.6791	0.0254	0.6652	0.6637	0.7085		84	0.6791	0.6867	0.648
6	105	30.1	0.6717	0.0287	0.6559	0.6544	0.7049		105	0.6717	0.6773	0.6401
7	126	30.2	0.6629	0.0294	0.6461	0.6458	0.6969		126	0.6629	0.667	0.6321
8	147	29.9	0.6559	0.0338	0.6367	0.6359	0.6949		147	0.6559	0.6563	0.6232
9	168	30	0.6503	0.0388	0.6277	0.6281	0.6951		168	0.6503	0.6488	0.6158
10	189	30.1	0.6395	0.037	0.6185	0.6177	0.6822		189	0.6395	0.6387	0.6079
11	210	29.9	0.6298	0.0358	0.6095	0.6088	0.6711		210	0.6298	0.6308	0.5986
12	231	30.2	0.6189	0.0328	0.5999	0.6001	0.6568		231	0.6189	0.6175	0.592
13	252	30	0.6121	0.0366	0.5909	0.5911	0.6544		252	0.6121	0.613	0.5824
14	273	30.1	0.6014	0.0328	0.582	0.5829	0.6392		273	0.6014	0.6012	0.5765
15	294	30	0.5934	0.0342	0.5739	0.5735	0.6329		294	0.5934	0.5922	0.5678
16	315	30.1	0.5861	0.0363	0.5653	0.5651	0.628		315	0.5861	0.584	0.5588
17	336	30	0.5754	0.0322	0.5571	0.5564	0.6126		336	0.5754	0.5758	0.5528
18	357	30.1	0.5666	0.032	0.5482	0.5481	0.6036		357	0.5666	0.5677	0.5439
19	378	30	0.5595	0.0341	0.5396	0.5402	0.5989		378	0.5595	0.5593	0.5366
20	399	30.2	0.5516	0.0342	0.5319	0.5319	0.5912		399	0.5516	0.5514	0.5288
									Slope	-0.000414841	-0.000420587	-0.000506287
Cycles / Well									Rsq	0.998906	0.998174	0.724889
D1	Time [s]	Temp. [°C]	Mean	StDev	0;1	1;1	2;1			D1	D2	D3
1	0	30.1	0.7253	0.0195	0.7162	0.7121	0.7476		0	0.7253	0.725	0.8399
2	21	30	0.719	0.0276	0.7023	0.7037	0.7508		21	0.719	0.7147	0.8298
3	42	30	0.7121	0.0296	0.6954	0.6946	0.7463		42	0.7121	0.7141	0.8213
4	63	30	0.7048	0.0305	0.6865	0.6879	0.7399		63	0.7048	0.7055	0.8118
5	84	30	0.7001	0.0341	0.6785	0.6824	0.7394		84	0.7001	0.6953	0.8054
6	105	30.1	0.6973	0.0408	0.6706	0.677	0.7443		105	0.6973	0.6874	0.7979
7	126	30.2	0.6893	0.0388	0.6626	0.6715	0.7339		126	0.6893	0.6798	0.7897
8	147	29.9	0.6849	0.0455	0.6552	0.6622	0.7372		147	0.6849	0.6726	0.7834
9	168	30	0.6782	0.0461	0.6482	0.6551	0.7312		168	0.6782	0.6643	0.7762
10	189	30.1	0.671	0.0463	0.6415	0.6472	0.7243		189	0.671	0.6581	0.7674
11	210	29.9	0.6626	0.0436	0.6345	0.6405	0.7128		210	0.6626	0.6515	0.7592
12	231	30.2	0.655	0.0428	0.6272	0.6337	0.7043		231	0.655	0.6453	0.7534
13	252	30	0.6489	0.0435	0.6204	0.6273	0.699		252	0.6489	0.6379	0.7455
14	273	30.1	0.6407	0.0417	0.6136	0.6198	0.6887		273	0.6407	0.6336	0.7386
15	294	30	0.6337	0.041	0.6071	0.6132	0.6809		294	0.6337	0.6247	0.7315
16	315	30.1	0.6274	0.042	0.6001	0.6064	0.6758		315	0.6274	0.6192	0.7253
17	336	30	0.6211	0.0418	0.5944	0.5997	0.6693		336	0.6211	0.6135	0.717
18	357	30.1	0.6135	0.0414	0.5875	0.5919	0.6613		357	0.6135	0.6061	0.7119
19	378	30	0.6074	0.0419	0.5809	0.5855	0.6557		378	0.6074	0.6005	0.7055
20	399	30.2	0.6013	0.0425	0.5742	0.5794	0.6503		399	0.6013	0.5926	0.6991
									Slope	-0.000314737	-0.000330644	-0.000349595
Cycles / Well									Rsq	0.997331	0.99728	0.998132
E1	Time [s]	Temp. [°C]	Mean	StDev	0;1	1;1	2;1			E1	E2	E3
1	0	30.1	0.7232	0.0294	0.7055	0.7069	0.7571		0	0.7232	0.7322	0.8258
2	21	30	0.7169	0.0347	0.6932	0.7009	0.7567		21	0.7169	0.7266	0.8169
3	42	30	0.7136	0.0379	0.6876	0.6962	0.757		42	0.7136	0.725	0.8097
4	63	30	0.7147	0.0444	0.6811	0.6979	0.765		63	0.7147	0.7238	0.8042
5	84	30	0.7136	0.0513	0.6761	0.6928	0.772		84	0.7136	0.7205	0.7979
6	105	30.1	0.7096	0.0534	0.6712	0.687	0.7705		105	0.7096	0.7156	0.792
7	126	30.2	0.7011	0.0518	0.6669	0.6758	0.7607		126	0.7011	0.7097	0.7864
8	147	29.9	0.6932	0.0484	0.6622	0.6683	0.749		147	0.6932	0.703	0.7817
9	168	30	0.6899	0.0519	0.6564	0.6636	0.7497		168	0.6899	0.699	0.7759
10	189	30.1	0.6853	0.0522	0.6514	0.6591	0.7454		189	0.6853	0.6939	0.7715
11	210	29.9	0.6772	0.0482	0.646	0.653	0.7328		210	0.6772	0.6857	0.766
12	231	30.2	0.6735	0.0478	0.6419	0.6502	0.7285		231	0.6735	0.6807	0.7616
13	252	30	0.667	0.046	0.6371	0.6439	0.72		252	0.667	0.674	0.7566
14	273	30.1	0.6628	0.0455	0.6337	0.6394	0.7152		273	0.6628	0.6697	0.7523
15	294	30	0.6569	0.0451	0.6273	0.6347	0.7088		294	0.6569	0.663	0.7485
16	315	30.1	0.6521	0.0456	0.6226	0.629	0.7046		315	0.6521	0.6584	0.7422
17	336	30	0.6502	0.0479	0.6192	0.6261	0.7054		336	0.6502	0.6554	0.7376
18	357	30.1	0.6432	0.045	0.6141	0.6205	0.6951		357	0.6432	0.648	0.7344
19	378	30	0.6391	0.0461	0.6091	0.616	0.6923		378	0.6391	0.644	0.7292
20	399	30.2	0.6337	0.0455	0.6041	0.611	0.686		399	0.6337	0.6386	0.7262
									Slope	-0.000233613	-0.000246022	-0.000243301
Cycles / Well									Rsq	0.988983	0.992121	0.993972
F1	Time [s]	Temp. [°C]	Mean	StDev	0;1	1;1	2;1			F1	F2	F3
1	0	30.1	0.7305	0.0347	0.7091	0.7118	0.7705		0	0.7305	0.7304	0.6854
2	21	30	0.7297	0.0397	0.7029	0.7108	0.7753		21	0.7297	0.726	0.6806
3	42	30	0.7342	0.0499	0.6977	0.7139	0.7911		42	0.7342	0.7267	0.6764
4	63	30	0.7311	0.0521	0.6943	0.7083	0.7908		63	0.7311	0.725	0.6737
5	84	30	0.7274	0.0528	0.6913	0.703	0.788		84	0.7274	0.7204	0.6702
6	105	30.1	0.7248	0.0542	0.6874	0.7001	0.7869		105	0.7248	0.7174	0.6644
7	126	30.2	0.7199	0.0534	0.6839	0.6946	0.7813		126	0.7199	0.7125	0.6639
8	147	29.9	0.7146	0.0517	0.6801	0.6896	0.7741		147	0.7146	0.7074	0.6603
9	168	30	0.7117	0.0525	0.6771	0.686	0.7721		168	0.7117	0.7059	0.6568
10	189	30.1	0.7072	0.0514	0.6734	0.6819	0.7663		189	0.7072	0.7018	0.6536
11	210	29.9	0.7053	0.0533	0.6694	0.6799	0.7666		210	0.7053	0.6992	0.6481
12	231	30.2	0.6998	0.0505	0.6668	0.6745	0.7579		231	0.6998	0.6939	0.6465
13	252	30	0.6967	0.0507	0.6637	0.6713	0.7551		252	0.6967	0.69	0.6434
14	273	30.1	0.6955	0.0538	0.6603	0.6687	0.7575		273	0.6955	0.6875	0.6414
15	294	30	0.6905	0.0518	0.6574	0.6639	0.7502		294	0.6905	0.6832	0.6381
16	315	30.1	0.6861	0.0513	0.6541	0.6589	0.7453		315	0.6861	0.679	0.6346
17	336	30	0.6842	0.0515	0.6513	0.6577	0.7436		336	0.6842	0.6781	0.6313
18	357	30.1	0.6811	0.052	0.6478	0.6544	0.741		357	0.6811	0.6734	0.6283
19	378	30	0.6772	0.051	0.6448	0.6508	0.7359		378	0.6772	0.6709	0.6255
20	399	30.2	0.6733	0.0495	0.6418	0.6478	0.7303		399	0.6733	0.6687	0.6229
									Slope	-0.000159198	-0.000164053	-0.000154085
Cycles / Well									Rsq	0.982412	0.994463	0.996618
G1	Time [s]	Temp. [°C]	Mean	StDev	0;1	1;1	2;1			G1	G2	G3
1	0	30.1	0.755	0.0609	0.7145	0.7255	0.8251		0	0.755	0.7318	0.8382
2	21	30	0.7562	0.0641	0.709	0.7303	0.8292		21	0.7562	0.7301	0.835
3	42	30	0.7557	0.0646	0.7045	0.7342	0.8283		42	0.7557	0.7306	0.8301
4	63	30	0.7551	0.0663	0.7011	0.7352	0.8292		63	0.7551	0.7292	0.8279
5	84	30	0.7555	0.0687	0.6992	0.7352	0.8321		84	0.7555	0.7292	0.8234
6	105	30.1	0.7511	0.0676	0.6962	0.7305	0.8265		105	0.7511	0.7227	0.8218
7	126	30.2	0.7501	0.07	0.694	0.7277	0.8286		126	0.7501	0.7227	0.8177
8	147	29.9	0.7461	0.0706	0.6924	0.7198	0.826		147	0.7461	0.7243	0.815
9	168	30	0.7453	0.0705	0.6901	0.7211	0.8246		168	0.7453	0.7203	0.8113
10	189	30.1	0.7432	0.0695	0.6888	0.7194	0.8215		189	0.7432	0.7146	0.8099
11	210	29.9	0.7417	0.0713	0.686	0.7171	0.822		210	0.7417	0.7131	0.8068
12	231	30.2	0.7347	0.0688	0.6855	0.7052	0.8133		231	0.7347	0.7126	0.8047
13	252	30	0.7328	0.0693	0.681	0.7059	0.8116		252	0.7328	0.71	0.802
14	273	30.1	0.7348	0.0716	0.6791	0.7098	0.8155		273	0.7348	0.7054	0.8
15	294	30	0.7303	0.0705	0.679	0.7011	0.8108		294	0.7303	0.7045	0.7967
16	315	30.1	0.7274	0.0708	0.677	0.6967	0.8083		315	0.7274	0.7037	0.794
17	336	30	0.7266	0.0706	0.674	0.6991	0.8068		336	0.7266	0.7007	0.7933
18	357	30.1	0.7211	0.0689	0.6731	0.6902	0.8001		357	0.7211	0.6999	0.7892
19	378	30	0.7206	0.0699	0.6704	0.691	0.8005		378	0.7206	0.6985	0.7877
20	399	30.2	0.7181	0.0711	0.6673	0.6878	0.7993		399	0.7181	0.6934	0.7869
									Slope	-0.000103795	-9.87934e-05	-0.000129008
Cycles / Well									Rsq	0.969669	0.978357	0.991322
H1	Time [s]	Temp. [°C]	Mean	StDev	0;1	1;1	2;1			H1	H2	H3
1	0	30.1	0.7572	0.0605	0.7153	0.7297	0.8266		0	0.7572	0.7484	0.6975
2	21	30	0.759	0.0698	0.7104	0.7276	0.8389		21	0.759	0.7456	0.7001
3	42	30	0.7563	0.0676	0.7104	0.7246	0.8339		42	0.7563	0.7446	0.7019
4	63	30	0.7593	0.0712	0.7102	0.7267	0.8409		63	0.7593	0.7463	0.6982
5	84	30	0.7582	0.0692	0.7095	0.7278	0.8375		84	0.7582	0.7475	0.6965
6	105	30.1	0.7612	0.0707	0.7094	0.7325	0.8418		105	0.7612	0.748	0.6991
7	126	30.2	0.7608	0.07	0.7093	0.7327	0.8405		126	0.7608	0.7485	0.6979
8	147	29.9	0.7624	0.0708	0.7094	0.735	0.8428		147	0.7624	0.7487	0.6967
9	168	30	0.7669	0.0768	0.7087	0.738	0.854		168	0.7669	0.7516	0.6965
10	189	30.1	0.7634	0.074	0.7087	0.7339	0.8475		189	0.7634	0.7474	0.6961
11	210	29.9	0.7627	0.0756	0.7088	0.7302	0.8491		210	0.7627	0.7488	0.6958
12	231	30.2	0.7619	0.0743	0.7085	0.7305	0.8467		231	0.7619	0.7477	0.6959
13	252	30	0.7608	0.074	0.7083	0.7287	0.8455		252	0.7608	0.7474	0.6957
14	273	30.1	0.7607	0.0729	0.7088	0.7293	0.844		273	0.7607	0.7479	0.6959
15	294	30	0.7595	0.0743	0.7086	0.7252	0.8448		294	0.7595	0.7462	0.6958
16	315	30.1	0.7583	0.0731	0.7082	0.7245	0.8421		315	0.7583	0.7455	0.6954
17	336	30	0.7595	0.0738	0.7086	0.7258	0.8441		336	0.7595	0.7473	0.6958
18	357	30.1	0.7593	0.0751	0.7078	0.7246	0.8455		357	0.7593	0.7468	0.6968
19	378	30	0.7567	0.0724	0.7086	0.7215	0.8399		378	0.7567	0.7449	0.6954
20	399	30.2	0.7552	0.0702	0.7084	0.7213	0.836		399	0.7552	0.7459	0.6951
									Slope	-2.43819e-06	-2.59932e-06	-1.06015e-05
Cycles / Well									Rsq	0.0121843	0.0396524	0.559131
A2	Time [s]	Temp. [°C]	Mean	StDev	0;1	1;1	2;1
1	0	30.1	0.7182	0.0064	0.7171	0.7125	0.7251
2	21	30	0.7002	0.0143	0.6983	0.6869	0.7154
3	42	30	0.6894	0.0183	0.6848	0.6739	0.7096
4	63	30	0.6754	0.0155	0.6723	0.6617	0.6922
5	84	30	0.663	0.0149	0.6599	0.6498	0.6792
6	105	30.1	0.6508	0.0142	0.6483	0.6381	0.6661
7	126	30.2	0.64	0.0146	0.6365	0.6275	0.6559
8	147	29.9	0.6284	0.0141	0.6248	0.6165	0.6439
9	168	30	0.6177	0.0143	0.6135	0.6059	0.6336
10	189	30.1	0.6067	0.0144	0.602	0.5952	0.6228
11	210	29.9	0.5959	0.0142	0.591	0.5848	0.612
12	231	30.2	0.5857	0.0145	0.5803	0.5748	0.6022
13	252	30	0.5757	0.0137	0.5701	0.5658	0.5913
14	273	30.1	0.5649	0.012	0.5598	0.5563	0.5786
15	294	30	0.5567	0.0144	0.5495	0.5473	0.5732
16	315	30.1	0.5447	0.0133	0.5383	0.5359	0.56
17	336	30	0.5349	0.0126	0.5287	0.5266	0.5493
18	357	30.1	0.5262	0.0139	0.5186	0.5178	0.5422
19	378	30	0.5155	0.0126	0.5087	0.5078	0.5301
20	399	30.2	0.5054	0.0118	0.4993	0.4978	0.519
Cycles / Well
B2	Time [s]	Temp. [°C]	Mean	StDev	0;1	1;1	2;1
1	0	30.1	0.7243	0.0062	0.7254	0.7177	0.7299
2	21	30	0.7074	0.0144	0.7023	0.6963	0.7237
3	42	30	0.6947	0.0163	0.6884	0.6826	0.7132
4	63	30	0.6853	0.0203	0.6749	0.6724	0.7087
5	84	30	0.6783	0.0296	0.662	0.6604	0.7125
6	105	30.1	0.6665	0.0289	0.651	0.6487	0.6999
7	126	30.2	0.6576	0.0311	0.6404	0.6388	0.6935
8	147	29.9	0.6433	0.0263	0.6292	0.627	0.6736
9	168	30	0.6322	0.0254	0.6186	0.6165	0.6615
10	189	30.1	0.6205	0.0232	0.6086	0.6058	0.6472
11	210	29.9	0.6124	0.0264	0.5981	0.5962	0.6429
12	231	30.2	0.6014	0.0255	0.5878	0.5856	0.6308
13	252	30	0.5921	0.0264	0.5774	0.5763	0.6226
14	273	30.1	0.583	0.0273	0.5677	0.5668	0.6144
15	294	30	0.5709	0.0244	0.5577	0.556	0.5991
16	315	30.1	0.5615	0.0248	0.5479	0.5464	0.5901
17	336	30	0.5541	0.0277	0.5386	0.5375	0.5861
18	357	30.1	0.5443	0.0266	0.5291	0.5288	0.5749
19	378	30	0.5322	0.0224	0.52	0.5186	0.5581
20	399	30.2	0.5269	0.0288	0.5108	0.5097	0.5602
Cycles / Well
C2	Time [s]	Temp. [°C]	Mean	StDev	0;1	1;1	2;1
1	0	30.1	0.7163	0.0137	0.7096	0.7073	0.732
2	21	30	0.7047	0.0177	0.6972	0.6919	0.7249
3	42	30	0.6973	0.0235	0.6838	0.6838	0.7244
4	63	30	0.693	0.033	0.6742	0.6737	0.7312
5	84	30	0.6867	0.0384	0.6652	0.6638	0.731
6	105	30.1	0.6773	0.0386	0.6563	0.6537	0.7218
7	126	30.2	0.667	0.0374	0.6467	0.6441	0.7101
8	147	29.9	0.6563	0.0343	0.6381	0.635	0.6959
9	168	30	0.6488	0.0369	0.6282	0.6267	0.6914
10	189	30.1	0.6387	0.0354	0.6195	0.6171	0.6795
11	210	29.9	0.6308	0.0366	0.6106	0.6087	0.673
12	231	30.2	0.6175	0.0308	0.6004	0.599	0.6531
13	252	30	0.613	0.0359	0.5927	0.5918	0.6545
14	273	30.1	0.6012	0.0309	0.5841	0.5826	0.6368
15	294	30	0.5922	0.0302	0.5756	0.574	0.6271
16	315	30.1	0.584	0.0308	0.5666	0.5659	0.6196
17	336	30	0.5758	0.0307	0.5584	0.5577	0.6112
18	357	30.1	0.5677	0.0316	0.5496	0.5493	0.6042
19	378	30	0.5593	0.0313	0.5411	0.5414	0.5955
20	399	30.2	0.5514	0.0318	0.533	0.533	0.5881
Cycles / Well
D2	Time [s]	Temp. [°C]	Mean	StDev	0;1	1;1	2;1
1	0	30.1	0.725	0.0169	0.7174	0.7133	0.7444
2	21	30	0.7147	0.0231	0.7018	0.701	0.7415
3	42	30	0.7141	0.0377	0.6915	0.6933	0.7577
4	63	30	0.7055	0.0377	0.6828	0.6846	0.749
5	84	30	0.6953	0.0335	0.6752	0.6767	0.734
6	105	30.1	0.6874	0.0324	0.6679	0.6695	0.7248
7	126	30.2	0.6798	0.0318	0.6611	0.6617	0.7165
8	147	29.9	0.6726	0.0323	0.6532	0.6547	0.7098
9	168	30	0.6643	0.03	0.6461	0.6479	0.6989
10	189	30.1	0.6581	0.0314	0.6392	0.6408	0.6944
11	210	29.9	0.6515	0.032	0.6319	0.6341	0.6885
12	231	30.2	0.6453	0.0331	0.625	0.6276	0.6835
13	252	30	0.6379	0.033	0.6177	0.62	0.6759
14	273	30.1	0.6336	0.0376	0.6113	0.6125	0.677
15	294	30	0.6247	0.0345	0.6036	0.606	0.6644
16	315	30.1	0.6192	0.0364	0.5973	0.599	0.6612
17	336	30	0.6135	0.0377	0.5909	0.5925	0.657
18	357	30.1	0.6061	0.0374	0.5837	0.5854	0.6493
19	378	30	0.6005	0.0379	0.5777	0.5797	0.6443
20	399	30.2	0.5926	0.0362	0.5708	0.5725	0.6344
Cycles / Well
E2	Time [s]	Temp. [°C]	Mean	StDev	0;1	1;1	2;1
1	0	30.1	0.7322	0.0163	0.7248	0.721	0.751
2	21	30	0.7266	0.022	0.7158	0.7121	0.7519
3	42	30	0.725	0.0268	0.7087	0.7104	0.756
4	63	30	0.7238	0.034	0.7024	0.7061	0.763
5	84	30	0.7205	0.0403	0.6967	0.6978	0.7671
6	105	30.1	0.7156	0.0416	0.6904	0.6928	0.7636
7	126	30.2	0.7097	0.0417	0.6853	0.6859	0.7578
8	147	29.9	0.703	0.0407	0.6797	0.6794	0.75
9	168	30	0.699	0.0417	0.6741	0.6759	0.7472
10	189	30.1	0.6939	0.0407	0.6691	0.6716	0.7409
11	210	29.9	0.6857	0.0382	0.6633	0.664	0.7298
12	231	30.2	0.6807	0.0381	0.6582	0.6593	0.7247
13	252	30	0.674	0.036	0.6531	0.6532	0.7155
14	273	30.1	0.6697	0.0365	0.6483	0.649	0.7119
15	294	30	0.663	0.0349	0.6424	0.6433	0.7033
16	315	30.1	0.6584	0.0347	0.6378	0.639	0.6985
17	336	30	0.6554	0.0373	0.6329	0.6349	0.6985
18	357	30.1	0.648	0.034	0.628	0.6286	0.6872
19	378	30	0.644	0.0347	0.6234	0.6246	0.6841
20	399	30.2	0.6386	0.0337	0.6186	0.6197	0.6775
Cycles / Well
F2	Time [s]	Temp. [°C]	Mean	StDev	0;1	1;1	2;1
1	0	30.1	0.7304	0.0247	0.7158	0.7165	0.7589
2	21	30	0.726	0.0311	0.7069	0.7091	0.7618
3	42	30	0.7267	0.0382	0.7016	0.708	0.7706
4	63	30	0.725	0.0433	0.6975	0.7026	0.7748
5	84	30	0.7204	0.0423	0.6941	0.6979	0.7693
6	105	30.1	0.7174	0.0447	0.6891	0.6941	0.7689
7	126	30.2	0.7125	0.0429	0.6851	0.6904	0.7619
8	147	29.9	0.7074	0.0412	0.6819	0.6854	0.755
9	168	30	0.7059	0.0443	0.6781	0.6826	0.7569
10	189	30.1	0.7018	0.0434	0.6744	0.6792	0.7518
11	210	29.9	0.6992	0.0449	0.6708	0.6759	0.751
12	231	30.2	0.6939	0.0417	0.6682	0.6716	0.742
13	252	30	0.69	0.0416	0.6639	0.6681	0.7379
14	273	30.1	0.6875	0.0423	0.661	0.6653	0.7362
15	294	30	0.6832	0.0409	0.6575	0.6617	0.7304
16	315	30.1	0.679	0.0422	0.6526	0.6567	0.7277
17	336	30	0.6781	0.0435	0.6505	0.6554	0.7283
18	357	30.1	0.6734	0.0424	0.6463	0.6516	0.7223
19	378	30	0.6709	0.0432	0.6434	0.6486	0.7207
20	399	30.2	0.6687	0.0447	0.6399	0.6459	0.7202
Cycles / Well
G2	Time [s]	Temp. [°C]	Mean	StDev	0;1	1;1	2;1
1	0	30.1	0.7318	0.0208	0.7225	0.7173	0.7556
2	21	30	0.7301	0.0314	0.7146	0.7096	0.7662
3	42	30	0.7306	0.0363	0.7079	0.7113	0.7724
4	63	30	0.7292	0.0402	0.7035	0.7084	0.7755
5	84	30	0.7292	0.0417	0.7009	0.7097	0.7771
6	105	30.1	0.7227	0.04	0.6974	0.7018	0.7688
7	126	30.2	0.7227	0.0426	0.6957	0.7007	0.7718
8	147	29.9	0.7243	0.0486	0.6916	0.7012	0.7802
9	168	30	0.7203	0.0458	0.6894	0.6986	0.7729
10	189	30.1	0.7146	0.0446	0.6873	0.6904	0.766
11	210	29.9	0.7131	0.0457	0.685	0.6885	0.7658
12	231	30.2	0.7126	0.046	0.6826	0.6896	0.7656
13	252	30	0.71	0.0466	0.6797	0.6865	0.7637
14	273	30.1	0.7054	0.0442	0.6784	0.6814	0.7564
15	294	30	0.7045	0.0456	0.6757	0.6806	0.7571
16	315	30.1	0.7037	0.0472	0.6731	0.68	0.7581
17	336	30	0.7007	0.0477	0.6697	0.6768	0.7557
18	357	30.1	0.6999	0.0471	0.6691	0.6765	0.7541
19	378	30	0.6985	0.0474	0.6669	0.6757	0.7531
20	399	30.2	0.6934	0.0468	0.6637	0.6692	0.7473
Cycles / Well
H2	Time [s]	Temp. [°C]	Mean	StDev	0;1	1;1	2;1
1	0	30.1	0.7484	0.0441	0.7175	0.7287	0.7989
2	21	30	0.7456	0.0494	0.7122	0.7223	0.8024
3	42	30	0.7446	0.0483	0.7125	0.7212	0.8001
4	63	30	0.7463	0.0524	0.7102	0.7224	0.8064
5	84	30	0.7475	0.0523	0.71	0.7252	0.8073
6	105	30.1	0.748	0.0557	0.7097	0.7224	0.8119
7	126	30.2	0.7485	0.0579	0.7095	0.7209	0.815
8	147	29.9	0.7487	0.059	0.7096	0.7198	0.8166
9	168	30	0.7516	0.0618	0.7091	0.7233	0.8225
10	189	30.1	0.7474	0.0559	0.7094	0.7213	0.8116
11	210	29.9	0.7488	0.0587	0.7087	0.7215	0.8161
12	231	30.2	0.7477	0.0564	0.7091	0.7214	0.8124
13	252	30	0.7474	0.0567	0.7089	0.7209	0.8125
14	273	30.1	0.7479	0.0561	0.7096	0.7218	0.8123
15	294	30	0.7462	0.0559	0.7086	0.7195	0.8105
16	315	30.1	0.7455	0.0553	0.7085	0.7189	0.809
17	336	30	0.7473	0.0569	0.7087	0.7205	0.8126
18	357	30.1	0.7468	0.0563	0.7086	0.7203	0.8115
19	378	30	0.7449	0.0547	0.7088	0.718	0.8078
20	399	30.2	0.7459	0.0554	0.7093	0.7189	0.8096
Cycles / Well
A3	Time [s]	Temp. [°C]	Mean	StDev	0;1	1;1	2;1
1	0	30.1	0.8407	0.0765	0.8798	0.8898	0.7525
2	21	30	0.8173	0.072	0.8751	0.8401	0.7366
3	42	30	0.8038	0.0735	0.8663	0.8222	0.7228
4	63	30	0.7886	0.0719	0.8481	0.8091	0.7087
5	84	30	0.7777	0.0752	0.8442	0.7928	0.6962
6	105	30.1	0.7658	0.0746	0.8305	0.7827	0.6843
7	126	30.2	0.7547	0.0748	0.8205	0.7703	0.6734
8	147	29.9	0.7438	0.0765	0.8126	0.7573	0.6614
9	168	30	0.7347	0.079	0.8066	0.7474	0.6502
10	189	30.1	0.7236	0.0804	0.7978	0.7349	0.6381
11	210	29.9	0.7129	0.081	0.7877	0.724	0.6269
12	231	30.2	0.7042	0.0829	0.7815	0.7145	0.6166
13	252	30	0.694	0.0845	0.7735	0.7032	0.6053
14	273	30.1	0.6839	0.0852	0.7639	0.6935	0.5943
15	294	30	0.6744	0.0854	0.7549	0.6835	0.5849
16	315	30.1	0.6658	0.0894	0.7516	0.6728	0.5731
17	336	30	0.6571	0.0911	0.7446	0.6638	0.5628
18	357	30.1	0.6473	0.0918	0.7368	0.6519	0.5534
19	378	30	0.6378	0.0919	0.7264	0.6441	0.543
20	399	30.2	0.6296	0.0925	0.7181	0.6372	0.5335
Cycles / Well
B3	Time [s]	Temp. [°C]	Mean	StDev	0;1	1;1	2;1
1	0	30.1	0.8725	0.0891	0.9266	0.9211	0.7697
2	21	30	0.851	0.0797	0.9007	0.8932	0.7591
3	42	30	0.8345	0.0752	0.8837	0.8719	0.7479
4	63	30	0.8206	0.0733	0.8655	0.8603	0.736
5	84	30	0.8107	0.0748	0.8574	0.8503	0.7245
6	105	30.1	0.7965	0.0708	0.8425	0.8319	0.7149
7	126	30.2	0.7884	0.0744	0.8359	0.8267	0.7026
8	147	29.9	0.7736	0.0723	0.8188	0.8118	0.6903
9	168	30	0.7638	0.0726	0.8114	0.7997	0.6802
10	189	30.1	0.7523	0.0726	0.8	0.7882	0.6687
11	210	29.9	0.7424	0.0742	0.7924	0.7776	0.6571
12	231	30.2	0.7322	0.0736	0.7804	0.7687	0.6475
13	252	30	0.6915	0.0739	0.6592	0.776	0.6391
14	273	30.1	0.6777	0.0743	0.6368	0.7635	0.6329
15	294	30	0.6682	0.0789	0.6187	0.7592	0.6268
16	315	30.1	0.6579	0.0801	0.6058	0.7501	0.6177
17	336	30	0.6493	0.0784	0.5967	0.7394	0.6118
18	357	30.1	0.6454	0.0757	0.5847	0.7302	0.6214
19	378	30	0.6396	0.0779	0.5712	0.7243	0.6233
20	399	30.2	0.6409	0.0751	0.5623	0.712	0.6484
Cycles / Well
C3	Time [s]	Temp. [°C]	Mean	StDev	0;1	1;1	2;1
1	0	30.1	0.8665	0.0854	0.9044	0.9265	0.7687
2	21	30	0.6713	0.0134	0.6698	0.6587	0.6854
3	42	30	0.6639	0.0152	0.6604	0.6508	0.6806
4	63	30	0.655	0.0149	0.6511	0.6425	0.6714
5	84	30	0.648	0.0166	0.6428	0.6346	0.6666
6	105	30.1	0.6401	0.0173	0.6343	0.6264	0.6595
7	126	30.2	0.6321	0.0181	0.6259	0.6179	0.6525
8	147	29.9	0.6232	0.0172	0.6172	0.6099	0.6426
9	168	30	0.6158	0.0188	0.6087	0.6016	0.6371
10	189	30.1	0.6079	0.0185	0.6007	0.5941	0.6289
11	210	29.9	0.5986	0.0172	0.5922	0.5854	0.6181
12	231	30.2	0.592	0.0199	0.5839	0.5775	0.6146
13	252	30	0.5824	0.0173	0.5759	0.5692	0.602
14	273	30.1	0.5765	0.0199	0.5676	0.5626	0.5993
15	294	30	0.5678	0.0192	0.5598	0.5539	0.5897
16	315	30.1	0.5588	0.018	0.5516	0.5456	0.5794
17	336	30	0.5528	0.0208	0.5435	0.5381	0.5766
18	357	30.1	0.5439	0.0194	0.5358	0.53	0.5661
19	378	30	0.5366	0.0191	0.5282	0.5232	0.5584
20	399	30.2	0.5288	0.0192	0.5207	0.5149	0.5507
Cycles / Well
D3	Time [s]	Temp. [°C]	Mean	StDev	0;1	1;1	2;1
1	0	30.1	0.8399	0.0876	0.8967	0.8839	0.7389
2	21	30	0.8298	0.0856	0.8861	0.872	0.7314
3	42	30	0.8213	0.0839	0.8778	0.8612	0.7249
4	63	30	0.8118	0.0819	0.8652	0.8528	0.7175
5	84	30	0.8054	0.0823	0.858	0.8475	0.7106
6	105	30.1	0.7979	0.0815	0.8512	0.8384	0.7041
7	126	30.2	0.7897	0.0804	0.8419	0.8301	0.6972
8	147	29.9	0.7834	0.0817	0.835	0.8259	0.6891
9	168	30	0.7762	0.0812	0.828	0.8179	0.6827
10	189	30.1	0.7674	0.08	0.8193	0.8077	0.6753
11	210	29.9	0.7592	0.0785	0.8122	0.7964	0.6691
12	231	30.2	0.7534	0.0797	0.8047	0.7939	0.6616
13	252	30	0.7455	0.0787	0.7957	0.7861	0.6547
14	273	30.1	0.7386	0.0785	0.789	0.7786	0.6482
15	294	30	0.7315	0.0783	0.7823	0.7708	0.6414
16	315	30.1	0.7253	0.0793	0.7778	0.764	0.6341
17	336	30	0.717	0.0777	0.7693	0.754	0.6277
18	357	30.1	0.7119	0.0789	0.764	0.7504	0.6211
19	378	30	0.7055	0.0792	0.7562	0.7461	0.6142
20	399	30.2	0.6991	0.0789	0.7507	0.7383	0.6082
Cycles / Well
E3	Time [s]	Temp. [°C]	Mean	StDev	0;1	1;1	2;1
1	0	30.1	0.8258	0.0728	0.9021	0.8183	0.757
2	21	30	0.8169	0.0668	0.888	0.8073	0.7555
3	42	30	0.8097	0.067	0.8821	0.7972	0.7499
4	63	30	0.8042	0.0685	0.878	0.7919	0.7427
5	84	30	0.7979	0.0684	0.8721	0.7843	0.7374
6	105	30.1	0.792	0.0685	0.8667	0.7774	0.732
7	126	30.2	0.7864	0.0703	0.8638	0.7692	0.7262
8	147	29.9	0.7817	0.0704	0.859	0.7647	0.7214
9	168	30	0.7759	0.0714	0.8547	0.7577	0.7153
10	189	30.1	0.7715	0.0718	0.85	0.7554	0.7091
11	210	29.9	0.766	0.0733	0.8465	0.7481	0.7034
12	231	30.2	0.7616	0.0727	0.8416	0.7433	0.6998
13	252	30	0.7566	0.0739	0.838	0.7381	0.6938
14	273	30.1	0.7523	0.0747	0.8346	0.7336	0.6886
15	294	30	0.7485	0.0757	0.8318	0.7298	0.6838
16	315	30.1	0.7422	0.0762	0.8263	0.7222	0.678
17	336	30	0.7376	0.0774	0.8234	0.7166	0.6729
18	357	30.1	0.7344	0.0774	0.8201	0.7135	0.6697
19	378	30	0.7292	0.0782	0.8156	0.7083	0.6635
20	399	30.2	0.7262	0.079	0.8132	0.7062	0.6591
Cycles / Well
F3	Time [s]	Temp. [°C]	Mean	StDev	0;1	1;1	2;1
1	0	30.1	0.6854	0.0162	0.7032	0.6715	0.6815
2	21	30	0.6806	0.0139	0.6957	0.6682	0.6778
3	42	30	0.6764	0.0135	0.6911	0.6645	0.6736
4	63	30	0.6737	0.015	0.6903	0.6611	0.6695
5	84	30	0.6702	0.0142	0.6859	0.6584	0.6664
6	105	30.1	0.6644	0.0103	0.6754	0.655	0.6628
7	126	30.2	0.6639	0.014	0.6793	0.652	0.6603
8	147	29.9	0.6603	0.0138	0.6755	0.6485	0.6569
9	168	30	0.6568	0.0135	0.6717	0.6453	0.6535
10	189	30.1	0.6536	0.0133	0.6682	0.6421	0.6506
11	210	29.9	0.6481	0.0098	0.6583	0.6388	0.6471
12	231	30.2	0.6465	0.0117	0.6591	0.6359	0.6446
13	252	30	0.6434	0.0121	0.6562	0.6323	0.6415
14	273	30.1	0.6414	0.0129	0.6555	0.6302	0.6387
15	294	30	0.6381	0.013	0.6523	0.6267	0.6352
16	315	30.1	0.6346	0.0126	0.6483	0.6235	0.632
17	336	30	0.6313	0.0114	0.6433	0.6207	0.6297
18	357	30.1	0.6283	0.0116	0.6406	0.6176	0.6269
19	378	30	0.6255	0.0114	0.6377	0.615	0.6238
20	399	30.2	0.6229	0.0116	0.6351	0.6121	0.6216
Cycles / Well
G3	Time [s]	Temp. [°C]	Mean	StDev	0;1	1;1	2;1
1	0	30.1	0.8382	0.0526	0.8082	0.8989	0.8074
2	21	30	0.835	0.0527	0.8064	0.8958	0.8027
3	42	30	0.8301	0.0529	0.8008	0.8911	0.7984
4	63	30	0.8279	0.0534	0.799	0.8896	0.7952
5	84	30	0.8234	0.0537	0.792	0.8854	0.7928
6	105	30.1	0.8218	0.0526	0.7939	0.8824	0.789
7	126	30.2	0.8177	0.0522	0.7862	0.878	0.7889
8	147	29.9	0.815	0.0522	0.7859	0.8752	0.7837
9	168	30	0.8113	0.0531	0.7796	0.8726	0.7817
10	189	30.1	0.8099	0.0529	0.7792	0.871	0.7795
11	210	29.9	0.8068	0.0525	0.7754	0.8674	0.7774
12	231	30.2	0.8047	0.0506	0.7742	0.8631	0.7768
13	252	30	0.802	0.0514	0.7718	0.8613	0.7729
14	273	30.1	0.8	0.052	0.7695	0.86	0.7706
15	294	30	0.7967	0.0528	0.766	0.8577	0.7664
16	315	30.1	0.794	0.0513	0.7629	0.8533	0.7659
17	336	30	0.7933	0.0516	0.7615	0.8528	0.7656
18	357	30.1	0.7892	0.0513	0.7563	0.8483	0.7629
19	378	30	0.7877	0.0515	0.7548	0.8471	0.7613
20	399	30.2	0.7869	0.05	0.7587	0.8446	0.7574
Cycles / Well
H3	Time [s]	Temp. [°C]	Mean	StDev	0;1	1;1	2;1
1	0	30.1	0.6975	0.0404	0.6663	0.6831	0.7431
2	21	30	0.7001	0.0471	0.6641	0.6829	0.7534
3	42	30	0.7019	0.0508	0.6634	0.6829	0.7595
4	63	30	0.6982	0.053	0.6619	0.6738	0.759
5	84	30	0.6965	0.0496	0.6637	0.6721	0.7536
6	105	30.1	0.6991	0.0534	0.6642	0.6725	0.7606
7	126	30.2	0.6979	0.0521	0.6639	0.6718	0.7578
8	147	29.9	0.6967	0.0493	0.6644	0.6721	0.7534
9	168	30	0.6965	0.0507	0.6637	0.671	0.7549
10	189	30.1	0.6961	0.0487	0.6643	0.6719	0.7522
11	210	29.9	0.6958	0.0486	0.6639	0.6718	0.7517
12	231	30.2	0.6959	0.0487	0.6638	0.672	0.752
13	252	30	0.6957	0.0482	0.6638	0.672	0.7512
14	273	30.1	0.6959	0.0483	0.6639	0.6723	0.7514
15	294	30	0.6958	0.0486	0.6635	0.6722	0.7517
16	315	30.1	0.6954	0.0485	0.6635	0.6714	0.7512
17	336	30	0.6958	0.0489	0.6632	0.6723	0.752
18	357	30.1	0.6968	0.0505	0.6633	0.6722	0.7549
19	378	30	0.6954	0.0491	0.6629	0.6715	0.7519
20	399	30.2	0.6951	0.0495	0.6615	0.6717	0.7519
End Time:	15/02/2016 15:55:38

## Sheet: 5
ATP conc	Rep1	Rep2	Rep3		StCurve			uM NADH / s				uM NADPH / min				uM NADPH / min / mg				umol / min / mg				Blank subtracted				Avg
840	-0.000662995	-0.00067401	-0.000549865		m=	0.00356241		0.186108	0.189201	0.154352		11.1665	11.352	9.26112		5317.38	5405.73	4410.06		1.06348	1.08115	0.882011		1.02881	1.04648	0.847346		0.974213
420	-0.000605637	-0.000679026	-0.000625135					0.170008	0.190609	0.175481		10.2005	11.4365	10.5289		4857.36	5445.96	5013.74		0.971472	1.08919	1.00275		0.936808	1.05453	0.968083		0.986472
210	-0.000495922	-0.00050394	-0.000434459					0.13921	0.141461	0.121956		8.35258	8.48763	7.31739		3977.42	4041.73	3484.47		0.795484	0.808346	0.696894		0.760819	0.773681	0.662229		0.732243
105	-0.000290812	-0.000328825	-0.000285076					0.0816335	0.0923042	0.0800233		4.89801	5.53825	4.8014		2332.38	2637.26	2286.38		0.466477	0.527452	0.457276		0.431812	0.492787	0.422611		0.44907
52.5	-0.00033234	-0.000310563	-0.000270541					0.0932907	0.0871778	0.0759433		5.59744	5.23067	4.5566		2665.45	2490.79	2169.81		0.53309	0.498159	0.433962		0.498425	0.463494	0.399297		0.453739
26.25	-0.000199043	-0.000209134	-0.000180719					0.055873	0.0587057	0.0507295		3.35238	3.52234	3.04377		1596.37	1677.31	1449.42		0.319274	0.335461	0.289883		0.284609	0.300796	0.255218		0.280208
13.125	-0.000147247	-0.00017105	-0.000130912					0.0413336	0.0480152	0.0367481		2.48002	2.88091	2.20488		1180.96	1371.86	1049.94		0.236192	0.274373	0.209989		0.201527	0.239708	0.175324		0.20552
0	-9.00533e-06	-3.80598e-05	-5.16198e-06					0.00252787	0.0106837	0.00144901		0.151672	0.641023	0.0869408		72.225	305.249	41.4004		0.014445	0.0610498	0.00828008		-0.02022	0.0263849	-0.0263849		-0.00673998
								Divide by slope of std curve				multiple by 60				Divide by total mg enzyme				Multiply by volume of reaction
																1ul of 2.1mg/ml				200ul
																2.1ug				0.2ml
																0.0021mg				0.0002L
Cycles / Well
A4	Time [s]	Temp. [°C]	Mean	StDev	0;1	1;1	2;1			A4	A5	A6
1	0	29.9	0.7081	0.0158	0.6982	0.6998	0.7263		0	0.7081	0.693	0.657
2	21.2	30.1	0.6823	0.0163	0.6755	0.6705	0.7008		21.2	0.6823	0.6745	0.6426
3	42.4	29.9	0.6642	0.0172	0.6569	0.6518	0.6839		42.4	0.6642	0.6599	0.6283
4	63.6	30	0.6471	0.0184	0.6384	0.6346	0.6682		63.6	0.6471	0.6426	0.6146
5	84.8	30.1	0.6309	0.0202	0.6207	0.6177	0.6542		84.8	0.6309	0.6255	0.602
6	106.1	29.9	0.6158	0.0218	0.6043	0.602	0.6409		106.1	0.6158	0.6095	0.5896
7	127.3	30.1	0.6016	0.0238	0.5884	0.5873	0.6291		127.3	0.6016	0.5936	0.5773
8	148.5	29.9	0.5877	0.0251	0.5737	0.5727	0.6167		148.5	0.5877	0.5779	0.5646
9	169.7	30.1	0.574	0.0265	0.5593	0.5582	0.6046		169.7	0.574	0.564	0.5545
10	190.9	30.1	0.5595	0.0262	0.545	0.5437	0.5897		190.9	0.5595	0.5485	0.5405
11	212.1	29.9	0.546	0.0268	0.531	0.53	0.577		212.1	0.546	0.5346	0.5296
12	233.3	30.1	0.5326	0.0269	0.5175	0.5166	0.5636		233.3	0.5326	0.521	0.5186
13	254.5	30	0.5184	0.0262	0.5038	0.5027	0.5486		254.5	0.5184	0.5074	0.5068
14	275.8	29.9	0.5054	0.0262	0.4909	0.4897	0.5357		275.8	0.5054	0.4941	0.4961
15	297	30	0.4939	0.0273	0.4785	0.4778	0.5254		297	0.4939	0.482	0.4887
16	318.2	30.2	0.48	0.0255	0.4657	0.4649	0.5095		318.2	0.48	0.4696	0.4756
17	339.4	30.1	0.4684	0.0268	0.4532	0.4526	0.4993		339.4	0.4684	0.456	0.4633
18	360.6	30	0.4552	0.0246	0.4412	0.4408	0.4837		360.6	0.4552	0.444	0.4535
19	381.8	30	0.4432	0.0239	0.4297	0.4291	0.4708		381.8	0.4432	0.4321	0.4438
20	403.1	30.1	0.4308	0.0227	0.418	0.4174	0.457		403.1	0.4308	0.4205	0.4322
									Slope	-0.000662995	-0.00067401	-0.000549865
Cycles / Well									Rsq	0.995404	0.99641	0.997821
B4	Time [s]	Temp. [°C]	Mean	StDev	0;1	1;1	2;1			B4	B5	B6
1	0	29.9	0.7004	0.0108	0.6973	0.6915	0.7125		0	0.7004	0.6978	0.6698
2	21.2	30.1	0.6833	0.02	0.6734	0.67	0.7063		21.2	0.6833	0.6837	0.653
3	42.4	29.9	0.6679	0.0215	0.6573	0.6539	0.6927		42.4	0.6679	0.6659	0.6381
4	63.6	30	0.6539	0.0231	0.6418	0.6394	0.6805		63.6	0.6539	0.6512	0.6251
5	84.8	30.1	0.6401	0.0247	0.6263	0.6254	0.6686		84.8	0.6401	0.6335	0.6117
6	106.1	29.9	0.6275	0.0282	0.6112	0.6112	0.6601		106.1	0.6275	0.6172	0.5972
7	127.3	30.1	0.6151	0.0312	0.5966	0.5976	0.651		127.3	0.6151	0.6016	0.582
8	148.5	29.9	0.6025	0.0328	0.5834	0.5838	0.6403		148.5	0.6025	0.5872	0.5687
9	169.7	30.1	0.5894	0.0333	0.5696	0.5708	0.6279		169.7	0.5894	0.5727	0.5545
10	190.9	30.1	0.5732	0.03	0.5556	0.5561	0.6079		190.9	0.5732	0.5555	0.5401
11	212.1	29.9	0.5615	0.0322	0.5426	0.5433	0.5987		212.1	0.5615	0.5428	0.5273
12	233.3	30.1	0.549	0.0326	0.5295	0.5309	0.5866		233.3	0.549	0.5281	0.5138
13	254.5	30	0.5345	0.0304	0.5167	0.5173	0.5696		254.5	0.5345	0.5134	0.5003
14	275.8	29.9	0.5259	0.0351	0.5037	0.5076	0.5663		275.8	0.5259	0.5023	0.4885
15	297	30	0.5112	0.0314	0.4924	0.4938	0.5475		297	0.5112	0.4879	0.4763
16	318.2	30.2	0.5001	0.0324	0.4803	0.4824	0.5375		318.2	0.5001	0.4761	0.4641
17	339.4	30.1	0.488	0.0325	0.4683	0.4702	0.5255		339.4	0.488	0.4615	0.452
18	360.6	30	0.4765	0.0329	0.4563	0.4587	0.5144		360.6	0.4765	0.4505	0.4407
19	381.8	30	0.4662	0.0332	0.4452	0.4488	0.5045		381.8	0.4662	0.4386	0.4294
20	403.1	30.1	0.4538	0.0331	0.4333	0.4361	0.492		403.1	0.4538	0.4247	0.4181
									Slope	-0.000605637	-0.000679026	-0.000625135
Cycles / Well									Rsq	0.998403	0.997325	0.998207
C4	Time [s]	Temp. [°C]	Mean	StDev	0;1	1;1	2;1			C4	C5	C6
1	0	29.9	0.7122	0.0172	0.7062	0.6988	0.7316		0	0.7122	0.7101	0.6385
2	21.2	30.1	0.7002	0.0245	0.6878	0.6844	0.7284		21.2	0.7002	0.7007	0.6308
3	42.4	29.9	0.6885	0.0249	0.6754	0.6728	0.7172		42.4	0.6885	0.6942	0.6258
4	63.6	30	0.6768	0.0253	0.6629	0.6614	0.706		63.6	0.6768	0.6795	0.6165
5	84.8	30.1	0.6663	0.0285	0.6502	0.6496	0.6992		84.8	0.6663	0.668	0.609
6	106.1	29.9	0.6578	0.0333	0.6398	0.6374	0.6962		106.1	0.6578	0.6572	0.5996
7	127.3	30.1	0.6453	0.0312	0.6272	0.6274	0.6813		127.3	0.6453	0.6462	0.5899
8	148.5	29.9	0.635	0.0317	0.6168	0.6166	0.6717		148.5	0.635	0.6338	0.5781
9	169.7	30.1	0.6244	0.0319	0.6059	0.6062	0.6613		169.7	0.6244	0.6233	0.5699
10	190.9	30.1	0.6129	0.031	0.5948	0.5952	0.6487		190.9	0.6129	0.6117	0.5599
11	212.1	29.9	0.6022	0.0306	0.5845	0.5846	0.6375		212.1	0.6022	0.6021	0.5508
12	233.3	30.1	0.5942	0.0338	0.5749	0.5745	0.6333		233.3	0.5942	0.5936	0.5429
13	254.5	30	0.5836	0.0333	0.5644	0.5644	0.6221		254.5	0.5836	0.5835	0.5341
14	275.8	29.9	0.5725	0.0326	0.5533	0.5541	0.6102		275.8	0.5725	0.5713	0.5239
15	297	30	0.5609	0.0307	0.5427	0.5436	0.5964		297	0.5609	0.5602	0.5134
16	318.2	30.2	0.5511	0.0295	0.5339	0.5342	0.5852		318.2	0.5511	0.5491	0.5035
17	339.4	30.1	0.54	0.0288	0.5237	0.523	0.5733		339.4	0.54	0.5373	0.4923
18	360.6	30	0.5326	0.0323	0.5139	0.514	0.5699		360.6	0.5326	0.531	0.4875
19	381.8	30	0.5214	0.029	0.5041	0.5052	0.5549		381.8	0.5214	0.522	0.4802
20	403.1	30.1	0.5107	0.0275	0.4944	0.4952	0.5425		403.1	0.5107	0.5086	0.4648
									Slope	-0.000495922	-0.00050394	-0.000434459
Cycles / Well									Rsq	0.99955	0.999052	0.998409
D4	Time [s]	Temp. [°C]	Mean	StDev	0;1	1;1	2;1			D4	D5	D6
1	0	29.9	0.7302	0.0247	0.7162	0.7156	0.7587		0	0.7302	0.7172	0.6994
2	21.2	30.1	0.7234	0.0313	0.7048	0.7058	0.7596		21.2	0.7234	0.7161	0.6701
3	42.4	29.9	0.7179	0.0346	0.6969	0.6989	0.7578		42.4	0.7179	0.7115	0.6623
4	63.6	30	0.715	0.0395	0.689	0.6956	0.7605		63.6	0.715	0.7063	0.6595
5	84.8	30.1	0.7096	0.0425	0.6826	0.6876	0.7586		84.8	0.7096	0.6949	0.6507
6	106.1	29.9	0.7026	0.0422	0.6765	0.68	0.7513		106.1	0.7026	0.6863	0.6448
7	127.3	30.1	0.695	0.0408	0.6702	0.6728	0.7421		127.3	0.695	0.6779	0.6391
8	148.5	29.9	0.6886	0.0401	0.6641	0.667	0.7349		148.5	0.6886	0.6717	0.6341
9	169.7	30.1	0.6827	0.0404	0.6578	0.661	0.7293		169.7	0.6827	0.6646	0.6285
10	190.9	30.1	0.6748	0.0386	0.6512	0.6539	0.7194		190.9	0.6748	0.6567	0.6221
11	212.1	29.9	0.6693	0.0392	0.6451	0.6482	0.7144		212.1	0.6693	0.6512	0.6171
12	233.3	30.1	0.6636	0.0397	0.6384	0.6431	0.7093		233.3	0.6636	0.6448	0.6108
13	254.5	30	0.6574	0.04	0.6323	0.6364	0.7035		254.5	0.6574	0.6377	0.6054
14	275.8	29.9	0.6508	0.0399	0.6263	0.6294	0.6969		275.8	0.6508	0.6298	0.5994
15	297	30	0.6437	0.0377	0.6208	0.6232	0.6873		297	0.6437	0.6221	0.5936
16	318.2	30.2	0.6392	0.0398	0.6143	0.6183	0.6851		318.2	0.6392	0.6175	0.5899
17	339.4	30.1	0.6319	0.0384	0.6082	0.6113	0.6762		339.4	0.6319	0.6094	0.5829
18	360.6	30	0.6272	0.0401	0.6016	0.6065	0.6733		360.6	0.6272	0.6039	0.5774
19	381.8	30	0.622	0.0412	0.5958	0.6008	0.6695		381.8	0.622	0.5987	0.5742
20	403.1	30.1	0.614	0.0383	0.5904	0.5935	0.6582		403.1	0.614	0.5905	0.566
									Slope	-0.000290812	-0.000328825	-0.000285076
Cycles / Well									Rsq	0.99879	0.997065	0.978214
E4	Time [s]	Temp. [°C]	Mean	StDev	0;1	1;1	2;1			E4	E5	E6
1	0	29.9	0.7264	0.0379	0.7033	0.7058	0.7701		0	0.7264	0.7264	0.6699
2	21.2	30.1	0.7206	0.0441	0.6924	0.698	0.7715		21.2	0.7206	0.716	0.6673
3	42.4	29.9	0.7132	0.0437	0.6853	0.6907	0.7635		42.4	0.7132	0.7082	0.6577
4	63.6	30	0.7068	0.0443	0.6784	0.6842	0.7579		63.6	0.7068	0.7017	0.6511
5	84.8	30.1	0.6994	0.0448	0.6706	0.6767	0.751		84.8	0.6994	0.6965	0.6451
6	106.1	29.9	0.6926	0.0459	0.6631	0.6692	0.7455		106.1	0.6926	0.6903	0.64
7	127.3	30.1	0.6849	0.0461	0.6551	0.6616	0.7381		127.3	0.6849	0.6828	0.6332
8	148.5	29.9	0.6762	0.0439	0.6488	0.653	0.7269		148.5	0.6762	0.676	0.6294
9	169.7	30.1	0.6691	0.0435	0.6416	0.6465	0.7193		169.7	0.6691	0.6701	0.6227
10	190.9	30.1	0.6635	0.0462	0.6339	0.6399	0.7168		190.9	0.6635	0.6636	0.6168
11	212.1	29.9	0.6555	0.0452	0.6264	0.6325	0.7075		212.1	0.6555	0.6571	0.6107
12	233.3	30.1	0.6488	0.0463	0.6192	0.625	0.7021		233.3	0.6488	0.6501	0.6061
13	254.5	30	0.643	0.0479	0.6121	0.6188	0.6982		254.5	0.643	0.6434	0.599
14	275.8	29.9	0.6354	0.0466	0.6053	0.6119	0.6891		275.8	0.6354	0.6373	0.5938
15	297	30	0.6282	0.0456	0.5989	0.6049	0.6807		297	0.6282	0.6302	0.5893
16	318.2	30.2	0.6228	0.0481	0.592	0.5983	0.6782		318.2	0.6228	0.6245	0.5827
17	339.4	30.1	0.614	0.0443	0.5857	0.5912	0.665		339.4	0.614	0.6172	0.578
18	360.6	30	0.6067	0.0423	0.58	0.5848	0.6555		360.6	0.6067	0.6106	0.5724
19	381.8	30	0.6008	0.0448	0.5719	0.5782	0.6525		381.8	0.6008	0.605	0.5665
20	403.1	30.1	0.5931	0.0424	0.5664	0.5709	0.6419		403.1	0.5931	0.5984	0.5613
									Slope	-0.00033234	-0.000310563	-0.000270541
Cycles / Well									Rsq	0.999632	0.999319	0.998734
F4	Time [s]	Temp. [°C]	Mean	StDev	0;1	1;1	2;1			F4	F5	F6
1	0	29.9	0.739	0.0522	0.7048	0.7132	0.7991		0	0.739	0.7314	0.6883
2	21.2	30.1	0.7367	0.0577	0.698	0.7091	0.8031		21.2	0.7367	0.7249	0.688
3	42.4	29.9	0.7281	0.0537	0.6927	0.7017	0.7899		42.4	0.7281	0.7269	0.6829
4	63.6	30	0.7243	0.054	0.6878	0.6988	0.7863		63.6	0.7243	0.7235	0.6785
5	84.8	30.1	0.7198	0.0534	0.6841	0.6942	0.7811		84.8	0.7198	0.7186	0.6742
6	106.1	29.9	0.7172	0.057	0.679	0.6899	0.7827		106.1	0.7172	0.7135	0.6696
7	127.3	30.1	0.7132	0.0574	0.6746	0.686	0.7791		127.3	0.7132	0.7085	0.6669
8	148.5	29.9	0.7091	0.0576	0.6704	0.6815	0.7752		148.5	0.7091	0.7045	0.6624
9	169.7	30.1	0.7038	0.0561	0.6662	0.6769	0.7682		169.7	0.7038	0.6992	0.6584
10	190.9	30.1	0.7003	0.0576	0.6618	0.6724	0.7666		190.9	0.7003	0.6947	0.6555
11	212.1	29.9	0.6945	0.0554	0.6572	0.6682	0.7582		212.1	0.6945	0.6903	0.651
12	233.3	30.1	0.692	0.0576	0.6535	0.6644	0.7582		233.3	0.692	0.6849	0.6473
13	254.5	30	0.6865	0.0566	0.6492	0.6586	0.7516		254.5	0.6865	0.6804	0.6436
14	275.8	29.9	0.6825	0.0568	0.6446	0.6552	0.7478		275.8	0.6825	0.6766	0.6389
15	297	30	0.678	0.0554	0.6413	0.6511	0.7417		297	0.678	0.6711	0.6371
16	318.2	30.2	0.675	0.0572	0.6374	0.6467	0.7408		318.2	0.675	0.6675	0.6329
17	339.4	30.1	0.6709	0.057	0.6332	0.643	0.7365		339.4	0.6709	0.663	0.6291
18	360.6	30	0.6665	0.0565	0.6291	0.6388	0.7315		360.6	0.6665	0.6588	0.625
19	381.8	30	0.6633	0.0571	0.6256	0.6354	0.729		381.8	0.6633	0.6541	0.6205
20	403.1	30.1	0.6582	0.0548	0.622	0.6313	0.7212		403.1	0.6582	0.6496	0.6164
									Slope	-0.000199043	-0.000209134	-0.000180719
Cycles / Well									Rsq	0.998192	0.995998	0.998702
G4	Time [s]	Temp. [°C]	Mean	StDev	0;1	1;1	2;1			G4	G5	G6
1	0	29.9	0.7434	0.048	0.7134	0.7179	0.7988		0	0.7434	0.7426	0.6639
2	21.2	30.1	0.7428	0.0571	0.7053	0.7146	0.8084		21.2	0.7428	0.7388	0.6618
3	42.4	29.9	0.7392	0.0583	0.7007	0.7106	0.8063		42.4	0.7392	0.731	0.6616
4	63.6	30	0.7382	0.0618	0.6974	0.7078	0.8092		63.6	0.7382	0.7283	0.6598
5	84.8	30.1	0.7328	0.059	0.6934	0.7042	0.8006		84.8	0.7328	0.7219	0.6564
6	106.1	29.9	0.7301	0.0599	0.6903	0.701	0.799		106.1	0.7301	0.7181	0.652
7	127.3	30.1	0.726	0.0596	0.6861	0.6974	0.7945		127.3	0.726	0.7142	0.648
8	148.5	29.9	0.7219	0.0579	0.6835	0.6937	0.7886		148.5	0.7219	0.71	0.6456
9	169.7	30.1	0.7186	0.0583	0.6794	0.6909	0.7856		169.7	0.7186	0.7075	0.6443
10	190.9	30.1	0.7157	0.0582	0.6767	0.6878	0.7826		190.9	0.7157	0.7044	0.6407
11	212.1	29.9	0.7119	0.0572	0.6733	0.6846	0.7776		212.1	0.7119	0.6997	0.637
12	233.3	30.1	0.7095	0.0584	0.6703	0.6815	0.7767		233.3	0.7095	0.6963	0.6349
13	254.5	30	0.7074	0.0597	0.6676	0.6786	0.776		254.5	0.7074	0.6931	0.6309
14	275.8	29.9	0.7034	0.0578	0.6642	0.6762	0.7697		275.8	0.7034	0.6889	0.6293
15	297	30	0.6997	0.0571	0.6613	0.6726	0.7653		297	0.6997	0.6865	0.6271
16	318.2	30.2	0.6971	0.0567	0.6591	0.6699	0.7623		318.2	0.6971	0.6833	0.6228
17	339.4	30.1	0.6955	0.059	0.6558	0.6675	0.7633		339.4	0.6955	0.6809	0.621
18	360.6	30	0.6929	0.059	0.6534	0.6647	0.7607		360.6	0.6929	0.6779	0.6188
19	381.8	30	0.69	0.0583	0.6509	0.6621	0.757		381.8	0.69	0.6747	0.616
20	403.1	30.1	0.6866	0.0576	0.6483	0.6587	0.7529		403.1	0.6866	0.6734	0.6145
									Slope	-0.000147247	-0.00017105	-0.000130912
Cycles / Well									Rsq	0.9957	0.988541	0.995051
H4	Time [s]	Temp. [°C]	Mean	StDev	0;1	1;1	2;1			H4	H5	H6
1	0	29.9	0.7491	0.0501	0.7152	0.7254	0.8067
2	21.2	30.1	0.7553	0.0593	0.7111	0.7321	0.8226
3	42.4	29.9	0.7501	0.0582	0.7104	0.7229	0.8169		42.4	0.7501	0.747	0.7051
4	63.6	30	0.7496	0.0588	0.7109	0.7206	0.8173		63.6	0.7496	0.746	0.7042
5	84.8	30.1	0.7478	0.055	0.7104	0.7222	0.8109		84.8	0.7478	0.7455	0.7047
6	106.1	29.9	0.7471	0.0543	0.7103	0.7215	0.8094		106.1	0.7471	0.7444	0.7016
7	127.3	30.1	0.7466	0.0542	0.7097	0.7212	0.8088		127.3	0.7466	0.7423	0.7018
8	148.5	29.9	0.7472	0.0547	0.7102	0.7214	0.81		148.5	0.7472	0.7423	0.7018
9	169.7	30.1	0.7471	0.0551	0.71	0.7209	0.8105		169.7	0.7471	0.7421	0.7019
10	190.9	30.1	0.7478	0.0567	0.7094	0.7211	0.8129		190.9	0.7478	0.7397	0.702
11	212.1	29.9	0.7465	0.0538	0.7103	0.7208	0.8083		212.1	0.7465	0.7372	0.7018
12	233.3	30.1	0.7473	0.0551	0.7101	0.7212	0.8106		233.3	0.7473	0.7362	0.7014
13	254.5	30	0.7474	0.0559	0.7096	0.721	0.8116		254.5	0.7474	0.736	0.702
14	275.8	29.9	0.7467	0.055	0.71	0.7201	0.8099		275.8	0.7467	0.7349	0.7025
15	297	30	0.7459	0.0538	0.7097	0.7202	0.8076		297	0.7459	0.7352	0.7023
16	318.2	30.2	0.7474	0.0562	0.7093	0.7209	0.8119		318.2	0.7474	0.735	0.7025
17	339.4	30.1	0.7454	0.053	0.7096	0.7203	0.8063		339.4	0.7454	0.7343	0.7015
18	360.6	30	0.7464	0.0547	0.7096	0.7204	0.8093		360.6	0.7464	0.7354	0.7019
19	381.8	30	0.7459	0.0539	0.7098	0.7201	0.8079		381.8	0.7459	0.7345	0.7022
20	403.1	30.1	0.7449	0.0528	0.7092	0.72	0.8055		403.1	0.7449	0.735	0.7021
									Slope	-9.00533e-06	-3.80598e-05	-5.16198e-06
Cycles / Well									Rsq	0.62477	0.89007	0.285797
A5	Time [s]	Temp. [°C]	Mean	StDev	0;1	1;1	2;1
1	0	29.9	0.693	0.0067	0.6936	0.6861	0.6994
2	21.2	30.1	0.6745	0.0188	0.6678	0.66	0.6958
3	42.4	29.9	0.6599	0.0241	0.6504	0.6419	0.6873
4	63.6	30	0.6426	0.0225	0.6341	0.6255	0.6681
5	84.8	30.1	0.6255	0.0208	0.6179	0.6095	0.649
6	106.1	29.9	0.6095	0.0202	0.6021	0.5941	0.6324
7	127.3	30.1	0.5936	0.0196	0.5863	0.5787	0.6158
8	148.5	29.9	0.5779	0.0184	0.5715	0.5636	0.5987
9	169.7	30.1	0.564	0.0185	0.5573	0.5498	0.585
10	190.9	30.1	0.5485	0.0173	0.5424	0.535	0.5681
11	212.1	29.9	0.5346	0.0179	0.528	0.521	0.5549
12	233.3	30.1	0.521	0.0173	0.5145	0.5079	0.5406
13	254.5	30	0.5074	0.0175	0.5007	0.4942	0.5273
14	275.8	29.9	0.4941	0.017	0.4874	0.4813	0.5134
15	297	30	0.482	0.0184	0.4745	0.4686	0.503
16	318.2	30.2	0.4696	0.0181	0.4621	0.4565	0.4903
17	339.4	30.1	0.456	0.0165	0.4492	0.444	0.4748
18	360.6	30	0.444	0.0168	0.4372	0.4318	0.4632
19	381.8	30	0.4321	0.0165	0.425	0.4203	0.4511
20	403.1	30.1	0.4205	0.0166	0.4135	0.4086	0.4395
Cycles / Well
B5	Time [s]	Temp. [°C]	Mean	StDev	0;1	1;1	2;1
1	0	29.9	0.6978	0.0189	0.6858	0.6881	0.7196
2	21.2	30.1	0.6837	0.0325	0.6624	0.6675	0.7211
3	42.4	29.9	0.6659	0.0329	0.6452	0.6487	0.7038
4	63.6	30	0.6512	0.0348	0.629	0.6333	0.6914
5	84.8	30.1	0.6335	0.0323	0.6129	0.6169	0.6707
6	106.1	29.9	0.6172	0.0317	0.5971	0.6009	0.6537
7	127.3	30.1	0.6016	0.0315	0.5817	0.5853	0.6379
8	148.5	29.9	0.5872	0.0322	0.5666	0.5706	0.6242
9	169.7	30.1	0.5727	0.0324	0.5521	0.5559	0.61
10	190.9	30.1	0.5555	0.0282	0.5376	0.5409	0.5881
11	212.1	29.9	0.5428	0.0308	0.5234	0.5268	0.5783
12	233.3	30.1	0.5281	0.0294	0.5093	0.5131	0.562
13	254.5	30	0.5134	0.0279	0.496	0.4986	0.5457
14	275.8	29.9	0.5023	0.0317	0.4823	0.4859	0.5388
15	297	30	0.4879	0.0296	0.4691	0.4726	0.522
16	318.2	30.2	0.4761	0.0313	0.456	0.4601	0.5121
17	339.4	30.1	0.4615	0.0283	0.4436	0.4468	0.494
18	360.6	30	0.4505	0.0302	0.4315	0.4347	0.4853
19	381.8	30	0.4386	0.0302	0.4193	0.4231	0.4735
20	403.1	30.1	0.4247	0.0273	0.4071	0.4107	0.4562
Cycles / Well
C5	Time [s]	Temp. [°C]	Mean	StDev	0;1	1;1	2;1
1	0	29.9	0.7101	0.015	0.702	0.7008	0.7273
2	21.2	30.1	0.7007	0.0254	0.6871	0.685	0.73
3	42.4	29.9	0.6942	0.0369	0.6727	0.6731	0.7368
4	63.6	30	0.6795	0.0329	0.6619	0.659	0.7175
5	84.8	30.1	0.668	0.0323	0.6504	0.6483	0.7053
6	106.1	29.9	0.6572	0.0338	0.6389	0.6365	0.6961
7	127.3	30.1	0.6462	0.0332	0.6286	0.6255	0.6845
8	148.5	29.9	0.6338	0.0315	0.6169	0.6143	0.6701
9	169.7	30.1	0.6233	0.0311	0.6071	0.6037	0.6591
10	190.9	30.1	0.6117	0.0299	0.5961	0.5928	0.6462
11	212.1	29.9	0.6021	0.0309	0.5859	0.5826	0.6377
12	233.3	30.1	0.5936	0.0336	0.5756	0.5728	0.6323
13	254.5	30	0.5835	0.0346	0.5647	0.5624	0.6235
14	275.8	29.9	0.5713	0.0313	0.5546	0.5517	0.6074
15	297	30	0.5602	0.0299	0.5439	0.5421	0.5947
16	318.2	30.2	0.5491	0.0278	0.5339	0.5322	0.5812
17	339.4	30.1	0.5373	0.025	0.5237	0.522	0.5662
18	360.6	30	0.531	0.0301	0.5144	0.5128	0.5657
19	381.8	30	0.522	0.0306	0.5054	0.5032	0.5573
20	403.1	30.1	0.5086	0.0256	0.4947	0.493	0.5382
Cycles / Well
D5	Time [s]	Temp. [°C]	Mean	StDev	0;1	1;1	2;1
1	0	29.9	0.7172	0.0281	0.6989	0.7032	0.7496
2	21.2	30.1	0.7161	0.0382	0.6891	0.6994	0.7598
3	42.4	29.9	0.7115	0.0475	0.6808	0.6874	0.7661
4	63.6	30	0.7063	0.0492	0.6739	0.6822	0.7628
5	84.8	30.1	0.6949	0.0462	0.6658	0.6706	0.7482
6	106.1	29.9	0.6863	0.0434	0.6594	0.6633	0.7364
7	127.3	30.1	0.6779	0.0412	0.6519	0.6564	0.7255
8	148.5	29.9	0.6717	0.0419	0.6454	0.6496	0.72
9	169.7	30.1	0.6646	0.041	0.6388	0.643	0.7118
10	190.9	30.1	0.6567	0.0395	0.6324	0.6355	0.7023
11	212.1	29.9	0.6512	0.0419	0.6248	0.6292	0.6995
12	233.3	30.1	0.6448	0.0413	0.6187	0.6233	0.6924
13	254.5	30	0.6377	0.042	0.6113	0.6157	0.6861
14	275.8	29.9	0.6298	0.0395	0.6052	0.6088	0.6754
15	297	30	0.6221	0.0379	0.5988	0.6018	0.6658
16	318.2	30.2	0.6175	0.0406	0.5919	0.5963	0.6643
17	339.4	30.1	0.6094	0.0388	0.5851	0.589	0.6542
18	360.6	30	0.6039	0.0404	0.5786	0.5825	0.6505
19	381.8	30	0.5987	0.0423	0.5722	0.5763	0.6475
20	403.1	30.1	0.5905	0.0389	0.5662	0.5699	0.6353
Cycles / Well
E5	Time [s]	Temp. [°C]	Mean	StDev	0;1	1;1	2;1
1	0	29.9	0.7264	0.0365	0.6985	0.7129	0.7677
2	21.2	30.1	0.716	0.0409	0.69	0.6948	0.7631
3	42.4	29.9	0.7082	0.04	0.6835	0.6868	0.7543
4	63.6	30	0.7017	0.04	0.6768	0.6806	0.7478
5	84.8	30.1	0.6965	0.0426	0.6697	0.6741	0.7456
6	106.1	29.9	0.6903	0.0441	0.6626	0.6672	0.7412
7	127.3	30.1	0.6828	0.0437	0.6555	0.6596	0.7332
8	148.5	29.9	0.676	0.0428	0.6493	0.6533	0.7254
9	169.7	30.1	0.6701	0.0439	0.643	0.6465	0.7207
10	190.9	30.1	0.6636	0.044	0.6361	0.6404	0.7143
11	212.1	29.9	0.6571	0.0441	0.6294	0.634	0.708
12	233.3	30.1	0.6501	0.0431	0.6231	0.6274	0.6998
13	254.5	30	0.6434	0.0437	0.6161	0.6204	0.6938
14	275.8	29.9	0.6373	0.0431	0.6104	0.6145	0.687
15	297	30	0.6302	0.0414	0.6039	0.6086	0.678
16	318.2	30.2	0.6245	0.0421	0.5979	0.6025	0.673
17	339.4	30.1	0.6172	0.0406	0.5913	0.5964	0.664
18	360.6	30	0.6106	0.0403	0.5849	0.5899	0.6571
19	381.8	30	0.605	0.0407	0.5793	0.5838	0.6519
20	403.1	30.1	0.5984	0.0395	0.5734	0.5779	0.644
Cycles / Well
F5	Time [s]	Temp. [°C]	Mean	StDev	0;1	1;1	2;1
1	0	29.9	0.7314	0.0452	0.6995	0.7117	0.7831
2	21.2	30.1	0.7249	0.0474	0.6923	0.7031	0.7793
3	42.4	29.9	0.7269	0.0546	0.6866	0.705	0.7891
4	63.6	30	0.7235	0.0583	0.6815	0.6989	0.79
5	84.8	30.1	0.7186	0.0586	0.6772	0.6928	0.7857
6	106.1	29.9	0.7135	0.0574	0.672	0.6895	0.779
7	127.3	30.1	0.7085	0.0563	0.6683	0.6842	0.7728
8	148.5	29.9	0.7045	0.0566	0.6638	0.6805	0.7691
9	169.7	30.1	0.6992	0.0559	0.6592	0.6754	0.7631
10	190.9	30.1	0.6947	0.0559	0.6547	0.6708	0.7585
11	212.1	29.9	0.6903	0.0561	0.6507	0.6655	0.7545
12	233.3	30.1	0.6849	0.0547	0.6467	0.6605	0.7476
13	254.5	30	0.6804	0.0557	0.6416	0.6553	0.7442
14	275.8	29.9	0.6766	0.0554	0.6376	0.6523	0.74
15	297	30	0.6711	0.0537	0.6337	0.647	0.7326
16	318.2	30.2	0.6675	0.0537	0.6301	0.6435	0.729
17	339.4	30.1	0.663	0.0541	0.6253	0.6387	0.7249
18	360.6	30	0.6588	0.0545	0.6209	0.6341	0.7213
19	381.8	30	0.6541	0.0548	0.6166	0.6287	0.717
20	403.1	30.1	0.6496	0.0545	0.6127	0.624	0.7122
Cycles / Well
G5	Time [s]	Temp. [°C]	Mean	StDev	0;1	1;1	2;1
1	0	29.9	0.7426	0.0539	0.702	0.7221	0.8038
2	21.2	30.1	0.7388	0.0579	0.6977	0.7137	0.805
3	42.4	29.9	0.731	0.0552	0.6943	0.7042	0.7946
4	63.6	30	0.7283	0.0547	0.6915	0.7024	0.7912
5	84.8	30.1	0.7219	0.053	0.6874	0.6956	0.7829
6	106.1	29.9	0.7181	0.0525	0.6838	0.6919	0.7785
7	127.3	30.1	0.7142	0.0539	0.6798	0.6866	0.7764
8	148.5	29.9	0.71	0.0521	0.6765	0.6836	0.77
9	169.7	30.1	0.7075	0.0533	0.6733	0.6804	0.7689
10	190.9	30.1	0.7044	0.0533	0.6706	0.6767	0.7658
11	212.1	29.9	0.6997	0.0516	0.6669	0.673	0.7591
12	233.3	30.1	0.6963	0.0509	0.6641	0.6699	0.7551
13	254.5	30	0.6931	0.0512	0.6604	0.6668	0.7521
14	275.8	29.9	0.6889	0.049	0.6573	0.664	0.7453
15	297	30	0.6865	0.0496	0.6546	0.6613	0.7436
16	318.2	30.2	0.6833	0.0492	0.6516	0.6584	0.74
17	339.4	30.1	0.6809	0.0502	0.6483	0.6557	0.7388
18	360.6	30	0.6779	0.0494	0.6464	0.6526	0.7348
19	381.8	30	0.6747	0.0488	0.6431	0.6502	0.731
20	403.1	30.1	0.6734	0.0509	0.6407	0.6473	0.7321
Cycles / Well
H5	Time [s]	Temp. [°C]	Mean	StDev	0;1	1;1	2;1
1	0	29.9	0.7423	0.0586	0.7017	0.7156	0.8095
2	21.2	30.1	0.7469	0.0621	0.7013	0.7219	0.8176
3	42.4	29.9	0.747	0.0635	0.7005	0.7212	0.8194
4	63.6	30	0.746	0.063	0.7006	0.7194	0.818
5	84.8	30.1	0.7455	0.0635	0.6994	0.7192	0.8178
6	106.1	29.9	0.7444	0.0607	0.7004	0.719	0.8137
7	127.3	30.1	0.7423	0.0608	0.6999	0.715	0.8119
8	148.5	29.9	0.7423	0.061	0.7001	0.7146	0.8122
9	169.7	30.1	0.7421	0.0612	0.6998	0.7142	0.8122
10	190.9	30.1	0.7397	0.0611	0.6989	0.7102	0.81
11	212.1	29.9	0.7372	0.0576	0.6992	0.7091	0.8035
12	233.3	30.1	0.7362	0.0561	0.6994	0.7084	0.8008
13	254.5	30	0.736	0.0568	0.6987	0.7079	0.8013
14	275.8	29.9	0.7349	0.0558	0.6988	0.7067	0.7992
15	297	30	0.7352	0.0557	0.6989	0.7072	0.7994
16	318.2	30.2	0.735	0.0559	0.6986	0.7071	0.7994
17	339.4	30.1	0.7343	0.0542	0.699	0.7073	0.7968
18	360.6	30	0.7354	0.056	0.6989	0.7074	0.7999
19	381.8	30	0.7345	0.0539	0.6991	0.7078	0.7965
20	403.1	30.1	0.735	0.0557	0.6988	0.7072	0.7991
Cycles / Well
A6	Time [s]	Temp. [°C]	Mean	StDev	0;1	1;1	2;1
1	0	29.9	0.657	0.0043	0.6538	0.6554	0.6619
2	21.2	30.1	0.6426	0.0169	0.6337	0.6319	0.6621
3	42.4	29.9	0.6283	0.0202	0.6174	0.6159	0.6516
4	63.6	30	0.6146	0.0211	0.603	0.6019	0.6389
5	84.8	30.1	0.602	0.023	0.5887	0.5886	0.6286
6	106.1	29.9	0.5896	0.0243	0.5756	0.5755	0.6177
7	127.3	30.1	0.5773	0.025	0.5626	0.5631	0.6061
8	148.5	29.9	0.5646	0.0249	0.5505	0.5499	0.5933
9	169.7	30.1	0.5545	0.0274	0.5386	0.5387	0.5861
10	190.9	30.1	0.5405	0.0252	0.5263	0.5255	0.5695
11	212.1	29.9	0.5296	0.0259	0.5147	0.5146	0.5595
12	233.3	30.1	0.5186	0.0259	0.5035	0.5038	0.5485
13	254.5	30	0.5068	0.0251	0.4922	0.4923	0.5358
14	275.8	29.9	0.4961	0.0254	0.4814	0.4815	0.5254
15	297	30	0.4887	0.0293	0.471	0.4725	0.5226
16	318.2	30.2	0.4756	0.026	0.4601	0.461	0.5056
17	339.4	30.1	0.4633	0.024	0.4495	0.4494	0.4911
18	360.6	30	0.4535	0.0245	0.4393	0.4394	0.4818
19	381.8	30	0.4438	0.0248	0.4293	0.4297	0.4724
20	403.1	30.1	0.4322	0.0223	0.4193	0.4194	0.458
Cycles / Well
B6	Time [s]	Temp. [°C]	Mean	StDev	0;1	1;1	2;1
1	0	29.9	0.6698	0.0085	0.6764	0.6602	0.6729
2	21.2	30.1	0.653	0.0154	0.648	0.6407	0.6703
3	42.4	29.9	0.6381	0.0198	0.6299	0.6237	0.6607
4	63.6	30	0.6251	0.024	0.6138	0.6088	0.6526
5	84.8	30.1	0.6117	0.0261	0.599	0.5943	0.6416
6	106.1	29.9	0.5972	0.0253	0.585	0.5803	0.6262
7	127.3	30.1	0.582	0.0239	0.5706	0.566	0.6095
8	148.5	29.9	0.5687	0.0242	0.5569	0.5527	0.5964
9	169.7	30.1	0.5545	0.023	0.5434	0.5392	0.5809
10	190.9	30.1	0.5401	0.0213	0.5299	0.5259	0.5646
11	212.1	29.9	0.5273	0.022	0.5165	0.5127	0.5526
12	233.3	30.1	0.5138	0.0208	0.5037	0.5	0.5378
13	254.5	30	0.5003	0.0197	0.4906	0.4872	0.5229
14	275.8	29.9	0.4885	0.0209	0.4781	0.4748	0.5125
15	297	30	0.4763	0.0208	0.4661	0.4627	0.5003
16	318.2	30.2	0.4641	0.0209	0.4536	0.4506	0.4882
17	339.4	30.1	0.452	0.0201	0.442	0.4388	0.4751
18	360.6	30	0.4407	0.0204	0.4304	0.4275	0.4643
19	381.8	30	0.4294	0.0203	0.4191	0.4163	0.4528
20	403.1	30.1	0.4181	0.0203	0.4078	0.4051	0.4415
Cycles / Well
C6	Time [s]	Temp. [°C]	Mean	StDev	0;1	1;1	2;1
1	0	29.9	0.6385	0.0202	0.6255	0.6282	0.6618
2	21.2	30.1	0.6308	0.0292	0.6123	0.6156	0.6645
3	42.4	29.9	0.6258	0.0351	0.6006	0.6109	0.6659
4	63.6	30	0.6165	0.0414	0.5898	0.5955	0.6642
5	84.8	30.1	0.609	0.0419	0.5805	0.5895	0.6572
6	106.1	29.9	0.5996	0.0429	0.5707	0.5791	0.6489
7	127.3	30.1	0.5899	0.0427	0.5609	0.5698	0.6389
8	148.5	29.9	0.5781	0.04	0.5514	0.5589	0.6241
9	169.7	30.1	0.5699	0.0411	0.5428	0.5496	0.6172
10	190.9	30.1	0.5599	0.0408	0.5329	0.54	0.6068
11	212.1	29.9	0.5508	0.0414	0.5233	0.5306	0.5983
12	233.3	30.1	0.5429	0.0417	0.5143	0.5238	0.5907
13	254.5	30	0.5341	0.0418	0.5049	0.5155	0.582
14	275.8	29.9	0.5239	0.0421	0.496	0.5034	0.5723
15	297	30	0.5134	0.0402	0.4869	0.4937	0.5596
16	318.2	30.2	0.5035	0.0389	0.4783	0.484	0.5483
17	339.4	30.1	0.4923	0.036	0.4692	0.474	0.5338
18	360.6	30	0.4875	0.0414	0.4603	0.4671	0.5351
19	381.8	30	0.4802	0.0414	0.4521	0.4608	0.5277
20	403.1	30.1	0.4648	0.0331	0.4432	0.4484	0.5029
Cycles / Well
D6	Time [s]	Temp. [°C]	Mean	StDev	0;1	1;1	2;1
1	0	29.9	0.6994	0.0205	0.6922	0.6835	0.7226
2	21.2	30.1	0.6701	0.0363	0.6485	0.6497	0.712
3	42.4	29.9	0.6623	0.0349	0.6412	0.6432	0.7026
4	63.6	30	0.6595	0.0381	0.6366	0.6384	0.7034
5	84.8	30.1	0.6507	0.0337	0.6302	0.6325	0.6896
6	106.1	29.9	0.6448	0.0333	0.6243	0.627	0.6832
7	127.3	30.1	0.6391	0.0332	0.6186	0.6213	0.6773
8	148.5	29.9	0.6341	0.0335	0.6134	0.6162	0.6728
9	169.7	30.1	0.6285	0.0331	0.6083	0.6106	0.6667
10	190.9	30.1	0.6221	0.0327	0.6021	0.6043	0.6598
11	212.1	29.9	0.6171	0.0328	0.5973	0.5991	0.655
12	233.3	30.1	0.6108	0.0319	0.5911	0.5937	0.6475
13	254.5	30	0.6054	0.0323	0.5853	0.5883	0.6427
14	275.8	29.9	0.5994	0.0316	0.58	0.5823	0.6358
15	297	30	0.5936	0.0312	0.5743	0.577	0.6297
16	318.2	30.2	0.5899	0.0336	0.5697	0.5712	0.6287
17	339.4	30.1	0.5829	0.0316	0.5637	0.5656	0.6193
18	360.6	30	0.5774	0.0314	0.5575	0.5612	0.6136
19	381.8	30	0.5742	0.0343	0.5535	0.5552	0.6138
20	403.1	30.1	0.566	0.0301	0.5473	0.55	0.6007
Cycles / Well
E6	Time [s]	Temp. [°C]	Mean	StDev	0;1	1;1	2;1
1	0	29.9	0.6699	0.0329	0.6475	0.6546	0.7077
2	21.2	30.1	0.6673	0.0403	0.6406	0.6476	0.7137
3	42.4	29.9	0.6577	0.0368	0.6345	0.6386	0.7001
4	63.6	30	0.6511	0.0362	0.6285	0.6319	0.6928
5	84.8	30.1	0.6451	0.0362	0.6225	0.6259	0.6869
6	106.1	29.9	0.64	0.0376	0.6167	0.62	0.6834
7	127.3	30.1	0.6332	0.0359	0.6107	0.6144	0.6746
8	148.5	29.9	0.6294	0.0385	0.606	0.6083	0.6737
9	169.7	30.1	0.6227	0.0368	0.6001	0.6028	0.6652
10	190.9	30.1	0.6168	0.0366	0.5941	0.5972	0.659
11	212.1	29.9	0.6107	0.0362	0.5884	0.5912	0.6524
12	233.3	30.1	0.6061	0.0371	0.5833	0.5861	0.6489
13	254.5	30	0.599	0.0351	0.5777	0.5798	0.6395
14	275.8	29.9	0.5938	0.0358	0.5722	0.574	0.6351
15	297	30	0.5893	0.036	0.5673	0.5698	0.6308
16	318.2	30.2	0.5827	0.0349	0.5614	0.5638	0.623
17	339.4	30.1	0.578	0.0358	0.5556	0.559	0.6193
18	360.6	30	0.5724	0.035	0.5509	0.5535	0.6127
19	381.8	30	0.5665	0.0341	0.5456	0.5479	0.6058
20	403.1	30.1	0.5613	0.0336	0.5406	0.5431	0.6
Cycles / Well
F6	Time [s]	Temp. [°C]	Mean	StDev	0;1	1;1	2;1
1	0	29.9	0.6883	0.0384	0.6623	0.6702	0.7324
2	21.2	30.1	0.688	0.048	0.6576	0.6631	0.7433
3	42.4	29.9	0.6829	0.0455	0.6535	0.6598	0.7353
4	63.6	30	0.6785	0.0444	0.6499	0.6561	0.7297
5	84.8	30.1	0.6742	0.0439	0.6467	0.6509	0.7248
6	106.1	29.9	0.6696	0.044	0.6421	0.6463	0.7204
7	127.3	30.1	0.6669	0.046	0.639	0.6417	0.72
8	148.5	29.9	0.6624	0.0453	0.6344	0.6381	0.7147
9	169.7	30.1	0.6584	0.0448	0.6308	0.6343	0.7101
10	190.9	30.1	0.6555	0.047	0.6266	0.6302	0.7098
11	212.1	29.9	0.651	0.0446	0.625	0.6254	0.7024
12	233.3	30.1	0.6473	0.0459	0.6199	0.6217	0.7002
13	254.5	30	0.6436	0.0467	0.6158	0.6175	0.6975
14	275.8	29.9	0.6389	0.0472	0.6094	0.6138	0.6933
15	297	30	0.6371	0.0475	0.609	0.6103	0.6919
16	318.2	30.2	0.6329	0.0471	0.6054	0.606	0.6874
17	339.4	30.1	0.6291	0.0467	0.602	0.6024	0.683
18	360.6	30	0.625	0.0461	0.5978	0.5989	0.6783
19	381.8	30	0.6205	0.0456	0.5935	0.5949	0.6732
20	403.1	30.1	0.6164	0.0447	0.5897	0.5915	0.668
Cycles / Well
G6	Time [s]	Temp. [°C]	Mean	StDev	0;1	1;1	2;1
1	0	29.9	0.6639	0.0348	0.6398	0.6481	0.7038
2	21.2	30.1	0.6618	0.0392	0.6356	0.6429	0.7068
3	42.4	29.9	0.6616	0.0474	0.6314	0.6371	0.7162
4	63.6	30	0.6598	0.0478	0.6297	0.6348	0.7149
5	84.8	30.1	0.6564	0.0479	0.626	0.6316	0.7117
6	106.1	29.9	0.652	0.0466	0.6224	0.628	0.7057
7	127.3	30.1	0.648	0.0455	0.6187	0.6248	0.7005
8	148.5	29.9	0.6456	0.0455	0.6168	0.6219	0.6981
9	169.7	30.1	0.6443	0.0474	0.6138	0.6204	0.6989
10	190.9	30.1	0.6407	0.0466	0.6114	0.6162	0.6944
11	212.1	29.9	0.637	0.0458	0.6076	0.6136	0.6897
12	233.3	30.1	0.6349	0.0463	0.6054	0.611	0.6882
13	254.5	30	0.6309	0.045	0.6022	0.6077	0.6827
14	275.8	29.9	0.6293	0.0463	0.6001	0.6052	0.6828
15	297	30	0.6271	0.0468	0.5973	0.6029	0.6811
16	318.2	30.2	0.6228	0.0455	0.5938	0.5994	0.6752
17	339.4	30.1	0.621	0.0461	0.5911	0.5978	0.6741
18	360.6	30	0.6188	0.0464	0.5893	0.5947	0.6722
19	381.8	30	0.616	0.046	0.5865	0.5924	0.6689
20	403.1	30.1	0.6145	0.0472	0.5838	0.5909	0.6689
Cycles / Well
H6	Time [s]	Temp. [°C]	Mean	StDev	0;1	1;1	2;1
1	0	29.9	0.7021	0.0551	0.665	0.6759	0.7654
2	21.2	30.1	0.7049	0.0593	0.6628	0.6792	0.7728
3	42.4	29.9	0.7051	0.0623	0.6626	0.6761	0.7767
4	63.6	30	0.7042	0.0611	0.6611	0.6774	0.7741
5	84.8	30.1	0.7047	0.062	0.6614	0.677	0.7758
6	106.1	29.9	0.7016	0.058	0.6607	0.6762	0.768
7	127.3	30.1	0.7018	0.0578	0.6606	0.6769	0.7678
8	148.5	29.9	0.7018	0.0576	0.6611	0.6766	0.7677
9	169.7	30.1	0.7019	0.0577	0.6614	0.6764	0.768
10	190.9	30.1	0.702	0.0579	0.661	0.6767	0.7682
11	212.1	29.9	0.7018	0.0582	0.661	0.6759	0.7684
12	233.3	30.1	0.7014	0.0569	0.6612	0.6766	0.7666
13	254.5	30	0.702	0.0585	0.6609	0.6761	0.769
14	275.8	29.9	0.7025	0.0591	0.6612	0.6761	0.7702
15	297	30	0.7023	0.0587	0.661	0.6765	0.7694
16	318.2	30.2	0.7025	0.059	0.6615	0.676	0.7701
17	339.4	30.1	0.7015	0.0574	0.6607	0.6766	0.7672
18	360.6	30	0.7019	0.0583	0.6612	0.6759	0.7687
19	381.8	30	0.7022	0.0583	0.6616	0.6759	0.769
20	403.1	30.1	0.7021	0.0587	0.6609	0.6759	0.7693
End Time:	15/02/2016 16:03:41

## Sheet: 10
ATP conc	Rep1	Rep2	Rep3		StCurve			uM NADH / s				uM NADPH / min				uM NADPH / min / mg				umol / min / mg				Blank subtracted				Avg
840	-0.000627128	-0.000623766	-0.00051545		m=	0.00356241		0.17604	0.175097	0.144691		10.5624	10.5058	8.68148		5029.73	5002.76	4134.04		1.00595	1.00055	0.826808		0.987773	0.98238	0.808636		0.926263
420	-0.000536847	-0.00054995	-0.000453716					0.150698	0.154376	0.127362		9.04187	9.26255	7.64173		4305.65	4410.74	3638.92		0.86113	0.882147	0.727784		0.842958	0.863975	0.709612		0.805515
210	-0.000463911	-0.000482499	-0.000392873					0.130224	0.135442	0.110283		7.81343	8.12651	6.61697		3720.68	3869.77	3150.94		0.744136	0.773953	0.630188		0.725964	0.755781	0.612016		0.69792
105	-0.000352082	-0.000376339	-0.000322794					0.0988324	0.105642	0.0906112		5.92994	6.33851	5.43667		2823.78	3018.34	2588.89		0.564757	0.603667	0.517779		0.546585	0.585495	0.499607		0.543895
52.5	-0.00026144	-0.000280463	-0.000236819					0.0733886	0.0787284	0.0664771		4.40331	4.7237	3.98862		2096.82	2249.38	1899.34		0.419363	0.449876	0.379869		0.401191	0.431704	0.361697		0.398198
26.25	-0.000179166	-0.000193285	-0.000169948					0.0502934	0.0542569	0.047706		3.0176	3.25541	2.86236		1436.95	1550.2	1363.03		0.287391	0.310039	0.272606		0.269219	0.291867	0.254434		0.27184
13.125	-0.000110452	-0.000130332	-0.000107521					0.0310048	0.0365853	0.0301821		1.86029	2.19512	1.81092		885.85	1045.29	862.344		0.17717	0.209059	0.172469		0.158998	0.190887	0.154297		0.168061
0	-1.09204e-05	-1.54703e-05	-7.18733e-06					0.00306545	0.00434264	0.00201755		0.183927	0.260559	0.121053		87.5843	124.076	57.6442		0.0175169	0.0248151	0.0115288		-0.000655116	0.00664314	-0.00664314		-0.000218372
								Divide by slope of std curve				multiple by 60				Divide by total mg enzyme				Multiply by volume of reaction
																1ul of 2.1mg/ml				200ul
																2.1ug				0.2ml
																0.0021mg				0.0002L
Cycles / Well
A7	Time [s]	Temp. [°C]	Mean	StDev	0;1	1;1	2;1			A7	A8	A9
1	0	30.1	0.6768	0.0118	0.669	0.671	0.6903		0	0.6768	0.6757	0.6117
2	21.5	29.9	0.6516	0.0206	0.6415	0.6379	0.6753		21.5	0.6516	0.6567	0.5992
3	42.9	30	0.6365	0.025	0.6232	0.6209	0.6653		42.9	0.6365	0.6426	0.5887
4	64.4	29.9	0.621	0.0242	0.6083	0.6058	0.649		64.4	0.621	0.6268	0.5777
5	85.9	29.9	0.6058	0.0234	0.5934	0.5912	0.6328		85.9	0.6058	0.6114	0.5663
6	107.4	30.2	0.5914	0.0231	0.5791	0.577	0.618		107.4	0.5914	0.597	0.5543
7	128.9	30.2	0.5767	0.0229	0.5644	0.5626	0.6031		128.9	0.5767	0.5828	0.544
8	150.4	30.1	0.5622	0.0213	0.5509	0.5489	0.5867		150.4	0.5622	0.5681	0.5309
9	171.9	30	0.5481	0.0207	0.5369	0.5353	0.572		171.9	0.5481	0.5539	0.5185
10	193.3	30	0.5351	0.021	0.524	0.5218	0.5593		193.3	0.5351	0.5404	0.5072
11	214.8	30.1	0.5217	0.0209	0.5106	0.5087	0.5457		214.8	0.5217	0.527	0.4961
12	236.3	30.2	0.5091	0.0212	0.4978	0.4961	0.5336		236.3	0.5091	0.5147	0.4857
13	257.8	30.2	0.496	0.0209	0.4851	0.4829	0.5201		257.8	0.496	0.5013	0.4742
14	279.3	30	0.4835	0.0207	0.4725	0.4706	0.5074		279.3	0.4835	0.4893	0.4636
15	300.8	30	0.4715	0.0197	0.461	0.4592	0.4942		300.8	0.4715	0.4768	0.4534
16	322.3	30.1	0.4591	0.0193	0.4487	0.4472	0.4813		322.3	0.4591	0.4647	0.4426
17	343.8	30.1	0.4475	0.0197	0.4371	0.4354	0.4702		343.8	0.4475	0.4526	0.4327
18	365.2	30.2	0.4361	0.0198	0.4254	0.424	0.4589		365.2	0.4361	0.4413	0.4225
19	386.7	30	0.425	0.0193	0.4146	0.4131	0.4473		386.7	0.425	0.4302	0.4131
20	408.2	29.9	0.4136	0.0186	0.4035	0.4022	0.4351		408.2	0.4136	0.4191	0.4031
									Slope	-0.000627128	-0.000623766	-0.00051545
Cycles / Well									Rsq	0.995502	0.996949	0.999094
B7	Time [s]	Temp. [°C]	Mean	StDev	0;1	1;1	2;1			B7	B8	B9
1	0	30.1	0.6849	0.0159	0.6787	0.6731	0.7029		0	0.6849	0.6848	0.6207
2	21.5	29.9	0.6657	0.0224	0.6543	0.6513	0.6914		21.5	0.6657	0.6686	0.6074
3	42.9	30	0.6531	0.0246	0.6406	0.6373	0.6815		42.9	0.6531	0.6556	0.5957
4	64.4	29.9	0.6401	0.0261	0.6265	0.6236	0.6702		64.4	0.6401	0.6434	0.5852
5	85.9	29.9	0.6285	0.0283	0.6132	0.6112	0.6612		85.9	0.6285	0.6314	0.5754
6	107.4	30.2	0.617	0.0301	0.6003	0.599	0.6517		107.4	0.617	0.6183	0.5651
7	128.9	30.2	0.6054	0.0311	0.588	0.587	0.6414		128.9	0.6054	0.6058	0.555
8	150.4	30.1	0.5926	0.0312	0.5754	0.5737	0.6287		150.4	0.5926	0.5933	0.5449
9	171.9	30	0.582	0.0324	0.5636	0.563	0.6194		171.9	0.582	0.5814	0.5353
10	193.3	30	0.5688	0.0304	0.552	0.5506	0.6039		193.3	0.5688	0.5688	0.5251
11	214.8	30.1	0.5577	0.0315	0.5401	0.5389	0.594		214.8	0.5577	0.5571	0.5153
12	236.3	30.2	0.5462	0.0308	0.5288	0.528	0.5818		236.3	0.5462	0.5456	0.5061
13	257.8	30.2	0.5342	0.0305	0.517	0.5162	0.5695		257.8	0.5342	0.5336	0.4964
14	279.3	30	0.524	0.0316	0.5061	0.5055	0.5605		279.3	0.524	0.5226	0.4871
15	300.8	30	0.5131	0.0302	0.4962	0.4951	0.548		300.8	0.5131	0.5113	0.4774
16	322.3	30.1	0.5028	0.0317	0.4847	0.4843	0.5393		322.3	0.5028	0.5005	0.4684
17	343.8	30.1	0.4919	0.0309	0.4743	0.4738	0.5275		343.8	0.4919	0.4898	0.46
18	365.2	30.2	0.4812	0.0304	0.4642	0.463	0.5163		365.2	0.4812	0.479	0.4498
19	386.7	30	0.4713	0.0307	0.4537	0.4536	0.5067		386.7	0.4713	0.4693	0.4417
20	408.2	29.9	0.4621	0.0317	0.4438	0.4438	0.4988		408.2	0.4621	0.4596	0.4338
									Slope	-0.000536847	-0.00054995	-0.000453716
Cycles / Well									Rsq	0.997956	0.998337	0.998614
C7	Time [s]	Temp. [°C]	Mean	StDev	0;1	1;1	2;1			C7	C8	C9
1	0	30.1	0.6885	0.014	0.6844	0.677	0.704		0	0.6885	0.6895	0.6196
2	21.5	29.9	0.6765	0.0239	0.6641	0.6613	0.7041		21.5	0.6765	0.6772	0.6086
3	42.9	30	0.6663	0.0267	0.652	0.6497	0.6971		42.9	0.6663	0.6684	0.6005
4	64.4	29.9	0.6555	0.0287	0.6398	0.6381	0.6887		64.4	0.6555	0.6557	0.5925
5	85.9	29.9	0.6466	0.0312	0.629	0.6282	0.6826		85.9	0.6466	0.647	0.5853
6	107.4	30.2	0.6362	0.0317	0.6179	0.6178	0.6728		107.4	0.6362	0.635	0.5764
7	128.9	30.2	0.6257	0.032	0.6074	0.6071	0.6626		128.9	0.6257	0.6226	0.5681
8	150.4	30.1	0.6154	0.0317	0.5971	0.5971	0.6519		150.4	0.6154	0.6139	0.5601
9	171.9	30	0.6053	0.0313	0.5873	0.5872	0.6415		171.9	0.6053	0.6032	0.551
10	193.3	30	0.5951	0.0318	0.5766	0.5769	0.6318		193.3	0.5951	0.591	0.5413
11	214.8	30.1	0.5851	0.0318	0.5668	0.5667	0.6218		214.8	0.5851	0.5809	0.533
12	236.3	30.2	0.5757	0.0323	0.5573	0.557	0.613		236.3	0.5757	0.5708	0.5243
13	257.8	30.2	0.5647	0.0304	0.5468	0.5475	0.5998		257.8	0.5647	0.5622	0.516
14	279.3	30	0.5551	0.0304	0.5374	0.5375	0.5902		279.3	0.5551	0.5526	0.5075
15	300.8	30	0.546	0.0307	0.5281	0.5285	0.5815		300.8	0.546	0.5397	0.4991
16	322.3	30.1	0.536	0.0309	0.5181	0.5182	0.5716		322.3	0.536	0.5314	0.4909
17	343.8	30.1	0.5262	0.0299	0.5088	0.509	0.5607		343.8	0.5262	0.5222	0.4829
18	365.2	30.2	0.5171	0.03	0.4993	0.5002	0.5517		365.2	0.5171	0.5119	0.4751
19	386.7	30	0.508	0.0301	0.4904	0.4909	0.5427		386.7	0.508	0.5032	0.4675
20	408.2	29.9	0.4991	0.0303	0.4816	0.4816	0.5341		408.2	0.4991	0.4915	0.4588
									Slope	-0.000463911	-0.000482499	-0.000392873
Cycles / Well									Rsq	0.999611	0.999237	0.99969
D7	Time [s]	Temp. [°C]	Mean	StDev	0;1	1;1	2;1			D7	D8	D9
1	0	30.1	0.6851	0.021	0.6758	0.6704	0.7091		0	0.6851	0.6922	0.6212
2	21.5	29.9	0.6775	0.0278	0.6625	0.6603	0.7096		21.5	0.6775	0.6828	0.6142
3	42.9	30	0.6726	0.0348	0.6523	0.6528	0.7128		42.9	0.6726	0.6764	0.6071
4	64.4	29.9	0.6652	0.0359	0.6433	0.6456	0.7067		64.4	0.6652	0.6702	0.5999
5	85.9	29.9	0.6583	0.0371	0.6359	0.6377	0.7011		85.9	0.6583	0.6616	0.5931
6	107.4	30.2	0.6512	0.0383	0.6279	0.6304	0.6954		107.4	0.6512	0.6536	0.5854
7	128.9	30.2	0.6438	0.0397	0.6197	0.6221	0.6897		128.9	0.6438	0.6466	0.579
8	150.4	30.1	0.6341	0.0372	0.6122	0.6131	0.6771		150.4	0.6341	0.6354	0.5709
9	171.9	30	0.6276	0.0388	0.6041	0.6063	0.6724		171.9	0.6276	0.6279	0.5642
10	193.3	30	0.6195	0.0383	0.5961	0.5986	0.6637		193.3	0.6195	0.6198	0.5572
11	214.8	30.1	0.6124	0.0401	0.5881	0.5905	0.6587		214.8	0.6124	0.6125	0.5504
12	236.3	30.2	0.6037	0.0369	0.5811	0.5837	0.6462		236.3	0.6037	0.6022	0.543
13	257.8	30.2	0.5962	0.0385	0.5727	0.5753	0.6406		257.8	0.5962	0.5946	0.5361
14	279.3	30	0.5884	0.0378	0.5654	0.5677	0.6321		279.3	0.5884	0.587	0.53
15	300.8	30	0.5815	0.0376	0.5584	0.5612	0.6249		300.8	0.5815	0.5792	0.5231
16	322.3	30.1	0.5727	0.0362	0.5509	0.5528	0.6146		322.3	0.5727	0.5701	0.5162
17	343.8	30.1	0.566	0.0373	0.5432	0.5458	0.609		343.8	0.566	0.5628	0.5092
18	365.2	30.2	0.559	0.0384	0.5354	0.5382	0.6033		365.2	0.559	0.556	0.5031
19	386.7	30	0.5509	0.0363	0.5286	0.5313	0.5927		386.7	0.5509	0.5482	0.4962
20	408.2	29.9	0.5435	0.036	0.5216	0.5239	0.585		408.2	0.5435	0.5405	0.4904
									Slope	-0.000352082	-0.000376339	-0.000322794
Cycles / Well									Rsq	0.999429	0.999401	0.999661
E7	Time [s]	Temp. [°C]	Mean	StDev	0;1	1;1	2;1			E7	E8	E9
1	0	30.1	0.6998	0.0306	0.6836	0.6808	0.7351		0	0.6998	0.7007	0.6383
2	21.5	29.9	0.6947	0.0364	0.674	0.6733	0.7368		21.5	0.6947	0.6987	0.6386
3	42.9	30	0.6907	0.0409	0.6659	0.6683	0.7379		42.9	0.6907	0.6936	0.6358
4	64.4	29.9	0.6844	0.0402	0.6602	0.6623	0.7309		64.4	0.6844	0.6855	0.629
5	85.9	29.9	0.6805	0.0423	0.6555	0.6567	0.7294		85.9	0.6805	0.6795	0.6241
6	107.4	30.2	0.6746	0.0425	0.6496	0.6506	0.7237		107.4	0.6746	0.673	0.6195
7	128.9	30.2	0.6691	0.0421	0.6443	0.6452	0.7177		128.9	0.6691	0.6668	0.6138
8	150.4	30.1	0.6634	0.0428	0.6382	0.6392	0.7128		150.4	0.6634	0.6602	0.6083
9	171.9	30	0.6579	0.0416	0.6328	0.6349	0.7059		171.9	0.6579	0.6549	0.6041
10	193.3	30	0.6521	0.043	0.6266	0.628	0.7018		193.3	0.6521	0.6482	0.5977
11	214.8	30.1	0.6463	0.0428	0.6208	0.6223	0.6957		214.8	0.6463	0.6421	0.5933
12	236.3	30.2	0.6403	0.0413	0.6156	0.6173	0.688		236.3	0.6403	0.6365	0.5873
13	257.8	30.2	0.6343	0.0418	0.6094	0.6108	0.6826		257.8	0.6343	0.6301	0.5819
14	279.3	30	0.6294	0.0426	0.604	0.6056	0.6785		279.3	0.6294	0.6254	0.5777
15	300.8	30	0.6229	0.0402	0.5989	0.6005	0.6693		300.8	0.6229	0.619	0.5724
16	322.3	30.1	0.6155	0.0378	0.5929	0.5945	0.6592		322.3	0.6155	0.6113	0.5666
17	343.8	30.1	0.612	0.0412	0.5873	0.5891	0.6596		343.8	0.612	0.6069	0.5616
18	365.2	30.2	0.6073	0.0422	0.5821	0.5838	0.6561		365.2	0.6073	0.6019	0.5569
19	386.7	30	0.6001	0.0388	0.5769	0.5785	0.6449		386.7	0.6001	0.595	0.5516
20	408.2	29.9	0.5941	0.038	0.5713	0.573	0.638		408.2	0.5941	0.5893	0.5471
									Slope	-0.00026144	-0.000280463	-0.000236819
Cycles / Well									Rsq	0.999064	0.999092	0.997645
F7	Time [s]	Temp. [°C]	Mean	StDev	0;1	1;1	2;1			F7	F8	F9
1	0	30.1	0.7009	0.0357	0.6785	0.6821	0.7421		0	0.7009	0.7027	0.6482
2	21.5	29.9	0.6966	0.0392	0.6708	0.6773	0.7417		21.5	0.6966	0.7038	0.6491
3	42.9	30	0.6952	0.0473	0.6648	0.6711	0.7496		42.9	0.6952	0.6976	0.6456
4	64.4	29.9	0.6902	0.0462	0.6604	0.6668	0.7435		64.4	0.6902	0.6935	0.6432
5	85.9	29.9	0.6864	0.0455	0.6569	0.6636	0.7388		85.9	0.6864	0.6883	0.6385
6	107.4	30.2	0.6831	0.0466	0.653	0.6596	0.7368		107.4	0.6831	0.6843	0.6347
7	128.9	30.2	0.6787	0.045	0.6498	0.6558	0.7305		128.9	0.6787	0.6802	0.6312
8	150.4	30.1	0.6759	0.0472	0.6457	0.6518	0.7303		150.4	0.6759	0.6758	0.6278
9	171.9	30	0.6712	0.0459	0.6421	0.6475	0.7241		171.9	0.6712	0.6715	0.6236
10	193.3	30	0.6663	0.0443	0.6382	0.6433	0.7174		193.3	0.6663	0.6672	0.6198
11	214.8	30.1	0.6626	0.0445	0.6341	0.6398	0.714		214.8	0.6626	0.6634	0.6166
12	236.3	30.2	0.6588	0.0443	0.6309	0.6357	0.7098		236.3	0.6588	0.6588	0.6129
13	257.8	30.2	0.655	0.0452	0.6266	0.6314	0.7072		257.8	0.655	0.6552	0.6085
14	279.3	30	0.652	0.0462	0.6228	0.6279	0.7053		279.3	0.652	0.6504	0.6058
15	300.8	30	0.6479	0.0444	0.6203	0.6244	0.6992		300.8	0.6479	0.6475	0.6008
16	322.3	30.1	0.6439	0.0449	0.6154	0.6206	0.6956		322.3	0.6439	0.6428	0.5983
17	343.8	30.1	0.6391	0.0432	0.612	0.6165	0.6889		343.8	0.6391	0.6388	0.594
18	365.2	30.2	0.6365	0.0443	0.6086	0.6132	0.6876		365.2	0.6365	0.6343	0.5903
19	386.7	30	0.6329	0.0448	0.6048	0.6092	0.6846		386.7	0.6329	0.6309	0.586
20	408.2	29.9	0.6285	0.0438	0.6008	0.6056	0.679		408.2	0.6285	0.627	0.582
									Slope	-0.000179166	-0.000193285	-0.000169948
Cycles / Well									Rsq	0.999152	0.998435	0.996958
G7	Time [s]	Temp. [°C]	Mean	StDev	0;1	1;1	2;1			G7	G8	G9
1	0	30.1	0.7005	0.0464	0.6712	0.6763	0.754		0	0.7005	0.7109	0.6772
2	21.5	29.9	0.6993	0.0533	0.6639	0.6735	0.7606		21.5	0.6993	0.7124	0.6688
3	42.9	30	0.6978	0.0553	0.6617	0.6701	0.7614		42.9	0.6978	0.709	0.6637
4	64.4	29.9	0.6956	0.0547	0.6603	0.6679	0.7586		64.4	0.6956	0.707	0.6616
5	85.9	29.9	0.6925	0.0533	0.6581	0.6655	0.7539		85.9	0.6925	0.704	0.6592
6	107.4	30.2	0.6901	0.0535	0.6554	0.6632	0.7517		107.4	0.6901	0.7006	0.657
7	128.9	30.2	0.6872	0.0518	0.6541	0.6606	0.7469		128.9	0.6872	0.6965	0.6545
8	150.4	30.1	0.686	0.0531	0.6519	0.6588	0.7472		150.4	0.686	0.6946	0.6526
9	171.9	30	0.6823	0.0515	0.649	0.6563	0.7417		171.9	0.6823	0.6906	0.6501
10	193.3	30	0.6809	0.0539	0.6461	0.6535	0.7429		193.3	0.6809	0.6893	0.6475
11	214.8	30.1	0.6774	0.0519	0.6441	0.6508	0.7372		214.8	0.6774	0.6854	0.6471
12	236.3	30.2	0.6765	0.0535	0.6417	0.6498	0.7381		236.3	0.6765	0.6829	0.645
13	257.8	30.2	0.6729	0.0517	0.6398	0.6464	0.7324		257.8	0.6729	0.6793	0.6405
14	279.3	30	0.671	0.0533	0.6363	0.6444	0.7323		279.3	0.671	0.6775	0.6402
15	300.8	30	0.669	0.0523	0.6356	0.6423	0.7293		300.8	0.669	0.6756	0.6383
16	322.3	30.1	0.6649	0.0521	0.6316	0.6382	0.725		322.3	0.6649	0.6722	0.6372
17	343.8	30.1	0.6644	0.0527	0.6302	0.6378	0.7251		343.8	0.6644	0.6689	0.6332
18	365.2	30.2	0.661	0.0515	0.6282	0.6344	0.7204		365.2	0.661	0.6664	0.6306
19	386.7	30	0.6597	0.0536	0.6248	0.6327	0.7214		386.7	0.6597	0.6632	0.6287
20	408.2	29.9	0.6567	0.052	0.6233	0.6303	0.7165		408.2	0.6567	0.6613	0.6278
									Slope	-0.000110452	-0.000130332	-0.000107521
Cycles / Well									Rsq	0.997747	0.996226	0.9774
H7	Time [s]	Temp. [°C]	Mean	StDev	0;1	1;1	2;1			H7	H8	H9
1	0	30.1	0.7117	0.0552	0.675	0.685	0.7751		0	0.7117	0.7124	0.6401
2	21.5	29.9	0.7128	0.0614	0.6716	0.6833	0.7834		21.5	0.7128	0.7131	0.6401
3	42.9	30	0.7077	0.0552	0.6713	0.6807	0.7712		42.9	0.7077	0.7099	0.6396
4	64.4	29.9	0.709	0.0568	0.672	0.6805	0.7745		64.4	0.709	0.709	0.6382
5	85.9	29.9	0.7082	0.0553	0.6726	0.6801	0.7719		85.9	0.7082	0.7083	0.6389
6	107.4	30.2	0.7098	0.058	0.6721	0.6807	0.7766		107.4	0.7098	0.7083	0.6383
7	128.9	30.2	0.7099	0.0574	0.673	0.6808	0.776		128.9	0.7099	0.7084	0.639
8	150.4	30.1	0.7093	0.0565	0.6729	0.6805	0.7744		150.4	0.7093	0.7076	0.6388
9	171.9	30	0.7098	0.0573	0.6728	0.6808	0.7758		171.9	0.7098	0.7079	0.6391
10	193.3	30	0.7078	0.054	0.6727	0.6807	0.77		193.3	0.7078	0.7069	0.6382
11	214.8	30.1	0.7081	0.0548	0.6731	0.68	0.7713		214.8	0.7081	0.7066	0.6388
12	236.3	30.2	0.7091	0.0564	0.673	0.6802	0.7741		236.3	0.7091	0.7064	0.6383
13	257.8	30.2	0.7071	0.0533	0.6729	0.68	0.7685		257.8	0.7071	0.7056	0.637
14	279.3	30	0.7071	0.0531	0.673	0.68	0.7683		279.3	0.7071	0.705	0.6374
15	300.8	30	0.7078	0.0535	0.6731	0.6809	0.7694		300.8	0.7078	0.7067	0.6383
16	322.3	30.1	0.708	0.0546	0.6729	0.6801	0.7709		322.3	0.708	0.7049	0.6372
17	343.8	30.1	0.7068	0.0524	0.6729	0.6804	0.7672		343.8	0.7068	0.7059	0.6377
18	365.2	30.2	0.7072	0.0529	0.6729	0.6805	0.7681		365.2	0.7072	0.7071	0.637
19	386.7	30	0.7067	0.0522	0.6729	0.6803	0.7669		386.7	0.7067	0.7053	0.637
20	408.2	29.9	0.7054	0.0499	0.673	0.6804	0.7629		408.2	0.7054	0.7052	0.6366
									Slope	-1.09204e-05	-1.54703e-05	-7.18733e-06
Cycles / Well									Rsq	0.622992	0.748828	0.773151
A8	Time [s]	Temp. [°C]	Mean	StDev	0;1	1;1	2;1
1	0	30.1	0.6757	0.005	0.6774	0.6701	0.6796
2	21.5	29.9	0.6567	0.0158	0.6522	0.6436	0.6742
3	42.9	30	0.6426	0.0211	0.6339	0.6271	0.6666
4	64.4	29.9	0.6268	0.0207	0.6184	0.6115	0.6503
5	85.9	29.9	0.6114	0.02	0.6029	0.597	0.6342
6	107.4	30.2	0.597	0.0205	0.5879	0.5827	0.6205
7	128.9	30.2	0.5828	0.0206	0.5734	0.5687	0.6064
8	150.4	30.1	0.5681	0.0192	0.5597	0.5546	0.5901
9	171.9	30	0.5539	0.0184	0.5458	0.541	0.5749
10	193.3	30	0.5404	0.0181	0.5323	0.5278	0.5612
11	214.8	30.1	0.527	0.0181	0.5185	0.5148	0.5478
12	236.3	30.2	0.5147	0.0186	0.5059	0.5021	0.536
13	257.8	30.2	0.5013	0.0182	0.4927	0.489	0.5223
14	279.3	30	0.4893	0.0187	0.4802	0.477	0.5109
15	300.8	30	0.4768	0.0173	0.4685	0.4651	0.4967
16	322.3	30.1	0.4647	0.0177	0.4562	0.4529	0.4851
17	343.8	30.1	0.4526	0.0175	0.4441	0.441	0.4727
18	365.2	30.2	0.4413	0.0174	0.4328	0.4298	0.4613
19	386.7	30	0.4302	0.0174	0.4215	0.4189	0.4503
20	408.2	29.9	0.4191	0.0173	0.4105	0.4079	0.4391
Cycles / Well
B8	Time [s]	Temp. [°C]	Mean	StDev	0;1	1;1	2;1
1	0	30.1	0.6848	0.0087	0.6877	0.675	0.6918
2	21.5	29.9	0.6686	0.0156	0.6647	0.6554	0.6858
3	42.9	30	0.6556	0.0201	0.6479	0.6405	0.6784
4	64.4	29.9	0.6434	0.0228	0.6333	0.6273	0.6695
5	85.9	29.9	0.6314	0.0244	0.6202	0.6146	0.6594
6	107.4	30.2	0.6183	0.0236	0.6077	0.6017	0.6453
7	128.9	30.2	0.6058	0.0241	0.5948	0.5892	0.6335
8	150.4	30.1	0.5933	0.0238	0.5826	0.5767	0.6206
9	171.9	30	0.5814	0.0237	0.5706	0.565	0.6086
10	193.3	30	0.5688	0.0227	0.5583	0.5533	0.5949
11	214.8	30.1	0.5571	0.023	0.5465	0.5413	0.5835
12	236.3	30.2	0.5456	0.0226	0.5351	0.5302	0.5716
13	257.8	30.2	0.5336	0.0222	0.523	0.5188	0.5591
14	279.3	30	0.5226	0.022	0.5122	0.5077	0.5479
15	300.8	30	0.5113	0.0205	0.5018	0.4972	0.5349
16	322.3	30.1	0.5005	0.0213	0.4904	0.4861	0.5249
17	343.8	30.1	0.4898	0.021	0.4796	0.4758	0.514
18	365.2	30.2	0.479	0.0203	0.4695	0.4652	0.5024
19	386.7	30	0.4693	0.0212	0.4588	0.4553	0.4937
20	408.2	29.9	0.4596	0.0215	0.4488	0.4456	0.4844
Cycles / Well
C8	Time [s]	Temp. [°C]	Mean	StDev	0;1	1;1	2;1
1	0	30.1	0.6895	0.0162	0.6824	0.6781	0.7081
2	21.5	29.9	0.6772	0.0217	0.6682	0.6614	0.702
3	42.9	30	0.6684	0.0287	0.6549	0.6489	0.7014
4	64.4	29.9	0.6557	0.0269	0.6439	0.6367	0.6864
5	85.9	29.9	0.647	0.0292	0.6334	0.627	0.6805
6	107.4	30.2	0.635	0.0284	0.622	0.6153	0.6676
7	128.9	30.2	0.6226	0.0255	0.611	0.6049	0.6518
8	150.4	30.1	0.6139	0.0286	0.6005	0.5944	0.6468
9	171.9	30	0.6032	0.0279	0.59	0.5842	0.6352
10	193.3	30	0.591	0.0248	0.5797	0.5739	0.6195
11	214.8	30.1	0.5809	0.0256	0.5694	0.5632	0.6103
12	236.3	30.2	0.5708	0.0251	0.5594	0.5534	0.5996
13	257.8	30.2	0.5622	0.0277	0.5486	0.544	0.5941
14	279.3	30	0.5526	0.028	0.5389	0.5342	0.5848
15	300.8	30	0.5397	0.0223	0.5295	0.5243	0.5652
16	322.3	30.1	0.5314	0.0249	0.5192	0.5149	0.56
17	343.8	30.1	0.5222	0.0262	0.5092	0.5051	0.5524
18	365.2	30.2	0.5119	0.0248	0.5	0.4954	0.5404
19	386.7	30	0.5032	0.0254	0.4906	0.4865	0.5325
20	408.2	29.9	0.4915	0.0212	0.4818	0.477	0.5158
Cycles / Well
D8	Time [s]	Temp. [°C]	Mean	StDev	0;1	1;1	2;1
1	0	30.1	0.6922	0.0155	0.6862	0.6806	0.7097
2	21.5	29.9	0.6828	0.0206	0.6731	0.6687	0.7065
3	42.9	30	0.6764	0.0288	0.661	0.6585	0.7096
4	64.4	29.9	0.6702	0.0333	0.6516	0.6503	0.7086
5	85.9	29.9	0.6616	0.0332	0.643	0.6419	0.7
6	107.4	30.2	0.6536	0.0347	0.6341	0.633	0.6936
7	128.9	30.2	0.6466	0.0363	0.6261	0.6252	0.6885
8	150.4	30.1	0.6354	0.032	0.6179	0.616	0.6724
9	171.9	30	0.6279	0.0323	0.6101	0.6085	0.6652
10	193.3	30	0.6198	0.0328	0.6013	0.6005	0.6577
11	214.8	30.1	0.6125	0.0347	0.593	0.592	0.6526
12	236.3	30.2	0.6022	0.0302	0.5856	0.584	0.6371
13	257.8	30.2	0.5946	0.0315	0.5771	0.5758	0.631
14	279.3	30	0.587	0.0317	0.5691	0.5684	0.6236
15	300.8	30	0.5792	0.0308	0.5618	0.561	0.6148
16	322.3	30.1	0.5701	0.0302	0.5529	0.5524	0.605
17	343.8	30.1	0.5628	0.0308	0.5455	0.5445	0.5983
18	365.2	30.2	0.556	0.0319	0.5379	0.5374	0.5928
19	386.7	30	0.5482	0.0323	0.5302	0.5289	0.5854
20	408.2	29.9	0.5405	0.0321	0.5227	0.5213	0.5776
Cycles / Well
E8	Time [s]	Temp. [°C]	Mean	StDev	0;1	1;1	2;1
1	0	30.1	0.7007	0.0265	0.6844	0.6865	0.7313
2	21.5	29.9	0.6987	0.0397	0.6761	0.6755	0.7446
3	42.9	30	0.6936	0.043	0.6684	0.6691	0.7433
4	64.4	29.9	0.6855	0.0404	0.662	0.6622	0.7321
5	85.9	29.9	0.6795	0.04	0.6563	0.6565	0.7257
6	107.4	30.2	0.673	0.0395	0.6502	0.6502	0.7186
7	128.9	30.2	0.6668	0.0398	0.6434	0.6443	0.7127
8	150.4	30.1	0.6602	0.0384	0.6375	0.6385	0.7046
9	171.9	30	0.6549	0.0391	0.6318	0.6328	0.7001
10	193.3	30	0.6482	0.0385	0.6253	0.6267	0.6927
11	214.8	30.1	0.6421	0.0382	0.6197	0.6203	0.6862
12	236.3	30.2	0.6365	0.0382	0.614	0.615	0.6806
13	257.8	30.2	0.6301	0.038	0.6076	0.6088	0.674
14	279.3	30	0.6254	0.0391	0.6021	0.6035	0.6706
15	300.8	30	0.619	0.0372	0.597	0.598	0.662
16	322.3	30.1	0.6113	0.0352	0.5907	0.5913	0.6519
17	343.8	30.1	0.6069	0.0368	0.5851	0.5862	0.6493
18	365.2	30.2	0.6019	0.0373	0.5797	0.5809	0.645
19	386.7	30	0.595	0.0357	0.5738	0.575	0.6363
20	408.2	29.9	0.5893	0.035	0.5687	0.5695	0.6297
Cycles / Well
F8	Time [s]	Temp. [°C]	Mean	StDev	0;1	1;1	2;1
1	0	30.1	0.7027	0.0284	0.6878	0.6848	0.7355
2	21.5	29.9	0.7038	0.0427	0.6779	0.6805	0.7531
3	42.9	30	0.6976	0.0404	0.6735	0.6749	0.7442
4	64.4	29.9	0.6935	0.0408	0.6691	0.6709	0.7406
5	85.9	29.9	0.6883	0.0387	0.6654	0.6666	0.7329
6	107.4	30.2	0.6843	0.0386	0.6615	0.6624	0.7288
7	128.9	30.2	0.6802	0.0385	0.6574	0.6585	0.7246
8	150.4	30.1	0.6758	0.0385	0.6533	0.6538	0.7202
9	171.9	30	0.6715	0.0381	0.6493	0.6497	0.7156
10	193.3	30	0.6672	0.0383	0.645	0.6453	0.7114
11	214.8	30.1	0.6634	0.0382	0.6411	0.6415	0.7075
12	236.3	30.2	0.6588	0.0372	0.637	0.6376	0.7017
13	257.8	30.2	0.6552	0.0377	0.6329	0.634	0.6988
14	279.3	30	0.6504	0.0378	0.6283	0.6288	0.694
15	300.8	30	0.6475	0.0369	0.6258	0.6265	0.6901
16	322.3	30.1	0.6428	0.0374	0.6206	0.6218	0.686
17	343.8	30.1	0.6388	0.0368	0.617	0.6181	0.6813
18	365.2	30.2	0.6343	0.037	0.6129	0.613	0.677
19	386.7	30	0.6309	0.0368	0.6088	0.6104	0.6734
20	408.2	29.9	0.627	0.0362	0.6053	0.6068	0.6687
Cycles / Well
G8	Time [s]	Temp. [°C]	Mean	StDev	0;1	1;1	2;1
1	0	30.1	0.7109	0.0435	0.6827	0.6891	0.761
2	21.5	29.9	0.7124	0.0532	0.6783	0.6852	0.7738
3	42.9	30	0.709	0.0531	0.675	0.6817	0.7701
4	64.4	29.9	0.707	0.0541	0.6722	0.6793	0.7693
5	85.9	29.9	0.704	0.0539	0.6689	0.6771	0.7661
6	107.4	30.2	0.7006	0.0535	0.6661	0.6735	0.7623
7	128.9	30.2	0.6965	0.0526	0.6628	0.6698	0.7571
8	150.4	30.1	0.6946	0.053	0.6606	0.6674	0.7557
9	171.9	30	0.6906	0.052	0.6577	0.6635	0.7505
10	193.3	30	0.6893	0.054	0.6547	0.6616	0.7515
11	214.8	30.1	0.6854	0.0522	0.6518	0.6588	0.7456
12	236.3	30.2	0.6829	0.0529	0.6486	0.6564	0.7438
13	257.8	30.2	0.6793	0.0526	0.6455	0.6525	0.7399
14	279.3	30	0.6775	0.0529	0.6433	0.6507	0.7385
15	300.8	30	0.6756	0.0543	0.6413	0.6474	0.7382
16	322.3	30.1	0.6722	0.0525	0.6382	0.6457	0.7327
17	343.8	30.1	0.6689	0.0517	0.6357	0.6426	0.7285
18	365.2	30.2	0.6664	0.0518	0.6329	0.6401	0.7261
19	386.7	30	0.6632	0.0511	0.6303	0.6374	0.722
20	408.2	29.9	0.6613	0.0513	0.6276	0.6359	0.7203
Cycles / Well
H8	Time [s]	Temp. [°C]	Mean	StDev	0;1	1;1	2;1
1	0	30.1	0.7124	0.0442	0.6818	0.6923	0.763
2	21.5	29.9	0.7131	0.055	0.677	0.686	0.7764
3	42.9	30	0.7099	0.0509	0.6766	0.6846	0.7685
4	64.4	29.9	0.709	0.0495	0.6769	0.6839	0.766
5	85.9	29.9	0.7083	0.0487	0.6768	0.6837	0.7643
6	107.4	30.2	0.7083	0.0491	0.6768	0.6833	0.7649
7	128.9	30.2	0.7084	0.0481	0.6772	0.6841	0.7637
8	150.4	30.1	0.7076	0.0476	0.677	0.6833	0.7624
9	171.9	30	0.7079	0.0484	0.6767	0.6834	0.7637
10	193.3	30	0.7069	0.0464	0.6768	0.6834	0.7603
11	214.8	30.1	0.7066	0.046	0.6771	0.6831	0.7596
12	236.3	30.2	0.7064	0.0454	0.6771	0.6833	0.7587
13	257.8	30.2	0.7056	0.0444	0.6769	0.6832	0.7567
14	279.3	30	0.705	0.0439	0.6767	0.6827	0.7556
15	300.8	30	0.7067	0.0452	0.6775	0.6839	0.7588
16	322.3	30.1	0.7049	0.0435	0.6768	0.6829	0.7551
17	343.8	30.1	0.7059	0.0443	0.6768	0.684	0.7569
18	365.2	30.2	0.7071	0.0452	0.6773	0.685	0.7591
19	386.7	30	0.7053	0.0432	0.6771	0.6838	0.755
20	408.2	29.9	0.7052	0.0433	0.6769	0.6836	0.7549
Cycles / Well
A9	Time [s]	Temp. [°C]	Mean	StDev	0;1	1;1	2;1
1	0	30.1	0.6117	0.0107	0.6098	0.602	0.6232
2	21.5	29.9	0.5992	0.0185	0.5912	0.5861	0.6204
3	42.9	30	0.5887	0.0232	0.5774	0.5734	0.6154
4	64.4	29.9	0.5777	0.0259	0.5648	0.5608	0.6075
5	85.9	29.9	0.5663	0.0269	0.5529	0.5489	0.5973
6	107.4	30.2	0.5543	0.027	0.5407	0.5369	0.5854
7	128.9	30.2	0.544	0.0292	0.5287	0.5256	0.5776
8	150.4	30.1	0.5309	0.0272	0.5168	0.5136	0.5622
9	171.9	30	0.5185	0.0253	0.5055	0.5024	0.5476
10	193.3	30	0.5072	0.0253	0.4942	0.4911	0.5364
11	214.8	30.1	0.4961	0.0255	0.4829	0.4798	0.5255
12	236.3	30.2	0.4857	0.0251	0.4726	0.4699	0.5146
13	257.8	30.2	0.4742	0.0246	0.4613	0.4588	0.5026
14	279.3	30	0.4636	0.0242	0.4511	0.4483	0.4915
15	300.8	30	0.4534	0.0236	0.4409	0.4387	0.4807
16	322.3	30.1	0.4426	0.0228	0.4308	0.4281	0.4689
17	343.8	30.1	0.4327	0.0234	0.4202	0.4181	0.4596
18	365.2	30.2	0.4225	0.0228	0.4104	0.4084	0.4488
19	386.7	30	0.4131	0.0229	0.4009	0.3989	0.4395
20	408.2	29.9	0.4031	0.0221	0.3913	0.3893	0.4286
Cycles / Well
B9	Time [s]	Temp. [°C]	Mean	StDev	0;1	1;1	2;1
1	0	30.1	0.6207	0.0074	0.6246	0.6121	0.6254
2	21.5	29.9	0.6074	0.0108	0.6065	0.597	0.6186
3	42.9	30	0.5957	0.0131	0.5936	0.5839	0.6098
4	64.4	29.9	0.5852	0.017	0.5791	0.5721	0.6044
5	85.9	29.9	0.5754	0.0196	0.5673	0.5612	0.5977
6	107.4	30.2	0.5651	0.021	0.556	0.5502	0.5892
7	128.9	30.2	0.555	0.0218	0.545	0.5399	0.58
8	150.4	30.1	0.5449	0.0221	0.5344	0.5299	0.5703
9	171.9	30	0.5353	0.0228	0.5247	0.5197	0.5614
10	193.3	30	0.5251	0.0227	0.5142	0.5098	0.5512
11	214.8	30.1	0.5153	0.024	0.5037	0.4994	0.543
12	236.3	30.2	0.5061	0.0234	0.4947	0.4905	0.533
13	257.8	30.2	0.4964	0.0242	0.4843	0.4806	0.5243
14	279.3	30	0.4871	0.0247	0.4747	0.4709	0.5156
15	300.8	30	0.4774	0.0224	0.4664	0.4627	0.5032
16	322.3	30.1	0.4684	0.0236	0.4566	0.4531	0.4956
17	343.8	30.1	0.46	0.0243	0.4476	0.4444	0.488
18	365.2	30.2	0.4498	0.022	0.4389	0.4355	0.4751
19	386.7	30	0.4417	0.023	0.43	0.427	0.4682
20	408.2	29.9	0.4338	0.0242	0.4215	0.4182	0.4617
Cycles / Well
C9	Time [s]	Temp. [°C]	Mean	StDev	0;1	1;1	2;1
1	0	30.1	0.6196	0.0146	0.6136	0.609	0.6363
2	21.5	29.9	0.6086	0.0174	0.6028	0.5948	0.6281
3	42.9	30	0.6005	0.0209	0.5924	0.5849	0.6243
4	64.4	29.9	0.5925	0.0232	0.5824	0.576	0.619
5	85.9	29.9	0.5853	0.0254	0.5735	0.5678	0.6145
6	107.4	30.2	0.5764	0.0252	0.5644	0.5594	0.6054
7	128.9	30.2	0.5681	0.0286	0.5547	0.5486	0.601
8	150.4	30.1	0.5601	0.0285	0.5465	0.541	0.5929
9	171.9	30	0.551	0.028	0.5378	0.5319	0.5832
10	193.3	30	0.5413	0.028	0.5284	0.5221	0.5735
11	214.8	30.1	0.533	0.0285	0.5188	0.5144	0.5659
12	236.3	30.2	0.5243	0.0273	0.5113	0.5059	0.5557
13	257.8	30.2	0.516	0.0279	0.5028	0.4971	0.548
14	279.3	30	0.5075	0.0265	0.495	0.4896	0.538
15	300.8	30	0.4991	0.0265	0.4863	0.4814	0.5296
16	322.3	30.1	0.4909	0.0265	0.4778	0.4736	0.5214
17	343.8	30.1	0.4829	0.0262	0.4699	0.4658	0.513
18	365.2	30.2	0.4751	0.0271	0.4615	0.4576	0.5063
19	386.7	30	0.4675	0.0274	0.4537	0.4498	0.499
20	408.2	29.9	0.4588	0.0259	0.4462	0.4417	0.4886
Cycles / Well
D9	Time [s]	Temp. [°C]	Mean	StDev	0;1	1;1	2;1
1	0	30.1	0.6212	0.0183	0.6126	0.6088	0.6422
2	21.5	29.9	0.6142	0.0288	0.5979	0.5972	0.6475
3	42.9	30	0.6071	0.0327	0.5875	0.5889	0.6449
4	64.4	29.9	0.5999	0.0328	0.5803	0.5817	0.6378
5	85.9	29.9	0.5931	0.0314	0.5743	0.5758	0.6294
6	107.4	30.2	0.5854	0.0304	0.5672	0.5685	0.6206
7	128.9	30.2	0.579	0.0303	0.5607	0.5624	0.614
8	150.4	30.1	0.5709	0.0295	0.5535	0.5543	0.6049
9	171.9	30	0.5642	0.0294	0.5465	0.548	0.5981
10	193.3	30	0.5572	0.0291	0.5395	0.5413	0.5908
11	214.8	30.1	0.5504	0.0292	0.5327	0.5342	0.5841
12	236.3	30.2	0.543	0.028	0.5262	0.5274	0.5753
13	257.8	30.2	0.5361	0.0284	0.519	0.5204	0.5689
14	279.3	30	0.53	0.0282	0.5125	0.5149	0.5625
15	300.8	30	0.5231	0.0277	0.5063	0.508	0.5551
16	322.3	30.1	0.5162	0.0278	0.4994	0.501	0.5483
17	343.8	30.1	0.5092	0.0271	0.4928	0.4942	0.5405
18	365.2	30.2	0.5031	0.0277	0.4862	0.4881	0.535
19	386.7	30	0.4962	0.0266	0.4802	0.4815	0.5269
20	408.2	29.9	0.4904	0.0275	0.4738	0.4754	0.5222
Cycles / Well
E9	Time [s]	Temp. [°C]	Mean	StDev	0;1	1;1	2;1
1	0	30.1	0.6383	0.0208	0.6305	0.6225	0.6618
2	21.5	29.9	0.6386	0.0323	0.6234	0.6166	0.6757
3	42.9	30	0.6358	0.0374	0.6169	0.6116	0.6789
4	64.4	29.9	0.629	0.0349	0.611	0.6067	0.6691
5	85.9	29.9	0.6241	0.0352	0.6058	0.6018	0.6646
6	107.4	30.2	0.6195	0.036	0.6008	0.5967	0.6611
7	128.9	30.2	0.6138	0.0359	0.5948	0.5914	0.6553
8	150.4	30.1	0.6083	0.0354	0.5893	0.5865	0.6491
9	171.9	30	0.6041	0.0367	0.5849	0.581	0.6464
10	193.3	30	0.5977	0.0353	0.5786	0.5761	0.6384
11	214.8	30.1	0.5933	0.0367	0.5741	0.5702	0.6356
12	236.3	30.2	0.5873	0.035	0.5684	0.5658	0.6277
13	257.8	30.2	0.5819	0.035	0.5628	0.5606	0.6223
14	279.3	30	0.5777	0.0365	0.5578	0.5553	0.6198
15	300.8	30	0.5724	0.0348	0.5534	0.5513	0.6126
16	322.3	30.1	0.5666	0.0351	0.5473	0.5454	0.6072
17	343.8	30.1	0.5616	0.0349	0.5426	0.5403	0.6018
18	365.2	30.2	0.5569	0.0357	0.5375	0.535	0.598
19	386.7	30	0.5516	0.0344	0.5325	0.5309	0.5912
20	408.2	29.9	0.5471	0.0348	0.5276	0.5263	0.5873
Cycles / Well
F9	Time [s]	Temp. [°C]	Mean	StDev	0;1	1;1	2;1
1	0	30.1	0.6482	0.0247	0.635	0.6329	0.6767
2	21.5	29.9	0.6491	0.0363	0.6277	0.6287	0.691
3	42.9	30	0.6456	0.0383	0.6232	0.6238	0.6898
4	64.4	29.9	0.6432	0.04	0.6192	0.621	0.6894
5	85.9	29.9	0.6385	0.0383	0.6161	0.6168	0.6827
6	107.4	30.2	0.6347	0.0382	0.6121	0.6132	0.6788
7	128.9	30.2	0.6312	0.0386	0.6083	0.6097	0.6758
8	150.4	30.1	0.6278	0.0385	0.6047	0.6064	0.6722
9	171.9	30	0.6236	0.0379	0.6015	0.602	0.6674
10	193.3	30	0.6198	0.0386	0.5971	0.5979	0.6643
11	214.8	30.1	0.6166	0.0398	0.5931	0.5941	0.6625
12	236.3	30.2	0.6129	0.0396	0.5895	0.5905	0.6587
13	257.8	30.2	0.6085	0.0395	0.5852	0.5863	0.6541
14	279.3	30	0.6058	0.0398	0.5821	0.5835	0.6517
15	300.8	30	0.6008	0.0379	0.5787	0.5792	0.6446
16	322.3	30.1	0.5983	0.0406	0.574	0.5757	0.6451
17	343.8	30.1	0.594	0.0393	0.5708	0.5718	0.6393
18	365.2	30.2	0.5903	0.0392	0.5671	0.5683	0.6356
19	386.7	30	0.586	0.0381	0.5631	0.5648	0.63
20	408.2	29.9	0.582	0.0377	0.5598	0.5608	0.6255
Cycles / Well
G9	Time [s]	Temp. [°C]	Mean	StDev	0;1	1;1	2;1
1	0	30.1	0.6772	0.086	0.6259	0.6293	0.7765
2	21.5	29.9	0.6688	0.0776	0.6232	0.6247	0.7584
3	42.9	30	0.6637	0.0746	0.6204	0.6209	0.7498
4	64.4	29.9	0.6616	0.0759	0.6173	0.6183	0.7493
5	85.9	29.9	0.6592	0.0754	0.6144	0.6169	0.7462
6	107.4	30.2	0.657	0.076	0.612	0.6143	0.7448
7	128.9	30.2	0.6545	0.0756	0.609	0.6128	0.7418
8	150.4	30.1	0.6526	0.0764	0.6067	0.6102	0.7408
9	171.9	30	0.6501	0.0766	0.6037	0.6081	0.7385
10	193.3	30	0.6475	0.0764	0.6015	0.6052	0.7357
11	214.8	30.1	0.6471	0.0796	0.5986	0.6036	0.7389
12	236.3	30.2	0.645	0.0791	0.5964	0.6024	0.7363
13	257.8	30.2	0.6405	0.0776	0.5937	0.5978	0.73
14	279.3	30	0.6402	0.0799	0.5917	0.5964	0.7324
15	300.8	30	0.6383	0.0806	0.5902	0.5934	0.7313
16	322.3	30.1	0.6372	0.0827	0.586	0.5928	0.7326
17	343.8	30.1	0.6332	0.0809	0.5841	0.5891	0.7266
18	365.2	30.2	0.6306	0.0809	0.582	0.5858	0.724
19	386.7	30	0.6287	0.0818	0.5794	0.5835	0.7231
20	408.2	29.9	0.6278	0.0832	0.5773	0.5823	0.7237
Cycles / Well
H9	Time [s]	Temp. [°C]	Mean	StDev	0;1	1;1	2;1
1	0	30.1	0.6401	0.0475	0.6114	0.614	0.695
2	21.5	29.9	0.6401	0.0509	0.6092	0.6122	0.6989
3	42.9	30	0.6396	0.0498	0.6091	0.6126	0.6971
4	64.4	29.9	0.6382	0.0481	0.609	0.6119	0.6937
5	85.9	29.9	0.6389	0.0495	0.6089	0.6117	0.696
6	107.4	30.2	0.6383	0.0492	0.608	0.6119	0.6951
7	128.9	30.2	0.639	0.0506	0.6086	0.6109	0.6974
8	150.4	30.1	0.6388	0.0498	0.6088	0.6113	0.6962
9	171.9	30	0.6391	0.0507	0.6089	0.6107	0.6977
10	193.3	30	0.6382	0.0503	0.6076	0.6107	0.6962
11	214.8	30.1	0.6388	0.0516	0.6082	0.6099	0.6984
12	236.3	30.2	0.6383	0.0502	0.6083	0.6104	0.6962
13	257.8	30.2	0.637	0.0488	0.6075	0.6101	0.6933
14	279.3	30	0.6374	0.0489	0.6084	0.61	0.6939
15	300.8	30	0.6383	0.05	0.6081	0.6108	0.696
16	322.3	30.1	0.6372	0.0494	0.6076	0.6097	0.6942
17	343.8	30.1	0.6377	0.0501	0.6077	0.6098	0.6955
18	365.2	30.2	0.637	0.0492	0.6072	0.6101	0.6939
19	386.7	30	0.637	0.0507	0.608	0.6076	0.6956
20	408.2	29.9	0.6366	0.0487	0.6073	0.6096	0.6928
End Time:	15/02/2016 16:11:50

## Sheet: Summary
ATP	0.3125			0.625			1.25			2.5			5			10
840	0.203476	0.197928	0.20146	0.433664	0.392716		0.628406	0.615181	0.579707	0.829871	0.822267	0.794579	1.02881	1.04648	0.847346	0.987773	0.98238	0.808636
420	0.179912	0.200483	0.206812	0.357155	0.39282		0.578568	0.589796	0.573226	0.737194	0.777051	0.976263	0.936808	1.05453	0.968083	0.842958	0.863975	0.709612
210	0.12719	0.0640444	0.164193	0.316065	0.307115		0.502553	0.500208	0.471229	0.654838	0.664056	0.801523	0.760819	0.773681	0.662229	0.725964	0.755781	0.612016
105	0.128539	0.139997	0.108117	0.251641	0.270313		0.37138	0.401571	0.403076	0.494266	0.519783	0.550181	0.431812	0.492787	0.422611	0.546585	0.585495	0.499607
52.5	0.115089	0.103316	0.136499	0.180746	0.172528		0.294427	0.27986	0.258696	0.364139	0.384045	0.37968	0.498425	0.463494	0.399297	0.401191	0.431704	0.361697
26.25	0.118839	0.0961942	0.0780574	0.0978698	0.139841		0.16145	0.176772	0.197577	0.244774	0.252562	0.236573	0.284609	0.300796	0.255218	0.269219	0.291867	0.254434
13.125	0.0408996	0.0742671	-0.00961109	0.087083	0.0908263		0.113622	0.111598	0.101139	0.155905	0.147882	0.196348	0.201527	0.239708	0.175324	0.158998	0.190887	0.154297
0	0.0112708	-0.00386226	0.00386226	0.00132567	-0.00687651		0.0140136	0.00511095	-0.00511095	-0.00667639	-0.00641793	0.00641793	-0.02022	0.0263849	-0.0263849	-0.000655116	0.00664314	-0.00664314
	0.3125	0.625	1.25	2.5	5	10				840	420	210	105	52.5	26.25	13.125	0
840	0.200954	0.277752	0.607765	0.815572	0.974213	0.926263			0.3125	0.200954	0.195736	0.118476	0.125551	0.118301	0.097697	0.0351852	0.00375695
420	0.195736	0.252284	0.58053	0.830169	0.986472	0.805515			0.625	0.277752	0.252284	0.210019	0.176277	0.12005	0.081529	0.0615953	0.000441889
210	0.118476	0.210019	0.49133	0.706805	0.732243	0.69792			1.25	0.607765	0.58053	0.49133	0.392009	0.277661	0.1786	0.108786	0.0046712
105	0.125551	0.176277	0.392009	0.52141	0.44907	0.543895			2.5	0.815572	0.830169	0.706805	0.52141	0.375954	0.244636	0.166712	-0.00222546
52.5	0.118301	0.12005	0.277661	0.375954	0.453739	0.398198			5	0.974213	0.986472	0.732243	0.44907	0.453739	0.280208	0.20552	-0.00673998
26.25	0.097697	0.081529	0.1786	0.244636	0.280208	0.27184			10	0.926263	0.805515	0.69792	0.543895	0.398198	0.27184	0.168061	-0.000218372
13.125	0.0351852	0.0615953	0.108786	0.166712	0.20552	0.168061
0	0.00375695	0.000441889	0.0046712	-0.00222546	-0.00673998	-0.000218372				840	420	210	105	52.5	26.25	13.125	0
									3.2	4.97626	5.10893	8.44055	7.96489	8.45299	10.2357	28.4211	266.174
									1.6	3.60033	3.96379	4.76148	5.67289	8.32984	12.2656	16.235	2263.01
									0.8	1.64537	1.72256	2.03529	2.55096	3.60151	5.59911	9.19234	214.078
									0.4	1.22613	1.20457	1.41482	1.91788	2.6599	4.0877	5.99837	-449.344
									0.2	1.02647	1.01371	1.36567	2.22682	2.20391	3.56878	4.86572	-148.368
									0.1	1.07961	1.24144	1.43283	1.83859	2.51132	3.67864	5.95024	-4579.34
