# Supplementary material for: Engineering a Seven Enzyme Biotransformation using Mathematical Modelling and Characterized Enzyme Parts
Source: ChemCatChem. 2019 Jul 4;11(15):3474–89. doi: 10.1002/cctc.201900646 (PMC6774274; doi:10.1002/cctc.201900646)
Supplement: Supplementary file 2 — Supplementary [file CCTC-11-3474-s002.zip › Supplementary Data for Uploading/Experimental Data/Model validation experiments/Model validation results 1.xlsx]

## Sheet: Stds
	Ester 240	Acid 240	Aldehyde 260	Alcohol 220
Time	8.7	6.2
Ester				Avg	Stdev								8ul in 500	250mM stock
2250	4736	4481	5072	4763	296.424
2000	4284	4027	4522	4277.67	247.561								4	4000
1750	3756	3537	3811	3701.33	144.949									2000
1500	3341	3036	3446	3274.33	212.975
1250	2691	2524	2233	2482.67	231.781									3106	2947.09
1000	2174	1940	2325	2146.33	193.985
750	1102	1135	1731	1322.67	354.012									4285	2009.84
500	1121	985	1113	1073	76.3151
250	554	550	609	571	32.9697
0	0	0	0	0	0									Ester	Conc	Acid	Conc
			Slope	2.13689									2500	2379	2266.66	2789	2614.7
			Intercept	-42.8									2000	2066	1973.71	2142	2007.07
			Rsq	0.995547									2500	2205	2103.81	4069	3816.82
														Alcohol		Aldehyde
													2500	1390	2452.51	2044	1846.52
Acid				Avg	Stdev								3000	3392	6028.67	3094	2800.48
2250	4653	5058	4581	4764	257.144								2500	1719	3040.2	2836	2566.08
2000	4327	4544	4076	4315.67	234.206
1750	3785	3993	3507	3761.67	243.839
1500	3240	3421	3095	3252	163.331
1250	2711	2847	2060	2539.33	420.648
1000	2191	2263	2114	2189.33	74.514
750	1173	1733	1548	1484.67	285.321
500	1132	1147	1020	1099.67	69.3998
250	581	627	593	600.333	23.8607
0	0	0	0	0	0
			Slope	2.12958
			Intercept	4.88485
			Rsq	0.998064
Aldehyde 260				Avg	Stdev
2250	5573	4972	3446	4663.67	1096.51
2000	5875	4462	3376	4571	1253.06
1750	5143	3846	3021	4003.33	1069.71
1500	4458	3318	2573	3449.67	949.373
1250	3550	2786	2143	2826.33	704.367
1000	2998	2217	1173	2129.33	915.653
750	2270	1167	1296	1577.67	603.038
500	1191	1123	875	1063	166.325
250	761	567	463	597	151.248
0	0	0	0	0	0
			Slope	2.20135
			Intercept	11.5818
			Rsq	0.993043
Alcohol 220				Avg	Stdev
2250	2139	2740	2347	2408.67	305.209
2000	2205	2431	2278	2304.67	115.336
1750	1943	2110	2013	2022	83.863
1500	1675	1818	1730	1741	72.1318
1250	1350	1526	1432	1436	88.0682
1000	1123	1216	1145	1161.33	48.6038
750	850	912	864	875.333	32.5167
500	462	625	584	557	84.788
250	165	317	299	260.333	83.0502
0	0	0	0	0	0
			Slope	1.11964
			Intercept	17.0424
			Rsq	0.99599
Aldehyde 2 - 260				Avg	Stdev
2500	6317	5866	5866	6016.33	0
2000	5229	4566	4629	4808	44.5477
1500	3764	3485	3452	3567	23.3345
1000	2596	2364	2406	2455.33	29.6985
500	1244	1117	1149	1170	22.6274
0	0	0	0	0	0
			Slope	2.40613
			Intercept	-4.88889
			Rsq	0.999796
2000	5300
0	0		3887	3234.97
Slope	2.65
Intercept	0

## Sheet: Est assay 2, 3march16
	Ester Area				Ester Conc
	1	2	3		1	2	3
0	2180	2789	2543		2080.41	2650.4	2420.15
30	984	1378	1127		961.023	1329.78	1094.86
60	520	692	611		526.747	687.729	611.918
90	269	385	310		291.826	400.395	330.2
120	178	265	198		206.656	288.082	225.374
150	128	186	149		159.859	214.143	179.513
180	100	153	117		133.652	183.257	149.563
210	90	127	110		124.293	158.923	143.012
240	85.3	127	97		119.894	158.923	130.844
	Acid Area				Acid Conc
	1	2	3		1	2	3
0	236	259	271		217.052	238.652	249.922
30	1099	1326	1332		1027.54	1240.73	1246.36
60	1647	1912	2050		1542.19	1791.07	1920.67
90	1975	2367	2464		1850.23	2218.38	2309.48
120	2143	2706	2581		2008.01	2536.75	2419.36
150	2348	2810	2798		2200.54	2634.43	2623.16
180	2537	2999	2796		2378.04	2811.93	2621.28
210	2493	3009	2892		2336.71	2821.32	2711.44
240	2420	3242	3132		2268.16	3040.14	2936.83

## Sheet: pCAR
	Acid Area				Acid Conc
	1	2	3		1	2	3
0	4138	4067	3657		3881.62	3814.94	3429.89
30	2920	3037	3002		2737.73	2847.61	2814.74			Time	Avg Acid	Avg Aldehyde
60	2411	2583	2617		2259.7	2421.24	2453.17			5	3708.81	365.917
90	2255	2327	2259		2113.2	2180.82	2116.95			35	2800.03	1601.09
120	2026	2055	2057		1898.13	1925.37	1927.25			65	2378.04	1832.17
150	1854	1944	1919		1736.6	1821.12	1797.64			95	2136.99	2011.16
180	1621	1873	1813		1517.78	1754.44	1698.09			125	1916.91	1974.03
210	1697	1762	1797		1589.15	1650.2	1683.07			155	1785.12	1845.75
240	1389	1647	1628		1299.89	1542.19	1524.35			185	1656.77	1662.33
										215	1640.8	1739.35
										245	1455.48	1486.39
	Aldehyde area				Aldehyde conc
	1	2	3		1	2	3
0	359	449	498		302.468	377.277	418.006
30	1927	1903	1934		1605.8	1585.85	1611.62
60	2145	2197	2256		1787.01	1830.23	1879.27
90	2481	2359	2404		2066.29	1964.89	2002.29
120	2419	2319	2372		2014.76	1931.64	1975.69
150	2221	2169	2257		1850.18	1806.96	1880.1
180	1732	2105	2148		1443.72	1753.76	1789.5
210	2104	2002	2157		1752.93	1668.14	1796.98
240	1682	1757	1911		1402.16	1464.5	1592.5

## Sheet: pCAR+PPi
	Acid Area				Acid Conc
	1	2	3		1	2	3
0	3893	3583	3689		3651.53	3360.39	3459.94
30	626	434	404		583.321	403.004	374.829			Time	Avg Acid	Avg Aldehyde
60	42	19	0		34.8567	13.2563	-4.58761			5	3490.62	543.795
90	0	0	0		-4.58761	-4.58761	-4.58761			35	453.718	3458.85
120	0	0	0		-4.58761	-4.58761	-4.58761			65	14.5085	3646.98
150	0	0	0		-4.58761	-4.58761	-4.58761			95	-4.58761	3413.13
180	0	0	0		-4.58761	-4.58761	-4.58761			125	-4.58761	3075.38
210	0	0	0		-4.58761	-4.58761	-4.58761			155	-4.58761	2879.22
240	0	0	0		-4.58761	-4.58761	-4.58761			185	-4.58761	2628.47
										215	-4.58761	2468.6
										245	-4.58761	2164.93
	Aldehyde area				Aldehyde conc
	1	2	3		1	2	3
0	588	659	701		492.815	551.831	586.741
30	4017	4095	4357		3343.03	3407.87	3625.64
60	4323	4500	4325		3597.38	3744.5	3599.04
90	4162	3983	4159		3463.56	3314.77	3461.06
120	3647	3713	3725		3035.48	3090.34	3100.32
150	3436	3412	3529		2860.1	2840.15	2937.4
180	3169	3148	3155		2638.17	2620.71	2626.53
210	2999	2923	2973		2496.86	2433.69	2475.25
240	2617	2601	2581		2179.34	2166.04	2149.41

## Sheet: pCAR+Ppi+PTDH 50uM NADPH
	Acid Area				Acid Conc
	1	2	3		1	2	3
0	3560	3403	4105		3338.79	3191.34	3850.63
30	682	756	1314		635.913	705.41	1229.46			Time	Avg Acid	Avg Aldehyde
60	22	20	21		16.0737	14.1954	15.1346			5	3460.25	365.917
90	0	0	39		-4.58761	-4.58761	32.0393			35	856.927	2875.61
120	0	0	0		-4.58761	-4.58761	-4.58761			65	15.1346	3427.81
150	0	0	0		-4.58761	-4.58761	-4.58761			95	7.62135	3213.92
180	0	0	0		-4.58761	-4.58761	-4.58761			125	-4.58761	3060.14
210	0	0	0		-4.58761	-4.58761	-4.58761			155	-4.58761	2777.53
240	0	0	0		-4.58761	-4.58761	-4.58761			185	-4.58761	2588.57
										215	-4.58761	2336.16
										245	-4.58761	643.818
	Aldehyde area				Aldehyde conc
	1	2	3		1	2	3
0	516	396	394		432.968	333.223	331.56
30	3512	3331	3521		2923.27	2772.82	2930.75
60	3837	3984	4536		3193.41	3315.6	3774.43
90	3648	3788	4149		3036.31	3152.68	3452.75
120	3588	3618	3824		2986.44	3011.38	3182.61
150	3233	3260	3517		2691.36	2713.81	2927.43
180	3084	3036	3208		2567.51	2527.61	2670.58
210	2626	2797	2994		2186.82	2328.96	2492.7
240	2309				1923.33	4.06369	4.06369

## Sheet: pCAR+PPI+PTDH 500uM 
	Acid Area				Acid Conc
	1	2	3		1	2	3
0	3829	3821	3809		3591.42	3583.91	3572.64
30	385	374	365		356.985	346.655	338.202			Time	Avg Acid	Avg Aldehyde
60	0	0	0		-4.58761	-4.58761	-4.58761			5	3582.65	616.665
90	0	0	0		-4.58761	-4.58761	-4.58761			35	347.281	3804.91
120	0	0	0		-4.58761	-4.58761	-4.58761			65	-4.58761	3702.67
150	0	0	0		-4.58761	-4.58761	-4.58761			95	-4.58761	3530.33
180	0	0	0		-4.58761	-4.58761	-4.58761			125	-4.58761	3200.06
210	0	0	0		-4.58761	-4.58761	-4.58761			155	-4.58761	3010.27
240	0	0	0		-4.58761	-4.58761	-4.58761			185	-4.58761	2672.8
										215	-4.58761	2521.24
										245	-4.58761	2169.09
	Aldehyde area				Aldehyde conc
	1	2	3		1	2	3
0	703	738	770		588.404	617.496	644.095
30	4283	4660	4775		3564.13	3877.5	3973.09
60	4343	4496	4510		3614	3741.18	3752.82
90	4095	4188	4444		3407.87	3485.17	3697.96
120	3748	3786	4001		3119.44	3151.02	3329.73
150	3567	3569	3714		2968.99	2970.65	3091.17
180	3123	3176	3333		2599.93	2643.98	2774.48
210	2975	3009	3101		2476.91	2505.17	2581.64
240	2543	2610	2661		2117.83	2173.52	2215.91

## Sheet: ADH only
	Aldehyde area				Aldehyde conc
	1	2	3		1	2	3
0	3887	4752	4530		3234.97	3953.97	3769.44
30	3608	4388	4218		3003.07	3651.41	3510.1
60	3295	3835	3790		2742.9	3191.75	3154.35
90	2899	3428	3338		2413.74	2853.45	2778.64
120	2555	3132			2127.8	2607.41	4.06369
150	2539	2794	2751		2114.5	2326.46	2290.72
180	2064	2422	2414		1719.68	2017.25	2010.6
210	1855	2111	2121		1545.96	1758.75	1767.06
240	1582	1825	1836		1319.04	1521.02	1530.16
	Alcohol Area				Alcohol Conc
	1	2	3		1	2	3
0	0	0	0		-2	-2	-2
30	134	157	151		13.7255	16.4246	15.7205
60	291	246	230		32.1501	26.8691	24.9915
90	269	556	305		29.5683	63.2489	33.793
120	299	367			33.0889	41.069	-2
150	400	1007	883		44.9417	116.176	101.624
180		636	672		-2	72.6373	76.862
210	455	442	677		51.3962	49.8706	77.4488
240	708	699	708		81.0868	80.0306	81.0868

## Sheet: ADH PTDH
	Aldehyde area				Aldehyde conc
	1	2	3		1	2	3
0	4129	5102	4899		3436.13	4244.89	4076.16
30	3648	4465	4476		3036.31	3715.41	3724.56
60	3202	3869	3933		2665.6	3220.01	3273.21
90	2726	3483	3479		2269.94	2899.17	2895.84
120	2408	2990	2960		2005.62	2489.38	2464.44
150	2153	2743	2681		1793.66	2284.07	2232.54
180	1891	2344	2309		1575.88	1952.42	1923.33
210	1619	1922	2125		1349.79	1601.65	1770.38
240	1420	2116	1692		1184.38	1762.9	1410.47
	Alcohol Area				Alcohol Conc
	1	2	3		1	2	3
0	78	25	12		7.15363	0.933855	-0.59175
30	131	244	245		13.3734	26.6344	26.7518
60	416	237	227		46.8193	25.8129	24.6394
90	510	517	374		57.8506	58.6721	41.8905
120	342	560	424		38.1351	63.7183	47.7582
150	587	415	462		66.8869	46.702	52.2176
180	690	470	668		78.9744	53.1565	76.3926
210	676	519	843		77.3314	58.9068	96.9296
240	756		830		86.7198	-2	95.404
