# Supplementary material for: Engineering a Seven Enzyme Biotransformation using Mathematical Modelling and Characterized Enzyme Parts
Source: ChemCatChem. 2019 Jul 4;11(15):3474–89. doi: 10.1002/cctc.201900646 (PMC6774274; doi:10.1002/cctc.201900646)
Supplement: Supplementary file 2 — Supplementary [file CCTC-11-3474-s002.zip › Supplementary Data for Uploading/Experimental Data/Model validation experiments/Model validation results 2.xlsx]

## Sheet: Stds
	Ester 240	Acid 240	Aldehyde 260	Alcohol 220
Time	8.7	6.2
Ester				Avg	Stdev								8ul in 500	250mM stock
2250	4736	4481	5072	4763	296.424
2000	4284	4027	4522	4277.67	247.561								4	4000
1750	3756	3537	3811	3701.33	144.949									2000
1500	3341	3036	3446	3274.33	212.975
1250	2691	2524	2233	2482.67	231.781									3106	2947.09
1000	2174	1940	2325	2146.33	193.985
750	1102	1135	1731	1322.67	354.012									4285	2009.84
500	1121	985	1113	1073	76.3151
250	554	550	609	571	32.9697
0	0	0	0	0	0									Ester	Conc	Acid	Conc
			Slope	2.13689									2500	2379	2266.66	2789	2614.7
			Intercept	-42.8									2000	2066	1973.71	2142	2007.07
			Rsq	0.995547									2500	2205	2103.81	4069	3816.82
														Alcohol		Aldehyde
													2500	1390	2452.51	2044	1846.52
Acid				Avg	Stdev								3000	3392	6028.67	3094	2800.48
2250	4653	5058	4581	4764	257.144								2500	1719	3040.2	2836	2566.08
2000	4327	4544	4076	4315.67	234.206
1750	3785	3993	3507	3761.67	243.839
1500	3240	3421	3095	3252	163.331
1250	2711	2847	2060	2539.33	420.648
1000	2191	2263	2114	2189.33	74.514
750	1173	1733	1548	1484.67	285.321
500	1132	1147	1020	1099.67	69.3998
250	581	627	593	600.333	23.8607
0	0	0	0	0	0
			Slope	2.12958
			Intercept	4.88485
			Rsq	0.998064
Aldehyde 260				Avg	Stdev
2250	5573	4972	3446	4663.67	1096.51
2000	5875	4462	3376	4571	1253.06
1750	5143	3846	3021	4003.33	1069.71
1500	4458	3318	2573	3449.67	949.373
1250	3550	2786	2143	2826.33	704.367
1000	2998	2217	1173	2129.33	915.653
750	2270	1167	1296	1577.67	603.038
500	1191	1123	875	1063	166.325
250	761	567	463	597	151.248
0	0	0	0	0	0
			Slope	2.20135
			Intercept	11.5818
			Rsq	0.993043
Alcohol 220				Avg	Stdev
2250	2139	2740	2347	2408.67	305.209
2000	2205	2431	2278	2304.67	115.336
1750	1943	2110	2013	2022	83.863
1500	1675	1818	1730	1741	72.1318
1250	1350	1526	1432	1436	88.0682
1000	1123	1216	1145	1161.33	48.6038
750	850	912	864	875.333	32.5167
500	462	625	584	557	84.788
250	165	317	299	260.333	83.0502
0	0	0	0	0	0
			Slope	1.11964
			Intercept	17.0424
			Rsq	0.99599
Aldehyde 2 - 260				Avg	Stdev
2500	6317	5866	5866	6016.33	0
2000	5229	4566	4629	4808	44.5477
1500	3764	3485	3452	3567	23.3345
1000	2596	2364	2406	2455.33	29.6985
500	1244	1117	1149	1170	22.6274
0	0	0	0	0	0
			Slope	2.40613
			Intercept	-4.88889
			Rsq	0.999796
2000	5300
0	0		3887	3234.97
Slope	2.65
Intercept	0

## Sheet: ADH only
		Aldehyde area - 7.6 260
		1	2	3
0	0	4146	4099	4033		3450.26	3411.19	3356.33
1	30	2815	3009	2762		2343.92	2505.17	2299.86
2	60	2164	2233	2031		1802.8	1860.15	1692.25
3	90	1768	1774	1637		1473.64	1478.63	1364.75
4	120	1447	1440	1292		1206.82	1201	1077.99
5	150	1188	1194	1009		991.54	996.527	842.754
6	180	1000	980	863		835.273	818.649	721.397
7	210	837	771	702		699.786	644.926	587.572
8	240	687	711	592		575.104	595.053	496.139
24		100	99	97		87.1846	86.3534	84.691
		Alcohol area - 5.8 220
		1	2	3
0	0	0	77	96		-30.4428	107.102	141.041
1	30	0	531	468		-30.4428	918.079	805.543
2	60	596	632	648		1034.19	1098.5	1127.08
3	90	745	771	801		1300.35	1346.79	1400.38
4	120	880	899	899		1541.5	1575.44	1575.44
5	150	956	1013	961		1677.25	1779.07	1686.19
6	180	1037	1275	1116		1821.94	2247.08	1963.06
7	210	1082	1050	1101		1902.33	1845.17	1936.27
8	240	1339	1216	1170		2361.41	2141.69	2059.52
24		1362	1427	1446		2402.49	2518.6	2552.54

## Sheet: ADH PTDH
		Aldehyde area - 7.6 260
		1	2	3
0	0	3838	3803	4078		3194.24	3165.15	3393.73
1	30	2441	2466	2770		2033.05	2053.83	2306.51
2	60	1681	1763	2090		1401.33	1469.49	1741.29
3	90	1342	1324	1519		1119.55	1104.58	1266.67
4	120	1104	998	1158		921.719	833.61	966.604
5	150	811	824	949		678.174	688.98	792.881
6	180	675	672	764		565.13	562.636	639.107
7	210	555	549	607		465.385	460.398	508.608
8	240	421	465	526		354.003	390.576	441.28
	24	93	106	115		81.3661	92.1719	99.6527
		Alcohol area - 5.8 220
		1	2	3
0	0	84	95	99		119.606	139.255	146.4
1	30	466	514	524		801.97	887.712	905.575
2	60	608	804	780		1055.62	1405.74	1362.87
3	90	792	890	900		1384.3	1559.36	1577.22
4	120	996	934	968		1748.71	1637.96	1698.69
5	150	1005	1100	1362		1764.78	1934.48	2402.49
6	180	1166	1124	1199		2052.38	1977.35	2111.32
7	210	1179	1223	1222		2075.6	2154.2	2152.41
8	240	1180	1474	1371		2077.38	2602.55	2418.57
	24	1474	1739	1916		2602.55	3075.92	3392.1

## Sheet: pCAR all
		Acid area - 6.3 240
		1	2	3
0	0	4522	4933	4933		4242.25	4628.24	4628.24
1	30	2693	2522	2440		2524.55	2363.95	2286.94
2	60	1497	1299	1392		1401.32	1215.37	1302.71
3	90	895	769	850		835.952	717.619	793.69
4	120	618	529	616		575.807	492.223	573.929
5	150	461	368	466		428.361	341.02	433.057
6	180	332	258	330		307.21	237.713	305.332
7	210	303	187	274		279.975	171.034	252.74
8	240	207	148	234		189.817	134.407	215.174
		0	0	0		-4.58761	-4.58761	-4.58761
		Aldehyde area - 7.6 260
		1	2	3
0	0	347	402	418		292.493	338.21	351.509
1	30	2614	2749	2577		2176.84	2289.06	2146.09
2	60	3382	3430	3502		2815.21	2855.11	2914.96
3	90	3444	3588	3744		2866.75	2986.44	3116.11
4	120	3604	3704	3574		2999.74	3082.86	2974.81
5	150	3492	3434	3338		2906.65	2858.44	2778.64
6	180	3179	3139	2883		2646.48	2613.23	2400.44
7	210	3500	2890	2804		2913.3	2406.26	2334.77
8	240	2775	2661	2537		2310.67	2215.91	2112.84
		1016	874	801		848.572	730.54	669.862

## Sheet: P and A
		Acid area - 6.3 240
		1	2	3
0	0	4828	5153	4867		4529.63	4834.86	4566.26
1	30	3008	3253	2978		2820.38	3050.47	2792.2
2	60	2173	2249	2036		2036.19	2107.56	1907.52
3	90	1557	1524	1423		1457.67	1426.68	1331.82
4	120	1203	1248	1090		1125.21	1167.47	1019.09
5	150	1002	988	835		936.441	923.293	779.603
6	180	887	882	748		828.439	823.743	697.897
7	210	798	799	683		744.855	745.794	636.852
8	240	761	716	595		710.106	667.844	554.207		.
	24	426	332	625		395.491	307.21	582.382
		Aldehyde area - 7.6 260
		1	2	3
0	0	252	264	267		213.528	223.503	225.997
1	30	1618	1718	1599		1348.96	1432.08	1333.17
2	60	2137	2271	2085		1780.36	1891.74	1737.13
3	90	2104	2122	1865		1752.93	1767.89	1554.27
4	120	1857	2012	1713		1547.62	1676.46	1427.92
5	150	1517	1618	1294		1265.01	1348.96	1079.65
6	180	1270	1357	1078		1059.7	1132.01	900.107
7	210	991	1123	852		827.792	937.512	712.254
8	240	823	883	627		688.149	738.021	525.232
	24	0	0	0		4.06369	4.06369	4.06369
		Alcohol area - 5.8 220
		1	2	3
0	0	0	0	0		-30.4428	-30.4428	-30.4428
1	30	116	124	123		176.767	191.058	189.271
2	60	310	321	320		523.308	542.958	541.171
3	90	533	499	541		921.652	860.918	935.942
4	120	731	769	739		1275.34	1343.22	1289.63
5	150	910	936	858		1595.08	1641.53	1502.2
6	180	1079	1121	1205		1896.97	1971.99	2122.04
7	210	1172	1305	1360		2063.09	2300.67	2398.92
8	240	1332	1385	1225		2348.9	2443.57	2157.77
	1440	1775	1908	1906		3140.23	3377.81	3374.23

## Sheet: EPA
		Ester area
		1	2	3
0	0	6024	5564	5526		5678.16	5247.63	5212.06
1	30	2516	2378	3367		2394.88	2265.72	3191.37
2	60	1230	1085	1512		1191.26	1055.55	1455.2
3	90	784	699	851		773.835	694.28	836.543
4	120	909	588	609		890.828	590.391	610.046
5	150	773	554	522		763.54	558.569	528.619
6	180	718	493	115		712.063	501.477	147.691
7	210	8408	2058	560		7909.44	1966.22	564.185
8	240	393	290	275		407.883	311.481	297.442		.
24
		Acid area - 6.3 240
		1	2	3
0	0	705	926	775		657.514	865.066	723.254
1	30	3331	3805	3826		3123.72	3568.88	3588.6
2	60	4343	4935	4830		4074.14	4630.12	4531.51
3	90	4291	4944	5050		4025.31	4638.57	4738.12
4	120	4210	5054	5039		3949.24	4741.88	4727.79
5	150	4688	5648	5461		4398.15	5299.74	5124.11
6	180	5101	5953	6046		4786.02	5586.18	5673.52
7	210	5796	6606	6260		5438.73	6199.44	5874.5
8	240	6251	6691	6090		5866.04	6279.27	5714.84
24
		Aldehyde area - 7.6 260
		1	2	3
0	0	0	0	0		4.06369	4.06369	4.06369
1	30	632	628	607		529.388	526.063	508.608
2	60	1309	1306	1308		1092.12	1089.62	1091.29
3	90	1717	1676	1793		1431.25	1397.17	1494.42
4	120	1905	1823	1890		1587.52	1519.36	1575.05
5	150	1871	1771	1770		1559.26	1476.14	1475.3
6	180	1648	1452	1550		1373.9	1210.98	1292.44
7	210	2066	1335	1287		1721.34	1113.73	1073.83
8	240	1160	964	1076		968.266	805.349	898.445
24
		Alcohol area - 5.8 220
		1	2	3
0	0	0	0	0		-30.4428	-30.4428	-30.4428
1	30	67	71	69		89.2389	96.3841	92.8115
2	60	238	239	222		394.695	396.482	366.115
3	90	400	393	420		684.075	671.571	719.801
4	120	564	556	578		977.027	962.737	1002.04
5	150	743	763	766		1296.77	1332.5	1337.86
6	180	889	863	997		1557.57	1511.13	1750.49
7	210	1085	1060	1141		1907.69	1863.03	2007.72
8	240	1261	1202	1234		2222.07	2116.68	2173.84

## Sheet: EP
		Ester area
		1	2	3
0	0	4934	5367	5135		4657.99	5063.25	4846.11
1	30	2713	2708	2280		2579.26	2574.58	2174
2	60	1317	1250	1252		1272.69	1209.98	1211.86
3	90	885	808	786		868.365	796.298	775.707
4	120	744	1226	730		736.398	1187.52	723.295
5	150	714	749	697		708.319	741.077	692.408
6	180	620	722	648		620.341	715.807	646.547
7	210	596	7694	880		597.879	7241.18	863.686
8	240	652	399	515		650.291	413.498	522.067		.
24		60	57	89
		Acid area - 6.3 240
		1	2	3
0	0	783	882	961		730.767	823.743	897.936
1	30	3536	3426	3026		3316.25	3212.94	2837.28
2	60	4055	3939	3644		3803.67	3694.73	3417.68
3	90	4043	3985	3745		3792.4	3737.93	3512.53
4	120	4201	4083	3912		3940.78	3829.96	3669.37
5	150	4479	4515	4550		4201.87	4235.68	4268.55
6	180	4883	5374	5119		4581.28	5042.41	4802.92
7	210	5677	5908	6092		5326.97	5543.91	5716.72
8	240	6631	6137	5908		6222.92	5758.98	5543.91
24		7392	9066	10391
		Aldehyde area - 7.6 260
		1	2	3
0	0	20	19	21		20.6879	19.8567	21.5191
1	30	556	865	869		466.216	723.06	726.384
2	60	2081	1938	2018		1733.81	1614.95	1681.44
3	90	2993	2945	2789		2491.87	2451.97	2322.31
4	120	3295	3406	3461		2742.9	2835.16	2880.88
5	150	3584	3321	3372		2983.12	2764.51	2806.9
6	180	3316	3376	3101		2760.35	2810.23	2581.64
7	210	3249	4142	3099		2704.66	3446.93	2579.98
8	240	2685	2711	2900		2235.86	2257.47	2414.57
24		1000	890	1643		835.273	743.84	1369.74

## Sheet: Optimised
		Ester area
		1	2	3
0	0	4279	4163	3923		4044.95	3936.38	3711.75
1	30	1725	1447	1320		1654.55	1394.36	1275.5
2	60	711	553	500		705.512	557.633	508.028
3	90	227	252	322		252.517	275.915	341.431
4	120	177	139	124		205.72	170.154	156.115
5	150	125	96	89		157.051	129.908	123.357
6	180	96	76	72		129.908	111.19	107.446
7	210	88.9	68	68		123.263	103.702	103.702
8	240	91	68	72		125.229	103.702	107.446		.
24
		Acid area - 6.3 240
		1	2	3
0	0	164	234	248		149.433	215.174	228.322
1	30	1655	1694	1714		1549.71	1586.33	1605.12
2	60	1852	1878	1745		1734.72	1759.14	1634.23
3	90	1408	1512	1583		1317.74	1415.41	1482.09
4	120	1265	1188	1067		1183.44	1111.12	997.486
5	150	978	911	825		913.902	850.979	770.212
6	180	794	697	624		741.098	650	581.442
7	210	683	572	499		636.852	532.607	464.049
8	240	619	494	436		576.747	459.353	404.882
24
		Aldehyde area - 7.6 260
		1	2	3
0	0	0	0	0		4.06369	4.06369	4.06369
1	30	446	440	425		374.783	369.796	357.328
2	60	849	808	831		709.76	675.681	694.798
3	90	1047	1054	1081		874.34	880.158	902.601
4	120	1139	1107	1053		950.811	924.212	879.327
5	150	1079	1020	950		900.938	851.897	793.712
6	180	921	854	801		769.607	713.916	669.862					29199.6	0.034247
7	210	774	687	647		647.42	575.104	541.856
8	240	625	534	501		523.569	447.929	420.499					0.188	5.48952
24													1500
		Alcohol area - 5.8 220											0.0119	0.347475	0.69495
		1	2	3									120
0	0	0	0	0		-30.4428	-30.4428	-30.4428
1	30	103	155	252		153.546	246.433	419.703
2	60	492	468	348		848.414	805.543	591.188
3	90	570	780	614		987.745	1362.87	1066.34
4	120	780	807	849		1362.87	1411.1	1486.12
5	150	1323	1130	1146		2332.82	1988.07	2016.65
6	180	1204	1297	1126		2120.26	2286.38	1980.92
7	210	1471	1501	1427		2597.2	2650.78	2518.6
8	240	1578	1662	1732		2788.33	2938.38	3063.42
