# Supplementary material for: Engineering a Seven Enzyme Biotransformation using Mathematical Modelling and Characterized Enzyme Parts
Source: ChemCatChem. 2019 Jul 4;11(15):3474–89. doi: 10.1002/cctc.201900646 (PMC6774274; doi:10.1002/cctc.201900646)
Supplement: Supplementary file 2 — Supplementary [file CCTC-11-3474-s002.zip › Supplementary Data for Uploading/Experimental Data/PAP/PAP prelim 5feb16.xlsx]

## Sheet: Sheet2
Application: Tecan i-control				Tecan i-control , 1.9.17.0
Device: infinite 200Pro				Serial number: 1203000153				Serial number of connected stacker:
Firmware: V_3.22_12/10_Infinite (Dec 14 2010/13.07.14)				MAI, V_3.22_12/10_Infinite (Dec 14 2010/13.07.14)
Date:	2016-05-02
Time:	17:28:48
System				BLJVZ4J
User				BLJVZ4J\Nanodrop
Plate				Corning 384 Flat Bottom White Polystyrol [COS384fw.pdfx]
Plate-ID (Stacker)
List of actions in this measurement script:
Kinetic
Shaking (Linear) Duration:				10	s
Shaking (Linear) Amplitude:				1	mm
Luminescence
Label: Label1
Kinetic Measurement											0	92
Kinetic Cycles				3							20	130949
Interval Time				Minimal							40	286441
Mode				Luminescence							60	434525
Attenuation				NONE							80	569286
Integration Time				1000	ms						100	761533
Settle Time				0	ms						Slope	7529
Part of Plate				B6-B7; D6-D7; F6-F7; H6-H7; J6-J7; L6-L7; N6-N7; P6-P7							Intercept	-12645
Start Time:	05/02/2016 17:28:57
Cycle Nr.	Time [s]	Temp. [°C]	B6	D6	F6	H6	J6	L6	N6	P6	B7	D7	F7	H7	J7	L7	N7	P7
1	0	30	2348420	1752111	883210	447912	236984	116890	58491	28407	1924165	1492849	738742	364101	193506	90166	45064	24512
2	30.2	30.1	2363258	1763424	885052	450691	237674	116632	59559	28920	1940709	1498982	745881	366065	195829	91266	45513	25363
3	60.4	30	2395712	1775377	892513	456302	241058	117948	59587	29678	1967434	1514202	752664	369089	197041	92011	46480	26094
		ADP produced in 15 mins
					tnPPT			tvPPT
End Time:	05/02/2016 17:30:29			Conc	Blank subtract			Conc	Blank subtract									ADP per ug
		2.5	2348420	313.596	308.144		1924165	257.247	252.311			tvPPT	2.6ul per ml dilution		0.5mg/ml	1.3	ug/ml	197.882
		1.25	1752111	234.394	228.942		1492849	199.959	195.024			tnPPT	1ul per ml dilution		0.5mg/ml	0.5	ug/ml	616.287
		0.625	883210	118.987	113.535		738742	99.799	94.8639
		0.3125	447912	61.1711	55.7186		364101	50.0393	45.1041
		0.15625	236984	33.1557	27.7031		193506	27.3809	22.4457
		0.078125	116890	17.2048	11.7523		90166	13.6553	8.72015
		0.0390625	58491	9.44827	3.99575		45064	7.6649	2.72971
		0	28407	5.45252	0		24512	4.93518	0
