# Supplementary material for: Engineering a Seven Enzyme Biotransformation using Mathematical Modelling and Characterized Enzyme Parts
Source: ChemCatChem. 2019 Jul 4;11(15):3474–89. doi: 10.1002/cctc.201900646 (PMC6774274; doi:10.1002/cctc.201900646)
Supplement: Supplementary file 2 — Supplementary [file CCTC-11-3474-s002.zip › Supplementary Data for Uploading/Experimental Data/PPiase/Ppiase kcat, 15jan16.xlsx]

## Sheet: Sheet3
Standard Curve												Enz1	Enz2	Enz3	Enz4	Blank1	Blank2	Blank3		Avg Enz Rate	Stdev Enz	Avg Blank Rate	Stdev Blank
											0	0.3812	0.3928	0.3981	0.3915	0.3815	0.387	0.3901		0.0123495	0.000685383	-0.00231933	0.000232003
2500	1.58287	0.0775913									5	0.4698	0.4752	0.4815	0.4647	0.3682	0.3714	0.3739
2000	1.31793	0.0124227									10	0.5234	0.5435	0.5394	0.4804	0.3567	0.3586	0.3616		Blank Subtracted Rate (OD / min)	Combined Stdev
1500	1.0578	0.0502129									15	0.5851	0.5881	0.5788	0.6015	0.3468	0.3509	0.3491		0.0146688	0.000723585
1000	0.906033	0.0776732									20	0.6491	0.6345	0.6398	0.644	0.3305	0.3363	0.3512
500	0.601267	0.00545192									Slope	0.013022	0.011926	0.011614	0.012836	-0.002468	-0.002438	-0.002052		Rate (uM / min)	Stdev
0	0.326367	0.00230289									Rsq	0.993114	0.980773	0.984707	0.955864	0.99414	0.989393	0.904463		29.9041	1.47511
slope	0.00049053																			Used 2ul enzyme at 2.2mg/ml in 20ml
intercept	0.352216																			--> 4.4 ug of enzyme in 20ml
rsq	0.994469											59.0874	82.7353	93.54	80.0851	59.699	70.9114	77.2311		--> 0.22 ug / ml
												239.709	250.717	263.56	229.312	32.5854	39.109	44.2055		--> 0.00022 ug / ul
												348.978	389.954	381.596	261.318	9.14139	13.0147	19.1306		--> Used 100ul in assay, so 0.022 ug
												474.761	480.877	461.917	508.194	-11.0409	-2.68258	-6.35209		--> Which is 0.000022mg
												605.232	575.468	586.273	594.835	-44.2703	-32.4464	-2.07096
																				Rate (uM / min / mg)	Stdev
																				1.35928e+06	67050.4
																				Assay was in 155ul, which is 0.000155L
																				2* Rate (umol / min / mg)	Stdev
																				210.688	10.3928
																				However 2mols of PO4 are made for every 1mol of PPI. So rate is actually half this
Well	Mean	StDev	0;1	1;1	1;0	0;0
A1	1.7317	0.0206	1.71	1.7501	1.7485	1.7181														Rate (umol / min / mg)	Stdev
A2	1.696	0.0153	1.6995	1.7153	1.69	1.6792														105.344	5.19641
A3	1.6633	0.011	1.6702	1.6749	1.6564	1.6518
A4	2.0019	0.0309	2.0245	2.0303	1.9878	1.9651														Enzyme MW is 21768.7
A5	3.0889	0.0496	3.1504	3.1004	3.0722	3.0325														umoles of enzyme in 1mg --> 1000 ug / MW =	0.045939
A6	3.0879	0.0462	3.1473	3.0993	3.064	3.0411
A7	3.1726	0.06	3.2482	3.1824	3.156	3.1039														kcat = vmax / umols of enzyme
A8	3.1984	0.0488	3.2658	3.2009	3.1726	3.1545
B1	1.6514	0.0135	1.6465	1.6639	1.6605	1.6347														KCAT (min-1)
B2	1.593	0.015	1.5868	1.6119	1.5968	1.5766														2293.13	113.115
B3	1.6525	0.0094	1.6516	1.6652	1.6507	1.6425
B4	0.3812	0.006	0.381	0.3895	0.3756	0.3785														KCAT (second-1)
B5	0.4698	0.0093	0.4629	0.4813	0.4734	0.4616														38.2188	1.88526
B6	0.5234	0.0113	0.522	0.5392	0.5198	0.5125
B7	0.5851	0.0136	0.5829	0.6039	0.5821	0.5715
B8	0.6491	0.0119	0.6539	0.6635	0.6419	0.6372
C1	1.5	0.0132	1.4985	1.5148	1.5036	1.4831
C2	1.6538	0.0191	1.6476	1.675	1.6619	1.6307
C3	1.5948	0.015	1.5937	1.6121	1.598	1.5756
C4	0.3928	0.007	0.3884	0.4027	0.3928	0.3874
C5	0.4752	0.0104	0.4709	0.4898	0.4747	0.4657
C6	0.5435	0.0131	0.5395	0.5622	0.5404	0.5318
C7	0.5881	0.0217	0.5797	0.6199	0.5821	0.5709
C8	0.6345	0.0178	0.6244	0.6605	0.631	0.622
D1	1.3051	0.016	1.296	1.3222	1.3144	1.2877
D2	1.3188	0.0153	1.3084	1.3375	1.325	1.3044
D3	1.3299	0.0199	1.3264	1.3561	1.3295	1.3077
D4	0.3981	0.0085	0.4013	0.4079	0.3957	0.3877
D5	0.4815	0.0147	0.475	0.5024	0.4799	0.4686
D6	0.5394	0.0159	0.5328	0.5627	0.5349	0.5271
D7	0.5788	0.0161	0.5669	0.6018	0.578	0.5684
D8	0.6398	0.0146	0.6332	0.6613	0.6359	0.6289
E1	1.0691	0.0177	1.0577	1.09	1.077	1.0515
E2	1.0029	0.0107	0.9946	1.0171	0.9948	1.0051
E3	1.1014	0.0155	1.0937	1.1196	1.1079	1.0844
E4	0.3915	0.0115	0.3814	0.4066	0.3941	0.3838
E5	0.4647	0.0158	0.4536	0.4876	0.4629	0.4549
E6	0.4804	0.0168	0.4626	0.5015	0.485	0.4726
E7	0.6015	0.0159	0.591	0.6234	0.6027	0.5888
E8	0.644	0.0134	0.6334	0.6622	0.6457	0.6346
F1	0.8469	0.0132	0.8416	0.857	0.8584	0.8307
F2	0.994	0.0184	0.9848	1.0153	1.0022	0.9736
F3	0.8772	0.0147	0.87	0.8951	0.8824	0.8613
F4	0.3815	0.0068	0.3816	0.3891	0.3827	0.3724
F5	0.3682	0.0072	0.3643	0.3779	0.3691	0.3616
F6	0.3567	0.0112	0.3452	0.3689	0.3631	0.3495
F7	0.3468	0.0108	0.3373	0.3618	0.3471	0.3408
F8	0.3305	0.0073	0.3212	0.3385	0.3334	0.3287
G1	0.6011	0.0134	0.5923	0.6148	0.6101	0.5872
G2	0.5959	0.0132	0.5875	0.6119	0.6013	0.5831
G3	0.6068	0.0149	0.5986	0.6255	0.6114	0.5918
G4	0.387	0.0099	0.3806	0.3991	0.391	0.3773
G5	0.3714	0.0084	0.3641	0.3814	0.3752	0.3648
G6	0.3586	0.0096	0.3496	0.3716	0.3598	0.3535
G7	0.3509	0.0101	0.3436	0.3645	0.3526	0.3428
G8	0.3363	0.0122	0.3204	0.3475	0.3441	0.333
H1	0.3286	0.0089	0.3227	0.3411	0.329	0.3217
H2	0.3265	0.0089	0.3192	0.3378	0.3293	0.3196
H3	0.324	0.0093	0.3189	0.3365	0.3252	0.3153
H4	0.3901	0.0107	0.3795	0.3995	0.3992	0.3822
H5	0.3739	0.0083	0.3672	0.3848	0.3761	0.3676
H6	0.3616	0.0102	0.355	0.3754	0.3633	0.3529
H7	0.3491	0.0103	0.3406	0.3626	0.3513	0.3417
H8	0.3512	0.0109	0.3434	0.3653	0.3545	0.3418
End Time:	15/01/2016 15:12:06

## Sheet: Sheet2
Application: Tecan i-control				Tecan i-control , 1.9.17.0
Device: infinite 200Pro				Serial number: 1203000153				Serial number of connected stacker:
Firmware: V_3.22_12/10_Infinite (Dec 14 2010/13.07.14)				MAI, V_3.22_12/10_Infinite (Dec 14 2010/13.07.14)
Date:	15/01/2016
Time:	14:09:28
System				BLJVZ4J
User				BLJVZ4J\Nanodrop
Plate				Greiner 96 Flat Bottom Transparent Polystyrol [GRE96ft.pdfx]
Plate-ID (Stacker)
Shaking (Linear) Duration:				120	s
Shaking (Linear) Amplitude:				3	mm
Label: Label1
Mode				Absorbance
Multiple Reads per Well (Square (filled))				2 x 2
Multiple Reads per Well (Border)				1750	µm
Wavelength				355	nm
Bandwidth				9	nm
Number of Flashes				10
Settle Time				0	ms
Part of Plate				A1-H8
Start Time:	15/01/2016 14:11:28
Well	Mean	StDev	0;1	1;1	1;0	0;0
A1	1.4763	0.0085	1.4674	1.4852	1.4817	1.471
A2	1.5767	0.0124	1.5739	1.5839	1.5886	1.5606			3500
A3	1.6056	0.0194	1.6012	1.6232	1.6179	1.5801			3000	1.5717
A4	0.4042	0.0068	0.4096	0.4102	0.4006	0.3964			2500	1.45027
A5	0.3893	0.0089	0.3897	0.401	0.3867	0.3797			2000	1.19517
A6	0.3812	0.0076	0.3774	0.3916	0.3817	0.3742			1500	1.08073
A7	0.372	0.0089	0.3688	0.3846	0.3707	0.3637			1000	0.847767
A8	0.3575	0.0096	0.3533	0.3715	0.3551	0.35			500	0.569833
B1	1.4852	0.0111	1.4765	1.4877	1.4998	1.4766			0	0.322767
B2	1.587	0.0192	1.5755	1.6046	1.6021	1.566
B3	1.6429	0.0138	1.6407	1.6582	1.6473	1.6253
B4	0.4034	0.0068	0.3988	0.4127	0.4043	0.3979
B5	0.3946	0.0108	0.389	0.4099	0.3942	0.3854
B6	0.3792	0.009	0.3748	0.3914	0.3802	0.3704
B7	0.3691	0.0101	0.3622	0.3834	0.369	0.3617
B8	0.3593	0.0089	0.3575	0.3712	0.3586	0.3498
C1	1.3388	0.0119	1.3374	1.3452	1.35	1.3227
C2	1.545	0.0159	1.5372	1.5637	1.5516	1.5276
C3	1.467	0.0148	1.4636	1.4841	1.4715	1.4488
C4	0.4083	0.0086	0.4022	0.4179	0.4132	0.4
C5	0.3868	0.0097	0.3828	0.4003	0.3867	0.3776
C6	0.3841	0.0123	0.3788	0.4016	0.3828	0.3731
C7	0.3778	0.0114	0.3725	0.3944	0.3754	0.3689
C8	0.358	0.0102	0.3538	0.3728	0.3557	0.3496
D1	1.1525	0.0147	1.1396	1.1641	1.1663	1.14
D2	1.3224	0.0126	1.3163	1.3356	1.3298	1.3079
D3	1.1106	0.0149	1.0987	1.1296	1.1154	1.0987
D4	0.4079	0.0082	0.4022	0.4171	0.4122	0.3999
D5	0.3955	0.0122	0.3891	0.4126	0.3955	0.3848
D6	0.3795	0.0118	0.3729	0.3965	0.3782	0.3704
D7	0.368	0.0102	0.3615	0.3825	0.3676	0.3603
D8	0.3638	0.0097	0.361	0.3769	0.3638	0.3536
E1	1.0177	0.0103	1.0072	1.025	1.0279	1.0107
E2	1.151	0.0148	1.1441	1.1673	1.1586	1.134
E3	1.0735	0.0138	1.063	1.0858	1.0851	1.0602
E4	0.4083	0.0084	0.4012	0.4193	0.4105	0.4022
E5	0.4043	0.0108	0.3951	0.4182	0.4073	0.3966
E6	0.3795	0.0101	0.3726	0.3939	0.3791	0.3725
E7	0.371	0.012	0.3619	0.387	0.3733	0.3617
E8	0.3592	0.0123	0.3521	0.3762	0.36	0.3486
F1	0.8099	0.0161	0.8055	0.8182	0.8264	0.7895
F2	0.951	0.0166	0.9447	0.9683	0.9602	0.9308
F3	0.7824	0.0148	0.7764	0.802	0.7841	0.767
F4	0.4099	0.0096	0.4029	0.4216	0.4139	0.4012
F5	0.394	0.0088	0.3907	0.4043	0.3972	0.3837
F6	0.3874	0.0102	0.3833	0.4007	0.389	0.3767
F7	0.3691	0.0112	0.3626	0.3844	0.3702	0.3591
F8	0.3687	0.011	0.3741	0.3805	0.3648	0.3552
G1	0.5726	0.0099	0.5661	0.5786	0.5833	0.5626
G2	0.5655	0.0134	0.5573	0.5824	0.5697	0.5526
G3	0.5714	0.0142	0.5623	0.5884	0.5774	0.5574
G4	0.408	0.0068	0.4022	0.4167	0.41	0.4031
G5	0.3989	0.0099	0.3905	0.4105	0.4039	0.3908
G6	0.3854	0.0101	0.3795	0.3997	0.3854	0.3772
G7	0.383	0.0106	0.3765	0.3976	0.3842	0.3738
G8	0.3697	0.0121	0.3611	0.3865	0.371	0.3605
H1	0.3254	0.0077	0.3191	0.3346	0.329	0.319
H2	0.3223	0.0087	0.3145	0.3322	0.327	0.3155
H3	0.3206	0.0108	0.3096	0.3318	0.3277	0.3134
H4	0.4105	0.007	0.4032	0.418	0.4146	0.406
H5	0.4081	0.0104	0.4002	0.4215	0.4113	0.3995
H6	0.385	0.0094	0.3815	0.397	0.3867	0.3747
H7	0.3773	0.0124	0.3669	0.393	0.3814	0.3678
H8	0.3761	0.0119	0.3682	0.3921	0.3782	0.3661
End Time:	15/01/2016 14:13:04
