# Supplementary material for: Engineering a Seven Enzyme Biotransformation using Mathematical Modelling and Characterized Enzyme Parts
Source: ChemCatChem. 2019 Jul 4;11(15):3474–89. doi: 10.1002/cctc.201900646 (PMC6774274; doi:10.1002/cctc.201900646)
Supplement: Supplementary file 2 — Supplementary [file CCTC-11-3474-s002.zip › Supplementary Data for Uploading/Experimental Data/PPiase/PPIase thermostab 16feb16.xlsx]

## Sheet: Sheet7
Application: Tecan i-control				Tecan i-control , 1.9.17.0
Device: infinite 200Pro				Serial number: 1203000153				Serial number of connected stacker:
Firmware: V_3.22_12/10_Infinite (Dec 14 2010/13.07.14)				MAI, V_3.22_12/10_Infinite (Dec 14 2010/13.07.14)
Date:	16/02/2016
Time:	13:21:56
System				BLJVZ4J
User				BLJVZ4J\Nanodrop
Plate				Greiner 96 Flat Bottom Transparent Polystyrol [GRE96ft.pdfx]
Plate-ID (Stacker)
Wait (Plate)				On	Target Temperature: 30 °C
Shaking (Linear) Duration:				60	s
Shaking (Linear) Amplitude:				2	mm
Label: Label1
Mode				Absorbance
Multiple Reads per Well (Square (filled))				2 x 2
Multiple Reads per Well (Border)				1750	µm
Wavelength				355	nm
Bandwidth				9	nm
Number of Flashes				10
Settle Time				0	ms
Part of Plate				A4-H6; A10-H12
Start Time:	16/02/2016 13:22:56
Well	Mean	StDev	0;1	1;1	1;0	0;0
A4	0.7223	0.0195	0.7053	0.7502	0.7194	0.7143
A5	0.9675	0.0212	0.9498	0.9972	0.9679	0.9553		0.8627	0.126417		0.9366	0.0381158
A6	0.8983	0.0258	0.8809	0.9365	0.8918	0.8841		0.934267	0.0173339		0.47005	0.00162634
A10		0.0316	0.9662	1.0176	0.9843	0.9427		0.9363	0.0368943
A11	0.1014	0.0013	0.1021	0.1024	0.1014	0.0996		0.940133	0.0143855
A12	0.1013	0.0014	0.1012	0.103	0.1014	0.0996		0.941067	0.0117934
B4	0.9147	0.014	0.8971	0.9311	0.9173	0.9134		0.978533	0.0615644
B5	0.9477	0.0305	0.9196	0.9907	0.9451	0.9353		0.936633	0.0134797
B6	0.9404	0.0124	0.9416	0.9571	0.9346	0.9282		0.9259	0.0267561
B10	0.9595	0.0325	0.9454	1.0014	0.9659	0.9253
B11	0.0988	0.0008	0.0995	0.0995	0.0977	0.0987
B12	0.099	0.0012	0.0984	0.1007	0.0989	0.0981
C4	0.9125	0.0162	0.9002	0.9304	0.922	0.8974
C5	0.9176	0.0241	0.8915	0.9485	0.9222	0.9083
C6	0.9788	0.0323	0.9462	1.0207	0.9861	0.9623
C10	0.8926	0.0327	0.8741	0.9346	0.9013	0.8605
C11	0.0996	0.0006	0.1	0.1002	0.0991	0.0991
C12	0.099	0.0012	0.0985	0.1006	0.0993	0.0977
D4	0.9524	0.0243	0.9325	0.9765	0.9701	0.9304
D5	0.9437	0.0286	0.9256	0.9827	0.9474	0.9193
D6	0.9243	0.0268	0.8969	0.9556	0.9367	0.908
D10	0.9577	0.0344	0.9343	0.9993	0.9722	0.9252
D11	0.0999	0.0009	0.0998	0.1011	0.0995	0.099
D12	0.101	0.0014	0.1005	0.1028	0.1011	0.0994
E4	0.9399	0.0148	0.9255	0.9458	0.958	0.9304
E5	0.9299	0.0259	0.9028	0.9526	0.9515	0.9128
E6	0.9534	0.0334	0.919	0.9942	0.9657	0.9349
E10	0.4712	0.0088	0.4678	0.4832	0.4715	0.4624
E11	0.1	0.001	0.1005	0.1013	0.0992	0.0992
E12	0.1009	0.0015	0.1004	0.1028	0.1012	0.0993
F4	0.966	0.0222	0.9449	0.973	0.994	0.9519
F5	1.0454	0.031	1.0181	1.0756	1.0686	1.0191
F6	0.9242	0.0297	0.893	0.9574	0.9402	0.9063
F10		0.015	0.4978	0.5295	0.5119	0.4979
F11	0.1002	0.0012	0.0999	0.1019	0.1	0.099
F12	0.1013	0.0013	0.1006	0.1031	0.1016	0.1001
G4	0.9246	0.0249	0.899	0.9354	0.9541	0.9097
G5	0.9512	0.0361	0.9195	0.9865	0.9782	0.9206
G6	0.9341	0.0416	0.9075	0.9837	0.9523	0.8929
G10		0.0218	0.5127	0.5539	0.5224	0.5039
G11	0.1001	0.0016	0.0991	0.1022	0.1005	0.0985
G12	0.1016	0.0014	0.1011	0.1035	0.1015	0.1003
H4	0.9392	0.0273	0.9111	0.9538	0.9698	0.9222
H5	0.8951	0.0447	0.8575	0.9538	0.9058	0.8633
H6	0.9434	0.0426	0.9069	0.9847	0.9757	0.9064
H10	0.4689	0.0121	0.458	0.4815	0.477	0.459
H11	0.0992	0.0018	0.0982	0.1014	0.0998	0.0973
H12	0.1081	0.002	0.1059	0.1102	0.1094	0.1069
End Time:	16/02/2016 13:24:11

## Sheet: Sheet6
Application: Tecan i-control				Tecan i-control , 1.9.17.0
Device: infinite 200Pro				Serial number: 1203000153				Serial number of connected stacker:
Firmware: V_3.22_12/10_Infinite (Dec 14 2010/13.07.14)				MAI, V_3.22_12/10_Infinite (Dec 14 2010/13.07.14)
Date:	16/02/2016
Time:	13:19:24
System				BLJVZ4J
User				BLJVZ4J\Nanodrop
Plate				Greiner 96 Flat Bottom Transparent Polystyrol [GRE96ft.pdfx]
Plate-ID (Stacker)
Wait (Plate)				On	Target Temperature: 30 °C
Shaking (Linear) Duration:				60	s
Shaking (Linear) Amplitude:				2	mm
Label: Label1
Mode				Absorbance
Multiple Reads per Well (Square (filled))				2 x 2
Multiple Reads per Well (Border)				1750	µm
Wavelength				355	nm
Bandwidth				9	nm
Number of Flashes				10
Settle Time				0	ms
Part of Plate				A4-H6; A10-H12
Start Time:	16/02/2016 13:20:25
Well	Mean	StDev	0;1	1;1	1;0	0;0
A4		0.0329	0.8785	0.8676	0.8041	0.8439
A5	0.8996	0.0685	0.8646	0.9748	0.936	0.8229		0.90305	0.004879
A6	0.9065	0.0604	0.955	0.9494	0.8248	0.897		0.9133	0.00353553
A10		0.0297	0.8632	0.8932	0.8851	0.8268		0.92255	0.00926308
A11	0.9252	0.0462	0.946	0.9805	0.8849	0.8894		0.9504	0.0807516
A12	0.906	0.0859	0.8761	1.0194	0.914	0.8147		0.88925	0.00671749
B4	0.9158	0.0353	0.9018	0.9683	0.8916	0.9014		0.9187	0.0093338
B5		0.0576	0.9044	1.0189	0.9302	0.891		0.9128	0.0209304
B6	0.9108	0.0587	0.8864	0.9964	0.8969	0.8636		0.89885	0.0061518
B10	0.8701	0.0255	0.8908	0.8936	0.8483	0.8479		0.9156	0.0135764
B11	0.9089	0.0278	0.9103	0.945	0.9027	0.8777		0.8895	0.0274357
B12		0.0711	0.9	1.0354	0.96	0.876		0.89935	0.00219202
C4	0.916	0.0366	0.9245	0.9562	0.8678	0.9157		0.93405	0.0415072
C5		0.0438	0.9466	1.0489	0.9804	0.9714		0.912533	0.027612
C6	0.9291	0.0621	0.8853	1.0195	0.8917	0.92		0.90665	0.00247486
C10	0.8978	0.0361	0.9336	0.9236	0.8715	0.8622		0.8902	0.00579827
C11		0.0308	0.9836	0.9563	0.9093	0.9445		0.889833	0.0209553
C12	0.9009	0.0815	0.869	0.9994	0.9265	0.8085
D4	0.8933	0.0305	0.9003	0.9131	0.8483	0.9116
D5		0.0373	0.9558	0.9964	0.9071	0.9379
D6	1.0075	0.043	1.0334	1.042	0.9469	1.0078
D10		0.0475	0.9191	0.8812	0.8051	0.871
D11	0.9634	0.0234	0.9743	0.9875	0.9584	0.9332
D12	0.9047	0.0353	0.9177	0.9353	0.9118	0.854
E4	0.8845	0.0192	0.8701	0.9043	0.8662	0.8977
E5	0.894	0.0737	0.8219	0.9966	0.8714	0.8858
E6		0.0344	0.9291	1.0059	0.9445	0.9418
E10	0.8807	0.0385	0.9145	0.9036	0.8282	0.8764
E11	0.9269	0.0288	0.9425	0.9552	0.9203	0.8896
E12	0.93	0.0376	0.9287	0.9719	0.9386	0.8809
F4		0.0195	0.8679	0.8383	0.8248	0.8587
F5	0.9121	0.0437	0.8737	0.9748	0.9031	0.8968
F6	0.9253	0.0508	0.88	0.9928	0.8934	0.9352
F10	0.9049	0.039	0.9038	0.956	0.8985	0.8613
F11		0.0296	1.0359	1.0612	1.0248	0.9898
F12	0.9084	0.0514	0.8767	0.9555	0.9485	0.8528
G4	0.898	0.0321	0.9022	0.9226	0.8515	0.9156
G5	0.9276	0.0239	0.9308	0.959	0.9023	0.9184
G6		0.0919	0.9032	1.0955	0.9945	0.9022
G10	0.8943	0.0197	0.896	0.9213	0.8829	0.8768
G11		0.0303	0.805	0.8587	0.8166	0.7875
G12	0.8861	0.0487	0.8667	0.9517	0.8891	0.8368
H4	0.8945	0.0456	0.8553	0.955	0.9041	0.8636
H5		0.0464	0.8392	0.9332	0.9029	0.842
H6	0.9032	0.0289	0.8683	0.9385	0.9079	0.8979
H10	0.913	0.0448	0.8841	0.9693	0.928	0.8708
H11	0.8722	0.0462	0.8474	0.9299	0.8866	0.8248
H12	0.8843	0.0356	0.8589	0.9252	0.9027	0.8505
End Time:	16/02/2016 13:21:39

## Sheet: Sheet1
				Blank subtract	Stdev		Rel Act	Stdev
90	0.90305	0.004879		0.433	0.004879		0.928089	0.0104576
88.3	0.9133	0.00353553		0.44325	0.00353553		0.950059	0.00757803
85.7	0.92255	0.00926308		0.4525	0.00926308		0.969885	0.0198544
82.4	0.9504	0.0807516		0.48035	0.0807516		1.02958	0.173082
77.7	0.88925	0.00671749		0.4192	0.00671749		0.89851	0.0143982
73.6	0.9187	0.0093338		0.44865	0.0093338		0.961633	0.020006
71.3	0.9128	0.0209304		0.44275	0.0209304		0.948987	0.044862
70	0.89885	0.0061518		0.4288	0.0061518		0.919087	0.0131857
70	0.9156	0.0135764		0.44555	0.0135764		0.954989	0.0290996
68.5	0.8895	0.0274357		0.41945	0.0274357		0.899046	0.0588056
65.9	0.89935	0.00219202		0.4293	0.00219202		0.920159	0.00469835
62	0.93405	0.0415072		0.464	0.0415072		0.994534	0.0889662
57.5	0.912533	0.027612		0.442483	0.027612		0.948416	0.0591834
53.8	0.90665	0.00247486		0.4366	0.00247486		0.935805	0.0053046
51.4	0.8902	0.00579827		0.42015	0.00579827		0.900547	0.012428
50	0.889833	0.0209553		0.419783	0.0209553		0.899761	0.0449154
50	0.8627	0.126417		0.39265	0.126417		0.841603	0.270961
48.3	0.934267	0.0173339		0.464217	0.0173339		0.994999	0.0371534
45.7	0.9363	0.0368943		0.46625	0.0368943		0.999357	0.079079
42.4	0.940133	0.0143855		0.470083	0.0143855		1.00757	0.0308338
37.7	0.941067	0.0117934		0.471017	0.0117934		1.00957	0.0252778
33.6	0.978533	0.0615644		0.508483	0.0615644		1.08988	0.131957
31.3	0.936633	0.0134797		0.466583	0.0134797		1.00007	0.0288924
30	0.9259	0.0267561		0.45585	0.0267561		0.977066	0.0573489
Control	0.9366	0.0381158		0.46655	0.0381158		1	0.081697
Blank	0.47005	0.00162634
