# Supplementary material for: Engineering a Seven Enzyme Biotransformation using Mathematical Modelling and Characterized Enzyme Parts
Source: ChemCatChem. 2019 Jul 4;11(15):3474–89. doi: 10.1002/cctc.201900646 (PMC6774274; doi:10.1002/cctc.201900646)
Supplement: Supplementary file 2 — Supplementary [file CCTC-11-3474-s002.zip › Supplementary Data for Uploading/Experimental Data/PPiase/Ppiase vs ph, 15Feb16.xlsx]

## Sheet: Sheet4
Application: Tecan i-control				Tecan i-control , 1.9.17.0
Device: infinite 200Pro				Serial number: 1203000153				Serial number of connected stacker:
Firmware: V_3.22_12/10_Infinite (Dec 14 2010/13.07.14)				MAI, V_3.22_12/10_Infinite (Dec 14 2010/13.07.14)
Date:	15/02/2016
Time:	21:20:50
System				BLJVZ4J
User				BLJVZ4J\Nanodrop
Plate				Greiner 96 Flat Bottom Transparent Polystyrol [GRE96ft.pdfx]
Plate-ID (Stacker)
Wait (Plate)				On	Target Temperature: 30 °C
Shaking (Linear) Duration:				60	s
Shaking (Linear) Amplitude:				2	mm
Label: Label1
Mode				Absorbance
Multiple Reads per Well (Square (filled))				2 x 2
Multiple Reads per Well (Border)				1750	µm
Wavelength				355	nm
Bandwidth				9	nm
Number of Flashes				10
Settle Time				0	ms
Part of Plate				A4-H6; A10-H12
Start Time:	15/02/2016 21:21:50
Well	Mean	StDev	0;1	1;1	1;0	0;0
A4	2.3122	0.0197	2.2894	2.3374	2.3131	2.3088
A5	2.6389	0.0313	2.6456	2.6787	2.6261	2.605		2.47963	0.163503			Tris 7.5 cont	2.47963	0.163503
A6	2.4878	0.0377	2.4724	2.5395	2.4882	2.4511						Tris 8.6	3.10733	0.15294
A10	0.0983	0.0006	0.0984	0.0989	0.0976	0.0982						Tris 8.8	3.11963	0.0514485
A11	0.1011	0.0007	0.1017	0.1014	0.1013	0.1002		0.100067	0.00153731			Tris 9.0	2.7938	0.0168225
A12	0.1008	0.0016	0.1006	0.1029	0.1005	0.0991						Boric acid 8.8	3.08117	0.127464
B4	2.9309	0.0263	2.9598	2.9381	2.9294	2.8965						Boric acid 9.2	3.08633	0.135999
B5	3.2022	0.0075	3.1925	3.2057	3.21	3.2005		3.10733	0.15294			Boric acid 9.6	2.59057	0.112051
B6	3.1889	0.0414	3.1409	3.2247	3.2222	3.1678						Boric acid 10	2.36727	0.144748
B10	0.0976	0.0008	0.0974	0.0987	0.0976	0.0968
B11	0.0989	0.0008	0.099	0.0999	0.098	0.0987		0.0984333	0.000723419
B12	0.0988	0.0008	0.0989	0.0999	0.0985	0.0979
C4	3.1054	0.0061	3.0965	3.1101	3.107	3.1079
C5	3.1767	0.0295	3.1795	3.1897	3.2029	3.1348		3.11963	0.0514485
C6	3.0768	0.0254	3.0677	3.0876	3.1054	3.0464
C10	0.0971	0.001	0.0969	0.0985	0.0969	0.0961
C11	0.0998	0.0007	0.0997	0.1008	0.0996	0.0991		0.0986667	0.00140119
C12	0.0991	0.0009	0.0989	0.1	0.0996	0.098
D4	2.8068	0.0157	2.7981	2.8122	2.8262	2.7906
D5	2.7748	0.0126	2.7643	2.7863	2.785	2.7634		2.7938	0.0168225
D6	2.7998	0.0405	2.7602	2.8337	2.8357	2.7697
D10	0.097	0.0009	0.0968	0.0982	0.097	0.0959
D11	0.1	0.001	0.0999	0.1013	0.0999	0.099		0.0994333	0.0022053
D12	0.1013	0.0013	0.1007	0.1031	0.1013	0.1002
E4	2.9576	0.0274	2.9245	2.9755	2.9842	2.9462
E5	3.0737	0.0142	3.0609	3.0759	3.0927	3.0653		3.08117	0.127464
E6	3.2122	0.0265	3.1912	3.2082	3.2505	3.1989
E10	0.0985	0.0009	0.0988	0.0997	0.0981	0.0976
E11	0.1005	0.001	0.1006	0.1018	0.0999	0.0997		0.0999667	0.00128582
E12	0.1009	0.0011	0.1007	0.1023	0.1011	0.0996
F4	3.0627	0.014	3.0641	3.0686	3.0752	3.0429
F5	3.2326	0.0246	3.2114	3.2351	3.2662	3.2174		3.08633	0.135999
F6	2.9637	0.0402	2.9229	3.0048	2.9909	2.9361
F10	0.0977	0.0009	0.0979	0.0989	0.0974	0.0968
F11	0.1006	0.0013	0.1	0.1024	0.1004	0.0994		0.0998	0.00183575
F12	0.1011	0.0011	0.1009	0.1026	0.1011	0.0998
G4	2.6362	0.0168	2.6192	2.6467	2.654	2.6247
G5	2.6726	0.0183	2.6711	2.6738	2.6952	2.6505		2.59057	0.112051
G6	2.4629	0.0369	2.4433	2.5023	2.4844	2.4217
G10	0.0986	0.001	0.0984	0.1	0.0982	0.0978
G11	0.0999	0.0018	0.0989	0.1022	0.1004	0.098		0.1	0.00145258
G12	0.1015	0.0014	0.1008	0.1033	0.1016	0.1001
H4	2.3233	0.015	2.3179	2.3421	2.3264	2.3066
H5	2.2496	0.0415	2.2153	2.2741	2.2954	2.2136		2.36727	0.144748
H6	2.5289	0.0457	2.4771	2.5508	2.5803	2.5074
H10	0.0981	0.0006	0.0985	0.0987	0.0973	0.0979
H11	0.0994	0.002	0.0984	0.102	0.1	0.0974		0.1016	0.00497896
H12	0.1073	0.002	0.1049	0.1093	0.1084	0.1065
End Time:	15/02/2016 21:23:05

## Sheet: Sheet3
Application: Tecan i-control				Tecan i-control , 1.9.17.0
Device: infinite 200Pro				Serial number: 1203000153				Serial number of connected stacker:
Firmware: V_3.22_12/10_Infinite (Dec 14 2010/13.07.14)				MAI, V_3.22_12/10_Infinite (Dec 14 2010/13.07.14)
Date:	15/02/2016
Time:	21:18:11
System				BLJVZ4J
User				BLJVZ4J\Nanodrop
Plate				Greiner 96 Flat Bottom Transparent Polystyrol [GRE96ft.pdfx]
Plate-ID (Stacker)
Wait (Plate)				On	Target Temperature: 30 °C
Shaking (Linear) Duration:				60	s
Shaking (Linear) Amplitude:				2	mm
Label: Label1
Mode				Absorbance
Multiple Reads per Well (Square (filled))				2 x 2
Multiple Reads per Well (Border)				1750	µm
Wavelength				355	nm
Bandwidth				9	nm
Number of Flashes				10
Settle Time				0	ms
Part of Plate				A4-H6; A10-H12
Start Time:	15/02/2016 21:19:11
Well	Mean	StDev	0;1	1;1	1;0	0;0
A4	2.1891	0.0137	2.183	2.2094	2.1798	2.1843
A5	1.897	0.0206	1.9223	1.9039	1.8749	1.8871		2.10403	0.180243			Tris 7.5	2.10403	0.180243		Tris 7.5	2.11527	0.249887
A6	2.226	0.0296	2.2208	2.2639	2.2273	2.1919						MOPS 7.2	1.487	0.0768223		HEPES 7.6	1.78227	0.121162
A10	1.9376	0.0129	1.9374	1.9556	1.932	1.9255						MOPS 7.4	1.51617	0.0193004		HEPES 7.8	2.12807	0.212388
A11	2.401	0.0359	2.3991	2.4402	2.411	2.3538		2.11527	0.249887			MOPS 7.6	1.71617	0.22061		HEPES 8.0	2.38163	0.131953
A12	2.0072	0.0457	1.9871	2.062	2.0235	1.9562						MOPS 7.8	1.87623	0.194649		Tris 7.8	2.88573	0.117265
B4	1.5304	0.016	1.5484	1.5388	1.514	1.5203						HEPES 7.0	1.31603	0.0631671		Tris 8.0	3.01153	0.207444
B5	1.3983	0.0156	1.3848	1.4208	1.3953	1.3925		1.487	0.0768223			HEPES 7.2	1.15547	0.108674		Tris 8.2	2.7749	0.310705
B6	1.5323	0.0316	1.5135	1.5722	1.5423	1.5014						HEPES 7.4	1.44187	0.2311		Tris 8.4	2.7915	0.163864
B10	1.6917	0.0311	1.7256	1.702	1.6511	1.6883
B11	1.9199	0.0313	1.9071	1.9496	1.9412	1.8818		1.78227	0.121162
B12	1.7352	0.0316	1.7042	1.7587	1.7658	1.7121
C4	1.5163	0.0227	1.5147	1.5486	1.5044	1.4974
C5	1.5354	0.0269	1.5387	1.5692	1.5293	1.5041		1.51617	0.0193004
C6	1.4968	0.0159	1.487	1.515	1.5049	1.4804
C10	2.0194	0.0101	2.0243	2.0305	2.0152	2.0076
C11	2.3728	0.0203	2.3693	2.3907	2.3855	2.3455		2.12807	0.212388
C12	1.992	0.0515	1.9452	2.0499	2.0208	1.9521
D4	1.9427	0.0157	1.949	1.9618	1.9274	1.9325
D5	1.7038	0.0148	1.6954	1.7172	1.7154	1.6873		1.71617	0.22061
D6	1.502	0.0361	1.4771	1.5516	1.5061	1.4734
D10	2.3233	0.013	2.332	2.3318	2.3252	2.3044
D11	2.5327	0.0198	2.5343	2.5462	2.5462	2.5042		2.38163	0.131953
D12	2.2889	0.0461	2.2461	2.3297	2.3278	2.2518
E4	2.0672	0.0178	2.0637	2.0883	2.0716	2.0454
E5	1.8834	0.0267	1.8674	1.9075	1.9045	1.8542		1.87623	0.194649
E6	1.6781	0.0399	1.6508	1.7234	1.6992	1.6389
E10	3.0122	0.0349	2.9787	3.0143	3.0598	2.996
E11	2.7806	0.0161	2.7833	2.7817	2.7983	2.7592		2.88573	0.117265
E12	2.8644	0.0494	2.8256	2.9201	2.8918	2.8202
F4	1.2637	0.0073	1.2628	1.274	1.2606	1.2572
F5	1.2982	0.0236	1.2913	1.3252	1.3066	1.2695		1.31603	0.0631671
F6	1.3862	0.0356	1.3571	1.4287	1.4026	1.3564
F10	3.2081	0.0124	3.2125	3.2188	3.2109	3.1902
F11	3.0318	0.0151	3.0468	3.0345	3.0353	3.0108		3.01153	0.207444
F12	2.7947	0.0424	2.7791	2.8504	2.7996	2.7498
G4	1.1581	0.0119	1.1586	1.1737	1.1548	1.1451
G5	1.0455	0.0167	1.047	1.063	1.0492	1.0228		1.15547	0.108674
G6	1.2628	0.038	1.2352	1.3055	1.2839	1.2266
G10	3.1335	0.0214	3.1104	3.1403	3.16	3.1235
G11	2.586	0.0306	2.5941	2.6168	2.5893	2.5437		2.7749	0.310705
G12	2.6052	0.0162	2.5945	2.6129	2.6241	2.5893
H4	1.2374	0.0166	1.2393	1.2596	1.2296	1.2209
H5	1.3956	0.0197	1.3812	1.4109	1.4141	1.3762		1.44187	0.2311
H6	1.6926	0.0314	1.6598	1.7133	1.7248	1.6724
H10	2.6562	0.0157	2.6653	2.6714	2.6518	2.6362
H11	2.9737	0.0225	2.9609	2.9742	3.0051	2.9545		2.7915	0.163864
H12	2.7446	0.0389	2.7063	2.7628	2.7903	2.719
End Time:	15/02/2016 21:20:26

## Sheet: Sheet2
Application: Tecan i-control				Tecan i-control , 1.9.17.0
Device: infinite 200Pro				Serial number: 1203000153				Serial number of connected stacker:
Firmware: V_3.22_12/10_Infinite (Dec 14 2010/13.07.14)				MAI, V_3.22_12/10_Infinite (Dec 14 2010/13.07.14)
Date:	15/02/2016
Time:	21:15:34
System				BLJVZ4J
User				BLJVZ4J\Nanodrop
Plate				Greiner 96 Flat Bottom Transparent Polystyrol [GRE96ft.pdfx]
Plate-ID (Stacker)
Wait (Plate)				On	Target Temperature: 30 °C
Shaking (Linear) Duration:				60	s
Shaking (Linear) Amplitude:				2	mm
Label: Label1
Mode				Absorbance
Multiple Reads per Well (Square (filled))				2 x 2
Multiple Reads per Well (Border)				1750	µm
Wavelength				355	nm
Bandwidth				9	nm
Number of Flashes				10
Settle Time				0	ms
Part of Plate				A4-H6; A10-H12
Start Time:	15/02/2016 21:16:34
Well	Mean	StDev	0;1	1;1	1;0	0;0
A4	2.0011	0.019	2.0015	2.0272	1.9828	1.9931
A5	1.8327	0.0251	1.8125	1.8536	1.8553	1.8095		1.92827	0.0864711			Tris 7.5	1.92827	0.0864711		Tris 7.5	2.13603	0.0271371
A6	1.951	0.0344	1.9735	1.977	1.9024	1.951						Citric Acid 4.4	0.315433	0.00502029		MES 6.2	0.642267	0.0109089
A10	2.1055	0.051	2.1474	2.1502	2.0503	2.0738						Citric Acid 4.8	0.3124	0.00490001		MES 6.4	0.7315	0.016432
A11	2.1574	0.0577	2.1753	2.2278	2.1328	2.0935		2.13603	0.0271371			Citric acid 5.2	0.3157	0.00295127		MES 6.6	0.780433	0.0346214
A12	2.1452	0.0409	2.1445	2.1893	2.1559	2.0909						Citric acid 5.6	0.304867	0.0123541		MES 6.8	1.04247	0.00660027
B4	0.3199	0.004	0.3185	0.3257	0.3171	0.3181						MES 5.6	0.4861	0.022097		MOPS 6.6	0.9115	0.0239518
B5	0.31	0.0074	0.3061	0.3211	0.306	0.3068		0.315433	0.00502029			MES 5.8	0.519	0.0145352		MOPS 6.8	0.855967	0.0376736
B6	0.3164	0.0085	0.307	0.3273	0.3179	0.3133						MES 6.0	0.554733	0.028288		MOPS 7.0	1.09413	0.0789446
B10	0.6478	0.0096	0.6408	0.6603	0.6397	0.6504
B11	0.6493	0.03	0.6245	0.6747	0.6758	0.6223		0.642267	0.0109089
B12	0.6297	0.0202	0.6112	0.6541	0.6383	0.6151
C4	0.3163	0.0054	0.3116	0.3227	0.3187	0.3121
C5	0.3069	0.006	0.3068	0.3148	0.3002	0.3056		0.3124	0.00490001
C6	0.314	0.0057	0.3115	0.322	0.3088	0.3136
C10	0.7339	0.015	0.7274	0.7545	0.7194	0.7343
C11	0.7466	0.034	0.7149	0.7898	0.7571	0.7245		0.7315	0.016432
C12	0.714	0.0426	0.6918	0.7732	0.7154	0.6759
D4	0.3127	0.0047	0.3101	0.3195	0.3123	0.309
D5	0.3186	0.0031	0.3179	0.3229	0.318	0.3156		0.3157	0.00295127
D6	0.3158	0.0046	0.3123	0.3226	0.3135	0.3147
D10	0.7656	0.015	0.7775	0.7795	0.756	0.7497
D11	0.82	0.0211	0.8077	0.8513	0.807	0.8141		0.780433	0.0346214
D12	0.7557	0.0271	0.7278	0.7887	0.766	0.7406
E4	0.2907	0.0078	0.2847	0.3005	0.2932	0.2842
E5	0.3134	0.0051	0.3137	0.3206	0.3094	0.3101		0.304867	0.0123541
E6	0.3105	0.0057	0.3103	0.3176	0.3038	0.3102
E10	1.0359	0.012	1.0418	1.0489	1.0316	1.0214
E11	1.0491	0.0361	1.0098	1.097	1.049	1.0403		1.04247	0.00660027
E12	1.0424	0.0357	1.0142	1.0905	1.0488	1.0163
F4	0.4625	0.0063	0.4604	0.4715	0.4571	0.4609
F5	0.5063	0.01	0.5061	0.52	0.5022	0.4967		0.4861	0.022097
F6	0.4895	0.0171	0.4788	0.5133	0.4907	0.4753
F10	0.9372	0.017	0.9473	0.9559	0.9232	0.9223
F11	0.8898	0.0341	0.86	0.9384	0.8862	0.8746		0.9115	0.0239518
F12	0.9075	0.0391	0.8809	0.9634	0.9051	0.8803
G4	0.5357	0.0108	0.546	0.5438	0.5278	0.525
G5	0.5121	0.0075	0.5027	0.5211	0.5119	0.5128		0.519	0.0145352
G6	0.5092	0.029	0.4812	0.5405	0.5269	0.4882
G10	0.8136	0.0137	0.8258	0.8233	0.8088	0.7964
G11	0.8857	0.0239	0.8641	0.9193	0.8841	0.8752		0.855967	0.0376736
G12	0.8686	0.0144	0.8538	0.8852	0.8758	0.8598
H4	0.587	0.0119	0.5785	0.6035	0.5878	0.5782
H5	0.5342	0.0127	0.5193	0.5479	0.541	0.5287		0.554733	0.028288
H6	0.543	0.0219	0.5201	0.5582	0.565	0.5287
H10	1.185	0.0083	1.19	1.1941	1.1785	1.1775
H11	1.0424	0.0202	1.0248	1.0599	1.06	1.025		1.09413	0.0789446
H12	1.055	0.0229	1.0317	1.0674	1.0806	1.0403
End Time:	15/02/2016 21:17:49

## Sheet: Sheet1
						Blank subtract	Stdev		Rel Act	Stdev
	Tris 7.5	7.5	1.92827	0.0864711		1.61376	0.0868054		0.575289	0.0309453	3
Avg Citric Acid	Citric Acid 4.4	4.4	0.315433	0.00502029		0.00092222	0.00911739		0.000328763	0.00325026	3
0.314511	Citric Acid 4.8	4.8	0.3124	0.00490001		-0.00211111	0.00905171		-0.000752591	0.00322685	3
0.00761074	Citric acid 5.2	5.2	0.3157	0.00295127		0.00118889	0.00816293		0.000423829	0.00291001	3
	Citric acid 5.6	5.6	0.304867	0.0123541		-0.00964445	0.0145102		-0.00343816	0.00517276	3
	MES 5.6	5.6	0.4861	0.022097		0.171589	0.023371		0.0611698	0.00833154	3
	MES 5.8	5.8	0.519	0.0145352		0.204489	0.0164071		0.0728984	0.00584899	3
	MES 6.0	6	0.554733	0.028288		0.240222	0.029294		0.085637	0.010443	3
	Tris 7.5	7.5	2.13603	0.0271371		1.82152	0.0281841		0.649356	0.0100474	3
	MES 6.2	6.2	0.642267	0.0109089		0.327756	0.0133014		0.116842	0.00474182	3
	MES 6.4	6.4	0.7315	0.016432		0.416989	0.0181089		0.148653	0.00645566	3
	MES 6.6	6.6	0.780433	0.0346214		0.465922	0.0354481		0.166097	0.0126369	3
	MES 6.8	6.8	1.04247	0.00660027		0.727956	0.0100741		0.259509	0.00359131	3
	MOPS 6.6	6.6	0.9115	0.0239518		0.596989	0.0251319		0.212821	0.00895929	3
	MOPS 6.8	6.8	0.855967	0.0376736		0.541456	0.0384347		0.193024	0.0137016	3
	MOPS 7.0	7	1.09413	0.0789446		0.779622	0.0793106		0.277928	0.0282735	3
	Tris 7.5	7.5	2.10403	0.180243		1.78952	0.180404		0.637948	0.0643122	3
	MOPS 7.2	7.2	1.487	0.0768223		1.17249	0.0771984		0.417981	0.0275205	3
	MOPS 7.4	7.4	1.51617	0.0193004		1.20166	0.0207468		0.428379	0.00739603	3
	MOPS 7.6	7.6	1.71617	0.22061		1.40166	0.220741		0.499677	0.0786922	3
	MOPS 7.8	7.8	1.87623	0.194649		1.56172	0.194798		0.556739	0.0694436	3
	HEPES 7.0	7	1.31603	0.0631671		1.00152	0.0636239		0.357033	0.0226813	3
	HEPES 7.2	7.2	1.15547	0.108674		0.840956	0.10894		0.299793	0.0388361	3
	HEPES 7.4	7.4	1.44187	0.2311		1.12736	0.231225		0.401892	0.0824297	3
	Tris 7.5	7.5	2.11527	0.249887		1.80076	0.250003		0.641953	0.0891238	3
	HEPES 7.6	7.6	1.78227	0.121162		1.46776	0.121401		0.523241	0.0432783	3
	HEPES 7.8	7.8	2.12807	0.212388		1.81356	0.212524		0.646516	0.0757628	3
	HEPES 8.0	8	2.38163	0.131953		2.06712	0.132173		0.73691	0.0471184	3
	Tris 7.8	7.8	2.88573	0.117265		2.57122	0.117511		0.916617	0.0418917	3
	Tris 8.0	8	3.01153	0.207444		2.69702	0.207583		0.961463	0.0740016	3
	Tris 8.2	8.2	2.7749	0.310705		2.46039	0.310798		0.877106	0.110797	3
	Tris 8.4	8.4	2.7915	0.163864		2.47699	0.16404		0.883023	0.0584788	3
	Tris 7.5 cont	7.5	2.47963	0.163503		2.16512	0.16368		0.771846	0.0583504	3
	Tris 8.6	8.6	3.10733	0.15294		2.79282	0.15313		0.995615	0.0545893	3
	Tris 8.8	8.8	3.11963	0.0514485		2.80512	0.0520083		1	0.0185405	3
	Tris 9.0	9	2.7938	0.0168225		2.47929	0.018464		0.883843	0.00658225	3
	Boric acid 8.8	8.8	3.08117	0.127464		2.76666	0.127691		0.986287	0.0455207	3
	Boric acid 9.2	9.2	3.08633	0.135999		2.77182	0.136212		0.988129	0.0485582	3
	Boric acid 9.6	9.6	2.59057	0.112051		2.27606	0.112309		0.811393	0.040037	3
	Boric acid 10	10	2.36727	0.144748		2.05276	0.144948		0.731788	0.0516725	3

## Sheet: Sheet6
		MES 5.6		5.6
		MES 6.0		6
		MES 6.4		6.4
		MES 6.8		6.8
		MOPS 6.8		6.8
		MOPS 7.2		7.2
		MOPS 7.6		7.6
		HEPES 7.4		7.4
		HEPES 7.6		7.6
		HEPES 8.0		8
		Tris 7.5		7.5
		Tris 8.0		8
		Tris 8.4		8.4
		Tris 8.8		8.8
		Boric acid 8.8		8.8
		Boric acid 9.6		9.6

## Sheet: Sheet5
	MES 6.4
	MES 6.6
	MES 6.8
	MOPS 6.6
	MOPS 6.8
	MOPS 7.0
	MOPS 7.2
	MOPS 7.4
	MOPS 7.6
	MOPS 7.8
	HEPES 7.0
	HEPES 7.2
	HEPES 7.4
	HEPES 7.6
	HEPES 7.8
	HEPES 8.0
	TrisHCL 7.5
	Tris 7.8
	Tris 8.0
	Tris 8.2
	Tris 8.4
	Tris 8.6
	Tris 8.8
	Tris 9.0
	TrisHCl 7.5
	Boric acid 8.8
	Boric acid 9.2
	Boric acid 9.6
	Boric acid 10
