# Supplementary material for: Engineering a Seven Enzyme Biotransformation using Mathematical Modelling and Characterized Enzyme Parts
Source: ChemCatChem. 2019 Jul 4;11(15):3474–89. doi: 10.1002/cctc.201900646 (PMC6774274; doi:10.1002/cctc.201900646)
Supplement: Supplementary file 2 — Supplementary [file CCTC-11-3474-s002.zip › Supplementary Data for Uploading/Experimental Data/PTDH/PTDH NAD and NADP, lower enz, 11nov15.xlsx]

## Sheet: NAD
		Rep1	Rep2	Rep3	m=	0.00324983	uM / min			0.0002	umol / min			mg =	0.0005625	umol / min / mg
A	4000	0.00265991	0.00256282	0.002507			49.1086	47.3161	46.2855		0.00982171	0.00946321	0.0092571		4000	17.4608	16.8235	16.4571
B	2000	0.00242746	0.00234605	0.00235119			44.817	43.3138	43.4087		0.0089634	0.00866277	0.00868174		2000	15.9349	15.4005	15.4342
C	1000	0.00231843	0.00226466	0.00224882			42.804	41.8112	41.5188		0.0085608	0.00836224	0.00830375		1000	15.2192	14.8662	14.7622
D	500	0.00201864	0.00202804	0.0020333			37.2692	37.4427	37.5397		0.00745384	0.00748855	0.00750794		500	13.2513	13.313	13.3474
E	250	0.00191458	0.00179619	0.00184247			35.3479	33.1621	34.0165		0.00706957	0.00663241	0.0068033		250	12.5681	11.791	12.0948
F	125	0.00156244	0.00152864	0.00154844			28.8466	28.2225	28.588		0.00576931	0.0056445	0.0057176		125	10.2566	10.0347	10.1646
G	62.5	0.00105223	0.0010983	0.00110886			19.4268	20.2773	20.4723		0.00388535	0.00405546	0.00409445		62.5	6.90729	7.20971	7.27903
H	0	7.27246e-06	3.25878e-06	3.54924e-06			0.134268	0.0601652	0.0655278		2.68535e-05	1.2033e-05	1.31056e-05		0	0.0477396	0.0213921	0.0232988
														mol	2.57955e-08
														mmol	2.57955e-05
														umol	0.0257955
Cycles / Well
A1	Time [s]	Temp. [°C]	Mean	StDev	0;1	1;1	2;1	Time [s]	A1	A2	A3
1	0	30.6	0.4761	0.0233	0.5025	0.4581	0.4678	0	0.4761	0.45	0.43
2	12.7	30.5	0.5029	0.0202	0.5253	0.4861	0.4975	12.7	0.5029	0.4759	0.4562												Michaelis-Menten
3	25.4	30.3	0.5357	0.0225	0.561	0.5179	0.5283	25.4	0.5357	0.506	0.4865												Best-fit values
4	38.1	30.3	0.5655	0.0219	0.5896	0.5471	0.5597	38.1	0.5655	0.5398	0.52												Vmax	16.43
5	50.8	30.3	0.6013	0.0217	0.6254	0.5836	0.5947	50.8	0.6013	0.5717	0.5501												Km	84.5
6	63.5	30.1	0.6321	0.0232	0.657	0.6112	0.628	63.5	0.6321	0.6022	0.5809												Std. Error
7	76.3	30.2	0.6664	0.0232	0.6904	0.6441	0.6646	76.3	0.6664	0.6353	0.6139												Vmax	0.1894
8	89	30.1	0.6991	0.0239	0.7245	0.6771	0.6956	89	0.6991	0.6673	0.6426												Km	4.962
9	101.7	30	0.7316	0.0228	0.7568	0.7123	0.7258	101.7	0.7316	0.6988	0.6757
10	114.4	29.8	0.7642	0.0245	0.7899	0.741	0.7619	114.4	0.7642	0.7304	0.7039
11	127.1	30	0.7996	0.024	0.8239	0.776	0.799	127.1	0.7996	0.7645	0.74
12	139.8	30.3	0.8334	0.0232	0.8575	0.8112	0.8315	139.8	0.8334	0.7948	0.7695
13	152.5	30.6	0.8701	0.0246	0.8946	0.8455	0.8703	152.5	0.8701	0.8308	0.8045
14	165.2	30.6	0.9031	0.0244	0.9281	0.8794	0.9017	165.2	0.9031	0.8634	0.8364
15	177.9	30.6	0.9391	0.0258	0.9643	0.9128	0.9403	177.9	0.9391	0.8964	0.8682
16	190.6	30.5	0.9732	0.0245	0.9979	0.9489	0.9728	190.6	0.9732	0.9314	0.902
17	203.3	30.5	1.0055	0.0252	1.0313	0.981	1.0042	203.3	1.0055	0.9621	0.9319
18	216	30.3	1.0439	0.026	1.0712	1.0192	1.0413	216	1.0439	0.9981	0.9668
19	228.7	30.3	1.0766	0.0265	1.1047	1.0521	1.073	228.7	1.0766	1.0295	0.9975
20	241.4	30.1	1.1155	0.027	1.1427	1.0887	1.1151	241.4	1.1155	1.0651	1.0334
								Slope	0.00265991	0.00256282	0.002507
Cycles / Well								Rsq	0.99957	0.999724	0.999759
B1	Time [s]	Temp. [°C]	Mean	StDev	0;1	1;1	2;1	Time [s]	B1	B2	B3
1	0	30.6	0.3587	0.0203	0.3814	0.3425	0.3523	0	0.3587	0.3305	0.3193
2	12.7	30.5	0.3857	0.0157	0.4023	0.3712	0.3835	12.7	0.3857	0.3606	0.3494
3	25.4	30.3	0.415	0.0153	0.4312	0.4009	0.4128	25.4	0.415	0.3893	0.3781
4	38.1	30.3	0.4452	0.0148	0.461	0.4315	0.4431	38.1	0.4452	0.4174	0.4076
5	50.8	30.3	0.4763	0.0167	0.494	0.4609	0.474	50.8	0.4763	0.4475	0.4369
6	63.5	30.1	0.5053	0.0166	0.5226	0.4896	0.5038	63.5	0.5053	0.4755	0.4657
7	76.3	30.2	0.5355	0.0166	0.5518	0.5186	0.5359	76.3	0.5355	0.5052	0.4962
8	89	30.1	0.5669	0.0177	0.5849	0.5495	0.5661	89	0.5669	0.5351	0.5255
9	101.7	30	0.5953	0.0165	0.6113	0.5783	0.5963	101.7	0.5953	0.5629	0.5535
10	114.4	29.8	0.6274	0.0175	0.6439	0.6091	0.629	114.4	0.6274	0.5944	0.5861
11	127.1	30	0.6585	0.0163	0.6736	0.6413	0.6607	127.1	0.6585	0.624	0.6155
12	139.8	30.3	0.6901	0.0178	0.7059	0.6708	0.6935	139.8	0.6901	0.6537	0.6443
13	152.5	30.6	0.7203	0.0176	0.735	0.7008	0.7251	152.5	0.7203	0.6829	0.6746
14	165.2	30.6	0.7507	0.0184	0.7662	0.7304	0.7556	165.2	0.7507	0.7132	0.7038
15	177.9	30.6	0.783	0.0184	0.7972	0.7622	0.7895	177.9	0.783	0.7438	0.7349
16	190.6	30.5	0.8155	0.0187	0.83	0.7944	0.8221	190.6	0.8155	0.7744	0.7647
17	203.3	30.5	0.8464	0.019	0.86	0.8247	0.8545	203.3	0.8464	0.805	0.7956
18	216	30.3	0.8793	0.0187	0.8923	0.8579	0.8877	216	0.8793	0.8375	0.8278
19	228.7	30.3	0.9105	0.0199	0.9234	0.8876	0.9206	228.7	0.9105	0.8663	0.8553
20	241.4	30.1	0.943	0.0203	0.9559	0.9196	0.9536	241.4	0.943	0.8979	0.8885
								Slope	0.00242746	0.00234605	0.00235119
Cycles / Well								Rsq	0.999781	0.999847	0.999914
C1	Time [s]	Temp. [°C]	Mean	StDev	0;1	1;1	2;1	Time [s]	C1	C2	C3
1	0	30.6	0.3079	0.0173	0.3273	0.2942	0.3023	0	0.3079	0.2821	0.2673
2	12.7	30.5	0.3339	0.0124	0.3464	0.3217	0.3336	12.7	0.3339	0.3112	0.2963
3	25.4	30.3	0.3611	0.0117	0.3727	0.3493	0.3613	25.4	0.3611	0.3385	0.3238
4	38.1	30.3	0.3903	0.0105	0.4001	0.3792	0.3915	38.1	0.3903	0.3684	0.3535
5	50.8	30.3	0.4204	0.0111	0.4303	0.4084	0.4224	50.8	0.4204	0.3976	0.382
6	63.5	30.1	0.4484	0.0118	0.4587	0.4355	0.451	63.5	0.4484	0.4249	0.4099
7	76.3	30.2	0.4785	0.0126	0.4878	0.4641	0.4836	76.3	0.4785	0.4548	0.4394
8	89	30.1	0.5073	0.0134	0.5183	0.4924	0.5112	89	0.5073	0.4825	0.4662
9	101.7	30	0.5361	0.0123	0.5457	0.5222	0.5404	101.7	0.5361	0.5108	0.4948
10	114.4	29.8	0.5654	0.0134	0.5743	0.55	0.572	114.4	0.5654	0.5395	0.5241
11	127.1	30	0.5957	0.013	0.6043	0.5808	0.6021	127.1	0.5957	0.569	0.5534
12	139.8	30.3	0.6248	0.0134	0.6324	0.6093	0.6326	139.8	0.6248	0.5962	0.5802
13	152.5	30.6	0.6548	0.0144	0.6622	0.6382	0.6639	152.5	0.6548	0.6262	0.6106
14	165.2	30.6	0.684	0.0149	0.6912	0.6669	0.694	165.2	0.684	0.6544	0.6377
15	177.9	30.6	0.7143	0.0158	0.7202	0.6963	0.7262	177.9	0.7143	0.6831	0.6671
16	190.6	30.5	0.7448	0.0152	0.7509	0.7275	0.756	190.6	0.7448	0.7138	0.696
17	203.3	30.5	0.773	0.0157	0.7791	0.7552	0.7848	203.3	0.773	0.7413	0.7236
18	216	30.3	0.8055	0.0157	0.8104	0.788	0.8182	216	0.8055	0.7725	0.7542
19	228.7	30.3	0.8342	0.0171	0.8389	0.8153	0.8485	228.7	0.8342	0.799	0.7801
20	241.4	30.1	0.8658	0.0177	0.8708	0.846	0.8804	241.4	0.8658	0.8304	0.8119
								Slope	0.00231843	0.00226466	0.00224882
Cycles / Well								Rsq	0.999863	0.999959	0.999972
D1	Time [s]	Temp. [°C]	Mean	StDev	0;1	1;1	2;1	Time [s]	D1	D2	D3
1	0	30.6	0.2668	0.0163	0.2851	0.2539	0.2612	0	0.2668	0.2525	0.2368
2	12.7	30.5	0.2933	0.0166	0.312	0.2804	0.2875	12.7	0.2933	0.2814	0.2669
3	25.4	30.3	0.3171	0.0156	0.3345	0.3041	0.3127	25.4	0.3171	0.3066	0.292
4	38.1	30.3	0.3444	0.015	0.3609	0.3318	0.3404	38.1	0.3444	0.3326	0.3187
5	50.8	30.3	0.3695	0.0154	0.3862	0.3557	0.3667	50.8	0.3695	0.3597	0.3453
6	63.5	30.1	0.395	0.0154	0.4117	0.3814	0.3918	63.5	0.395	0.3848	0.371
7	76.3	30.2	0.4201	0.015	0.4353	0.4053	0.4197	76.3	0.4201	0.4105	0.3974
8	89	30.1	0.4468	0.0165	0.4642	0.4314	0.4449	89	0.4468	0.4373	0.4235
9	101.7	30	0.4699	0.0142	0.4834	0.4551	0.4711	101.7	0.4699	0.4608	0.4478
10	114.4	29.8	0.4973	0.0149	0.5115	0.4818	0.4986	114.4	0.4973	0.4886	0.477
11	127.1	30	0.5235	0.0137	0.5366	0.5093	0.5245	127.1	0.5235	0.5146	0.5024
12	139.8	30.3	0.5497	0.0149	0.5633	0.5337	0.5522	139.8	0.5497	0.5399	0.5271
13	152.5	30.6	0.5738	0.0146	0.5862	0.5577	0.5775	152.5	0.5738	0.5649	0.5524
14	165.2	30.6	0.5987	0.0153	0.6119	0.5819	0.6024	165.2	0.5987	0.5898	0.5766
15	177.9	30.6	0.625	0.0145	0.6362	0.6086	0.63	177.9	0.625	0.616	0.6038
16	190.6	30.5	0.6521	0.0149	0.6639	0.6353	0.657	190.6	0.6521	0.6417	0.6279
17	203.3	30.5	0.677	0.0152	0.6876	0.6596	0.6837	203.3	0.677	0.6676	0.654
18	216	30.3	0.7036	0.0151	0.7148	0.6864	0.7095	216	0.7036	0.6946	0.6815
19	228.7	30.3	0.7283	0.0164	0.7388	0.7094	0.7367	228.7	0.7283	0.7172	0.703
20	241.4	30.1	0.7546	0.0168	0.7658	0.7352	0.7628	241.4	0.7546	0.7446	0.7305
								Slope	0.00201864	0.00202804	0.0020333
Cycles / Well								Rsq	0.99997	0.999946	0.999861
E1	Time [s]	Temp. [°C]	Mean	StDev	0;1	1;1	2;1	Time [s]	E1	E2	E3
1	0	30.6	0.2657	0.0048	0.2705	0.2609	0.2658	0	0.2657	0.2403	0.2313
2	12.7	30.5	0.2887	0.0052	0.2944	0.2842	0.2874	12.7	0.2887	0.2633	0.2543
3	25.4	30.3	0.3149	0.0059	0.3217	0.3113	0.3117	25.4	0.3149	0.2888	0.2801
4	38.1	30.3	0.3412	0.0048	0.3456	0.3362	0.3419	38.1	0.3412	0.3136	0.3039
5	50.8	30.3	0.3674	0.0081	0.3751	0.3589	0.3682	50.8	0.3674	0.3354	0.3305
6	63.5	30.1	0.3947	0.0078	0.4024	0.3869	0.3948	63.5	0.3947	0.3605	0.3558
7	76.3	30.2	0.4208	0.0073	0.4276	0.413	0.4217	76.3	0.4208	0.3855	0.3786
8	89	30.1	0.4435	0.009	0.4527	0.4348	0.443	89	0.4435	0.406	0.4034
9	101.7	30	0.4684	0.0085	0.4763	0.4594	0.4693	101.7	0.4684	0.4319	0.4254
10	114.4	29.8	0.4924	0.009	0.4999	0.4824	0.4951	114.4	0.4924	0.4515	0.448
11	127.1	30	0.518	0.0099	0.5264	0.5072	0.5205	127.1	0.518	0.4775	0.4753
12	139.8	30.3	0.5411	0.0106	0.5505	0.5297	0.5433	139.8	0.5411	0.4975	0.4968
13	152.5	30.6	0.5659	0.0092	0.5742	0.556	0.5676	152.5	0.5659	0.5242	0.5225
14	165.2	30.6	0.5889	0.0111	0.5993	0.5772	0.5902	165.2	0.5889	0.5434	0.5431
15	177.9	30.6	0.6125	0.0113	0.6226	0.6003	0.6147	177.9	0.6125	0.5656	0.5654
16	190.6	30.5	0.6379	0.0108	0.6455	0.6256	0.6427	190.6	0.6379	0.5889	0.5884
17	203.3	30.5	0.6579	0.0114	0.6672	0.6451	0.6613	203.3	0.6579	0.6085	0.611
18	216	30.3	0.6801	0.0118	0.6864	0.6665	0.6875	216	0.6801	0.6323	0.6315
19	228.7	30.3	0.7015	0.012	0.7117	0.6882	0.7047	228.7	0.7015	0.6517	0.6508
20	241.4	30.1	0.7275	0.0127	0.7374	0.7133	0.7319	241.4	0.7275	0.6725	0.6745
								Slope	0.00191458	0.00179619	0.00184247
Cycles / Well								Rsq	0.9993	0.999448	0.999293
F1	Time [s]	Temp. [°C]	Mean	StDev	0;1	1;1	2;1	Time [s]	F1	F2	F3
1	0	30.6	0.2416	0.0048	0.2417	0.2369	0.2464	0	0.2416	0.2237	0.2119
2	12.7	30.5	0.2677	0.005	0.268	0.2625	0.2725	12.7	0.2677	0.247	0.2361
3	25.4	30.3	0.2903	0.0053	0.2904	0.2849	0.2955	25.4	0.2903	0.2683	0.259
4	38.1	30.3	0.3121	0.0052	0.3136	0.3063	0.3164	38.1	0.3121	0.2924	0.2778
5	50.8	30.3	0.3327	0.0058	0.3331	0.3268	0.3383	50.8	0.3327	0.3108	0.3
6	63.5	30.1	0.3522	0.0057	0.3538	0.3459	0.357	63.5	0.3522	0.3295	0.3188
7	76.3	30.2	0.3732	0.0063	0.3743	0.3664	0.3789	76.3	0.3732	0.3503	0.3395
8	89	30.1	0.3928	0.0074	0.3934	0.3851	0.3999	89	0.3928	0.3695	0.3595
9	101.7	30	0.4108	0.0074	0.4128	0.4027	0.417	101.7	0.4108	0.3874	0.3756
10	114.4	29.8	0.43	0.0084	0.4323	0.4207	0.4371	114.4	0.43	0.4056	0.3975
11	127.1	30	0.4478	0.0083	0.4493	0.4388	0.4552	127.1	0.4478	0.4251	0.4149
12	139.8	30.3	0.4657	0.0082	0.4673	0.4568	0.473	139.8	0.4657	0.4409	0.4324
13	152.5	30.6	0.4823	0.0091	0.484	0.4725	0.4904	152.5	0.4823	0.4582	0.4496
14	165.2	30.6	0.4969	0.0086	0.499	0.4875	0.5042
15	177.9	30.6	0.5147	0.01	0.5157	0.5042	0.524
16	190.6	30.5	0.5306	0.0102	0.5309	0.5203	0.5407
17	203.3	30.5	0.5468	0.0106	0.5478	0.5357	0.5568
18	216	30.3	0.5607	0.0112	0.5619	0.549	0.5712
19	228.7	30.3	0.574	0.0109	0.5751	0.5625	0.5843
20	241.4	30.1	0.5883	0.0119	0.5897	0.5757	0.5995
								Slope	0.00156244	0.00152864	0.00154844
Cycles / Well								Rsq	0.997486	0.997962	0.998376
G1	Time [s]	Temp. [°C]	Mean	StDev	0;1	1;1	2;1	Time [s]	G1	G2	G3
1	0	30.6	0.2275	0.0164	0.2198	0.2163	0.2463	0	0.2275	0.2209	0.2041
2	12.7	30.5	0.2459	0.0151	0.2385	0.236	0.2633	12.7	0.2459	0.2401	0.2236
3	25.4	30.3	0.2632	0.018	0.2542	0.2514	0.2839	25.4	0.2632	0.2567	0.2416
4	38.1	30.3	0.2786	0.0161	0.2712	0.2674	0.2971	38.1	0.2786	0.2764	0.256
5	50.8	30.3	0.2934	0.0175	0.2859	0.2809	0.3134	50.8	0.2934	0.2899	0.2734
6	63.5	30.1	0.3082	0.0188	0.2999	0.2949	0.3297	63.5	0.3082	0.3036	0.287
7	76.3	30.2	0.3219	0.0185	0.3136	0.3089	0.3431	76.3	0.3219	0.3191	0.3013
8	89	30.1	0.3328	0.018	0.3257	0.3195	0.3533	89	0.3328	0.3305	0.3143
9	101.7	30	0.3456	0.0194	0.338	0.3312	0.3676	101.7	0.3456	0.3438	0.3257
10	114.4	29.8	0.3553	0.0195	0.3476	0.3408	0.3775	114.4	0.3553	0.3542	0.3381
11	127.1	30	0.3667	0.0201	0.3588	0.3517	0.3895	127.1	0.3667	0.3674	0.3514
12	139.8	30.3	0.3754	0.0202	0.3682	0.3598	0.3982	139.8	0.3754	0.3746	0.3605
13	152.5	30.6	0.3853	0.0203	0.3772	0.3703	0.4083
14	165.2	30.6	0.3914	0.0195	0.3841	0.3766	0.4135
15	177.9	30.6	0.4001	0.0217	0.392	0.3836	0.4246
16	190.6	30.5	0.4097	0.0248	0.3989	0.3921	0.4381
17	203.3	30.5	0.4154	0.0233	0.4063	0.398	0.442
18	216	30.3	0.4205	0.0228	0.4117	0.4034	0.4464
19	228.7	30.3	0.426	0.0235	0.417	0.4083	0.4527
20	241.4	30.1	0.433	0.0237	0.424	0.4151	0.4598
								Slope	0.00105223	0.0010983	0.00110886
Cycles / Well								Rsq	0.990202	0.990157	0.992972
H1	Time [s]	Temp. [°C]	Mean	StDev	0;1	1;1	2;1	Time [s]	H1	H2	H3
1	0	30.6	0.0681	0.0044	0.0665	0.0647	0.0731	0	0.0681	0.0767	0.0773
2	12.7	30.5	0.0711	0.0039	0.0697	0.0682	0.0756	12.7	0.0711	0.0783	0.0794
3	25.4	30.3	0.0705	0.0058	0.0681	0.0662	0.0771	25.4	0.0705	0.0762	0.0791
4	38.1	30.3	0.0715	0.0041	0.071	0.0676	0.0758	38.1	0.0715	0.0799	0.0784
5	50.8	30.3	0.0707	0.0039	0.0684	0.0685	0.0751	50.8	0.0707	0.0776	0.0792
6	63.5	30.1	0.0697	0.0041	0.0678	0.0669	0.0745	63.5	0.0697	0.0761	0.0774
7	76.3	30.2	0.0708	0.005	0.0687	0.0672	0.0765	76.3	0.0708	0.0769	0.0786
8	89	30.1	0.0712	0.0062	0.0682	0.067	0.0784	89	0.0712	0.0777	0.0785
9	101.7	30	0.0705	0.005	0.0688	0.0666	0.0761	101.7	0.0705	0.0761	0.076
10	114.4	29.8	0.0714	0.0061	0.0694	0.0665	0.0782	114.4	0.0714	0.0766	0.0794
11	127.1	30	0.0714	0.0052	0.069	0.0678	0.0773	127.1	0.0714	0.0787	0.0788
12	139.8	30.3	0.0714	0.0044	0.0694	0.0685	0.0765	139.8	0.0714	0.077	0.0793
13	152.5	30.6	0.0713	0.006	0.069	0.0669	0.0782	152.5	0.0713	0.0771	0.0783
14	165.2	30.6	0.0681	0.0043	0.0658	0.0655	0.0731	165.2	0.0681	0.0753	0.0759
15	177.9	30.6	0.0706	0.0054	0.0679	0.0671	0.0769	177.9	0.0706	0.0775	0.0789
16	190.6	30.5	0.0716	0.0071	0.0679	0.0671	0.0797	190.6	0.0716	0.0773	0.08
17	203.3	30.5	0.0726	0.0069	0.0695	0.0678	0.0805	203.3	0.0726	0.0783	0.0788
18	216	30.3	0.0727	0.0064	0.0701	0.068	0.0799	216	0.0727	0.0793	0.0796
19	228.7	30.3	0.0715	0.0071	0.0679	0.0669	0.0796	228.7	0.0715	0.0778	0.0787
20	241.4	30.1	0.0716	0.0065	0.0686	0.0671	0.0791	241.4	0.0716	0.0787	0.0798
								Slope	7.27246e-06	3.25878e-06	3.54924e-06
Cycles / Well								Rsq	0.214719	0.0439044	0.0557448
A2	Time [s]	Temp. [°C]	Mean	StDev	0;1	1;1	2;1
1	0	30.6	0.45	0.0073	0.4523	0.4417	0.4558
2	12.7	30.5	0.4759	0.0071	0.4772	0.4682	0.4822
3	25.4	30.3	0.506	0.0086	0.5083	0.4965	0.5133
4	38.1	30.3	0.5398	0.0113	0.5424	0.5273	0.5495
5	50.8	30.3	0.5717	0.0126	0.5739	0.5582	0.5831
6	63.5	30.1	0.6022	0.0123	0.6042	0.5891	0.6135
7	76.3	30.2	0.6353	0.0145	0.6338	0.6217	0.6505
8	89	30.1	0.6673	0.0141	0.6696	0.6522	0.68
9	101.7	30	0.6988	0.015	0.6996	0.6834	0.7134
10	114.4	29.8	0.7304	0.017	0.731	0.7131	0.7471
11	127.1	30	0.7645	0.018	0.7652	0.7462	0.7821
12	139.8	30.3	0.7948	0.0177	0.7991	0.7753	0.8099
13	152.5	30.6	0.8308	0.0188	0.8323	0.8114	0.8489
14	165.2	30.6	0.8634	0.0181	0.8639	0.845	0.8812
15	177.9	30.6	0.8964	0.0185	0.8983	0.8771	0.9139
16	190.6	30.5	0.9314	0.0205	0.9327	0.9102	0.9512
17	203.3	30.5	0.9621	0.0194	0.9653	0.9413	0.9796
18	216	30.3	0.9981	0.0211	1.0045	0.9746	1.0153
19	228.7	30.3	1.0295	0.0215	1.0331	1.0064	1.049
20	241.4	30.1	1.0651	0.0207	1.0679	1.0431	1.0842
Cycles / Well
B2	Time [s]	Temp. [°C]	Mean	StDev	0;1	1;1	2;1
1	0	30.6	0.3305	0.0064	0.3315	0.3236	0.3363
2	12.7	30.5	0.3606	0.0066	0.3614	0.3537	0.3668
3	25.4	30.3	0.3893	0.0078	0.3893	0.3815	0.3971
4	38.1	30.3	0.4174	0.0076	0.4166	0.4103	0.4254
5	50.8	30.3	0.4475	0.0091	0.4481	0.438	0.4562
6	63.5	30.1	0.4755	0.0092	0.4754	0.4664	0.4848
7	76.3	30.2	0.5052	0.0108	0.505	0.4944	0.5161
8	89	30.1	0.5351	0.0105	0.5353	0.5246	0.5455
9	101.7	30	0.5629	0.0117	0.5639	0.5508	0.5741
10	114.4	29.8	0.5944	0.0131	0.5943	0.5813	0.6074
11	127.1	30	0.624	0.0138	0.6242	0.6101	0.6378
12	139.8	30.3	0.6537	0.0154	0.6543	0.638	0.6688
13	152.5	30.6	0.6829	0.0147	0.6813	0.6691	0.6984
14	165.2	30.6	0.7132	0.0168	0.7117	0.6972	0.7307
15	177.9	30.6	0.7438	0.0184	0.7428	0.7259	0.7626
16	190.6	30.5	0.7744	0.0201	0.7718	0.7558	0.7957
17	203.3	30.5	0.805	0.0195	0.8023	0.787	0.8258
18	216	30.3	0.8375	0.0202	0.8366	0.8178	0.8582
19	228.7	30.3	0.8663	0.0219	0.8641	0.8456	0.8892
20	241.4	30.1	0.8979	0.0234	0.8935	0.877	0.9232
Cycles / Well
C2	Time [s]	Temp. [°C]	Mean	StDev	0;1	1;1	2;1
1	0	30.6	0.2821	0.0094	0.2791	0.2745	0.2927
2	12.7	30.5	0.3112	0.0103	0.3084	0.3026	0.3225
3	25.4	30.3	0.3385	0.0119	0.3355	0.3283	0.3516
4	38.1	30.3	0.3684	0.0126	0.3648	0.358	0.3823
5	50.8	30.3	0.3976	0.0134	0.3946	0.3861	0.4123
6	63.5	30.1	0.4249	0.0141	0.4207	0.4132	0.4406
7	76.3	30.2	0.4548	0.016	0.4498	0.4418	0.4727
8	89	30.1	0.4825	0.0154	0.4782	0.4698	0.4997
9	101.7	30	0.5108	0.0163	0.5062	0.4972	0.5289
10	114.4	29.8	0.5395	0.0178	0.5337	0.5253	0.5595
11	127.1	30	0.569	0.0184	0.5641	0.5536	0.5894
12	139.8	30.3	0.5962	0.0193	0.5917	0.5796	0.6173
13	152.5	30.6	0.6262	0.0193	0.6202	0.6106	0.6477
14	165.2	30.6	0.6544	0.021	0.6468	0.6382	0.6781
15	177.9	30.6	0.6831	0.0218	0.6755	0.6661	0.7078
16	190.6	30.5	0.7138	0.0245	0.705	0.6949	0.7415
17	203.3	30.5	0.7413	0.023	0.7328	0.7238	0.7674
18	216	30.3	0.7725	0.0239	0.7652	0.7531	0.7992
19	228.7	30.3	0.799	0.0246	0.7911	0.7793	0.8266
20	241.4	30.1	0.8304	0.0268	0.8196	0.8107	0.8609
Cycles / Well
D2	Time [s]	Temp. [°C]	Mean	StDev	0;1	1;1	2;1
1	0	30.6	0.2525	0.0203	0.2412	0.2403	0.2759
2	12.7	30.5	0.2814	0.02	0.2701	0.2697	0.3045
3	25.4	30.3	0.3066	0.0224	0.2933	0.294	0.3325
4	38.1	30.3	0.3326	0.0221	0.3185	0.3214	0.3581
5	50.8	30.3	0.3597	0.0238	0.3454	0.3465	0.3872
6	63.5	30.1	0.3848	0.0259	0.3686	0.3712	0.4147
7	76.3	30.2	0.4105	0.0265	0.3944	0.396	0.4411
8	89	30.1	0.4373	0.0274	0.4198	0.4232	0.4688
9	101.7	30	0.4608	0.0268	0.4443	0.4464	0.4917
10	114.4	29.8	0.4886	0.0287	0.4709	0.4732	0.5217
11	127.1	30	0.5146	0.0296	0.4959	0.4991	0.5487
12	139.8	30.3	0.5399	0.0312	0.5209	0.5229	0.576
13	152.5	30.6	0.5649	0.0318	0.5443	0.5489	0.6016
14	165.2	30.6	0.5898	0.0335	0.5688	0.5721	0.6284
15	177.9	30.6	0.616	0.0349	0.595	0.5967	0.6563
16	190.6	30.5	0.6417	0.0359	0.6198	0.6222	0.6832
17	203.3	30.5	0.6676	0.0364	0.645	0.6483	0.7096
18	216	30.3	0.6946	0.0366	0.6734	0.6735	0.7369
19	228.7	30.3	0.7172	0.0376	0.6955	0.6956	0.7606
20	241.4	30.1	0.7446	0.04	0.7211	0.7219	0.7908
Cycles / Well
E2	Time [s]	Temp. [°C]	Mean	StDev	0;1	1;1	2;1
1	0	30.6	0.2403	0.0061	0.2433	0.2332	0.2443
2	12.7	30.5	0.2633	0.0071	0.2656	0.2553	0.2689
3	25.4	30.3	0.2888	0.0057	0.2919	0.2822	0.2922
4	38.1	30.3	0.3136	0.0074	0.3148	0.3056	0.3204
5	50.8	30.3	0.3354	0.008	0.3348	0.3276	0.3436
6	63.5	30.1	0.3605	0.0081	0.3621	0.3518	0.3677
7	76.3	30.2	0.3855	0.0074	0.3873	0.3774	0.3919
8	89	30.1	0.406	0.0072	0.41	0.3976	0.4104
9	101.7	30	0.4319	0.0095	0.4331	0.4219	0.4408
10	114.4	29.8	0.4515	0.0088	0.456	0.4414	0.4572
11	127.1	30	0.4775	0.0098	0.4809	0.4665	0.4851
12	139.8	30.3	0.4975	0.0099	0.5013	0.4863	0.5049
13	152.5	30.6	0.5242	0.0095	0.529	0.5133	0.5303
14	165.2	30.6	0.5434	0.0116	0.5495	0.53	0.5506
15	177.9	30.6	0.5656	0.0127	0.5721	0.551	0.5737
16	190.6	30.5	0.5889	0.0113	0.5942	0.5759	0.5965
17	203.3	30.5	0.6085	0.0113	0.6136	0.5955	0.6163
18	216	30.3	0.6323	0.0118	0.6372	0.6189	0.6409
19	228.7	30.3	0.6517	0.0133	0.6568	0.6366	0.6616
20	241.4	30.1	0.6725	0.0116	0.6783	0.6591	0.68
Cycles / Well
F2	Time [s]	Temp. [°C]	Mean	StDev	0;1	1;1	2;1
1	0	30.6	0.2237	0.0079	0.2219	0.2169	0.2323
2	12.7	30.5	0.247	0.0068	0.2451	0.2413	0.2545
3	25.4	30.3	0.2683	0.0063	0.2673	0.2625	0.2751
4	38.1	30.3	0.2924	0.0104	0.289	0.2842	0.3041
5	50.8	30.3	0.3108	0.008	0.3094	0.3036	0.3195
6	63.5	30.1	0.3295	0.0087	0.3276	0.3219	0.3389
7	76.3	30.2	0.3503	0.0095	0.3483	0.342	0.3606
8	89	30.1	0.3695	0.0104	0.3684	0.3598	0.3804
9	101.7	30	0.3874	0.0113	0.3853	0.3773	0.3996
10	114.4	29.8	0.4056	0.0101	0.405	0.3958	0.416
11	127.1	30	0.4251	0.012	0.4233	0.414	0.4379
12	139.8	30.3	0.4409	0.0115	0.4408	0.4294	0.4524
13	152.5	30.6	0.4582	0.0128	0.4574	0.4458	0.4714
14	165.2	30.6	0.4729	0.0115	0.473	0.4614	0.4844
15	177.9	30.6	0.4904	0.0136	0.4896	0.4772	0.5043
16	190.6	30.5	0.5053	0.0127	0.5053	0.4927	0.518
17	203.3	30.5	0.5217	0.0143	0.52	0.5083	0.5367
18	216	30.3	0.5369	0.0163	0.5343	0.522	0.5543
19	228.7	30.3	0.5501	0.0154	0.5485	0.5355	0.5662
20	241.4	30.1	0.5631	0.0149	0.5626	0.5484	0.5783
Cycles / Well
G2	Time [s]	Temp. [°C]	Mean	StDev	0;1	1;1	2;1
1	0	30.6	0.2209	0.0159	0.2128	0.2107	0.2393
2	12.7	30.5	0.2401	0.0148	0.2324	0.2306	0.2571
3	25.4	30.3	0.2567	0.0127	0.2499	0.2489	0.2714
4	38.1	30.3	0.2764	0.0178	0.2665	0.2659	0.2969
5	50.8	30.3	0.2899	0.0162	0.2812	0.2798	0.3086
6	63.5	30.1	0.3036	0.0164	0.2946	0.2938	0.3225
7	76.3	30.2	0.3191	0.0173	0.3097	0.3086	0.3391
8	89	30.1	0.3305	0.0166	0.3227	0.3192	0.3495
9	101.7	30	0.3438	0.0191	0.3332	0.3322	0.3658
10	114.4	29.8	0.3542	0.0176	0.3456	0.3426	0.3744
11	127.1	30	0.3674	0.0195	0.3574	0.3549	0.3899
12	139.8	30.3	0.3746	0.019	0.366	0.3615	0.3963
13	152.5	30.6	0.3864	0.0203	0.3766	0.3728	0.4097
14	165.2	30.6	0.3924	0.0192	0.3837	0.3792	0.4144
15	177.9	30.6	0.4013	0.0222	0.3912	0.3859	0.4268
16	190.6	30.5	0.4092	0.0204	0.3995	0.3954	0.4326
17	203.3	30.5	0.4159	0.0222	0.4049	0.4014	0.4415
18	216	30.3	0.4235	0.0251	0.4103	0.4078	0.4525
19	228.7	30.3	0.4282	0.0238	0.4161	0.4128	0.4556
20	241.4	30.1	0.4336	0.0224	0.4226	0.4187	0.4594
Cycles / Well
H2	Time [s]	Temp. [°C]	Mean	StDev	0;1	1;1	2;1
1	0	30.6	0.0767	0.0178	0.067	0.0658	0.0972
2	12.7	30.5	0.0783	0.0168	0.0688	0.0684	0.0977
3	25.4	30.3	0.0762	0.0151	0.0679	0.0669	0.0936
4	38.1	30.3	0.0799	0.0184	0.0699	0.0688	0.1012
5	50.8	30.3	0.0776	0.0148	0.0705	0.0677	0.0947
6	63.5	30.1	0.0761	0.0163	0.0671	0.0663	0.0948
7	76.3	30.2	0.0769	0.0166	0.068	0.0668	0.096
8	89	30.1	0.0777	0.0179	0.0685	0.0663	0.0984
9	101.7	30	0.0761	0.0176	0.0666	0.0653	0.0964
10	114.4	29.8	0.0766	0.0161	0.0676	0.0671	0.0951
11	127.1	30	0.0787	0.0175	0.0685	0.0686	0.0989
12	139.8	30.3	0.077	0.0164	0.0685	0.0667	0.0959
13	152.5	30.6	0.0771	0.0181	0.0678	0.0656	0.098
14	165.2	30.6	0.0753	0.0161	0.0665	0.0656	0.0939
15	177.9	30.6	0.0775	0.018	0.0676	0.0667	0.0983
16	190.6	30.5	0.0773	0.0166	0.0686	0.0669	0.0965
17	203.3	30.5	0.0783	0.0178	0.069	0.0671	0.0988
18	216	30.3	0.0793	0.0205	0.0682	0.0667	0.103
19	228.7	30.3	0.0778	0.0185	0.0681	0.0661	0.0991
20	241.4	30.1	0.0787	0.0187	0.0694	0.0665	0.1001
Cycles / Well
A3	Time [s]	Temp. [°C]	Mean	StDev	0;1	1;1	2;1
1	0	30.6	0.43	0.009	0.4352	0.4196	0.4353
2	12.7	30.5	0.4562	0.0082	0.4623	0.4469	0.4594
3	25.4	30.3	0.4865	0.0084	0.4916	0.4768	0.491
4	38.1	30.3	0.52	0.0123	0.5288	0.506	0.5252
5	50.8	30.3	0.5501	0.009	0.5551	0.5398	0.5554
6	63.5	30.1	0.5809	0.0117	0.5859	0.5675	0.5893
7	76.3	30.2	0.6139	0.0126	0.6188	0.5996	0.6233
8	89	30.1	0.6426	0.0127	0.6466	0.6284	0.6529
9	101.7	30	0.6757	0.014	0.6808	0.6599	0.6864
10	114.4	29.8	0.7039	0.0146	0.7074	0.6879	0.7165
11	127.1	30	0.74	0.0161	0.7461	0.7217	0.7522
12	139.8	30.3	0.7695	0.0141	0.7747	0.7535	0.7803
13	152.5	30.6	0.8045	0.0167	0.8088	0.786	0.8185
14	165.2	30.6	0.8364	0.0166	0.8452	0.8172	0.8467
15	177.9	30.6	0.8682	0.0172	0.8746	0.8488	0.8813
16	190.6	30.5	0.902	0.0176	0.9081	0.8822	0.9158
17	203.3	30.5	0.9319	0.0169	0.9383	0.9126	0.9446
18	216	30.3	0.9668	0.0199	0.9748	0.9441	0.9816
19	228.7	30.3	0.9975	0.0175	1.0049	0.9775	1.0102
20	241.4	30.1	1.0334	0.0183	1.0411	1.0125	1.0466
Cycles / Well
B3	Time [s]	Temp. [°C]	Mean	StDev	0;1	1;1	2;1
1	0	30.6	0.3193	0.0081	0.3183	0.3116	0.3278
2	12.7	30.5	0.3494	0.0081	0.348	0.342	0.3581
3	25.4	30.3	0.3781	0.0074	0.3777	0.3709	0.3857
4	38.1	30.3	0.4076	0.009	0.4066	0.3991	0.4171
5	50.8	30.3	0.4369	0.0094	0.4349	0.4287	0.4472
6	63.5	30.1	0.4657	0.0121	0.4625	0.4555	0.4791
7	76.3	30.2	0.4962	0.0125	0.4921	0.4862	0.5102
8	89	30.1	0.5255	0.0132	0.5209	0.5153	0.5405
9	101.7	30	0.5535	0.014	0.5483	0.5429	0.5694
10	114.4	29.8	0.5861	0.0153	0.5792	0.5754	0.6037
11	127.1	30	0.6155	0.0161	0.6086	0.604	0.6339
12	139.8	30.3	0.6443	0.0171	0.6372	0.632	0.6639
13	152.5	30.6	0.6746	0.0183	0.6658	0.6624	0.6957
14	165.2	30.6	0.7038	0.02	0.6948	0.6899	0.7266
15	177.9	30.6	0.7349	0.0214	0.7245	0.7206	0.7595
16	190.6	30.5	0.7647	0.0212	0.7546	0.7505	0.7891
17	203.3	30.5	0.7956	0.0234	0.784	0.7803	0.8225
18	216	30.3	0.8278	0.0252	0.8154	0.8112	0.8568
19	228.7	30.3	0.8553	0.0236	0.8452	0.8384	0.8823
20	241.4	30.1	0.8885	0.0271	0.876	0.8699	0.9197
Cycles / Well
C3	Time [s]	Temp. [°C]	Mean	StDev	0;1	1;1	2;1
1	0	30.6	0.2673	0.0105	0.2636	0.2591	0.2792
2	12.7	30.5	0.2963	0.0112	0.2926	0.2874	0.3088
3	25.4	30.3	0.3238	0.0105	0.321	0.3149	0.3354
4	38.1	30.3	0.3535	0.0115	0.3518	0.3429	0.3657
5	50.8	30.3	0.382	0.0121	0.3778	0.3724	0.3956
6	63.5	30.1	0.4099	0.0146	0.4046	0.3987	0.4264
7	76.3	30.2	0.4394	0.0149	0.4345	0.4276	0.4562
8	89	30.1	0.4662	0.0154	0.4608	0.4543	0.4836
9	101.7	30	0.4948	0.0155	0.4892	0.4829	0.5124
10	114.4	29.8	0.5241	0.0169	0.5163	0.5125	0.5436
11	127.1	30	0.5534	0.017	0.5466	0.5408	0.5728
12	139.8	30.3	0.5802	0.0175	0.5718	0.5685	0.6003
13	152.5	30.6	0.6106	0.0198	0.6	0.5984	0.6335
14	165.2	30.6	0.6377	0.0197	0.6285	0.6243	0.6603
15	177.9	30.6	0.6671	0.021	0.6561	0.6539	0.6913
16	190.6	30.5	0.696	0.0211	0.6844	0.6832	0.7204
17	203.3	30.5	0.7236	0.0225	0.7108	0.7103	0.7496
18	216	30.3	0.7542	0.0242	0.7408	0.7397	0.7821
19	228.7	30.3	0.7801	0.0231	0.7675	0.7661	0.8067
20	241.4	30.1	0.8119	0.0261	0.7968	0.797	0.842
Cycles / Well
D3	Time [s]	Temp. [°C]	Mean	StDev	0;1	1;1	2;1
1	0	30.6	0.2368	0.0124	0.2305	0.2288	0.2511
2	12.7	30.5	0.2669	0.0144	0.2592	0.2581	0.2836
3	25.4	30.3	0.292	0.0131	0.2851	0.2837	0.3071
4	38.1	30.3	0.3187	0.0138	0.3109	0.3105	0.3347
5	50.8	30.3	0.3453	0.0158	0.3361	0.3362	0.3636
6	63.5	30.1	0.371	0.0176	0.3604	0.3613	0.3913
7	76.3	30.2	0.3974	0.0178	0.3868	0.3875	0.418
8	89	30.1	0.4235	0.0185	0.4122	0.4134	0.4449
9	101.7	30	0.4478	0.019	0.4361	0.4377	0.4698
10	114.4	29.8	0.477	0.0199	0.4645	0.4665	0.5
11	127.1	30	0.5024	0.0203	0.4898	0.4917	0.5259
12	139.8	30.3	0.5271	0.0205	0.515	0.5156	0.5508
13	152.5	30.6	0.5524	0.0206	0.5394	0.5417	0.5761
14	165.2	30.6	0.5766	0.0216	0.5637	0.5645	0.6015
15	177.9	30.6	0.6038	0.0224	0.5905	0.5912	0.6296
16	190.6	30.5	0.6279	0.0204	0.6157	0.6165	0.6515
17	203.3	30.5	0.654	0.0227	0.64	0.6419	0.6803
18	216	30.3	0.6815	0.0244	0.6668	0.6679	0.7097
19	228.7	30.3	0.703	0.0223	0.6911	0.6891	0.7287
20	241.4	30.1	0.7305	0.0249	0.7171	0.7152	0.7593
Cycles / Well
E3	Time [s]	Temp. [°C]	Mean	StDev	0;1	1;1	2;1
1	0	30.6	0.2313	0.0065	0.2326	0.2243	0.2371
2	12.7	30.5	0.2543	0.0043	0.2547	0.2498	0.2585
3	25.4	30.3	0.2801	0.0074	0.2797	0.2728	0.2877
4	38.1	30.3	0.3039	0.0057	0.3057	0.2976	0.3085
5	50.8	30.3	0.3305	0.0068	0.33	0.3239	0.3374
6	63.5	30.1	0.3558	0.0063	0.3558	0.3496	0.3621
7	76.3	30.2	0.3786	0.0082	0.381	0.3695	0.3854
8	89	30.1	0.4034	0.0082	0.4044	0.3947	0.411
9	101.7	30	0.4254	0.0083	0.4289	0.4158	0.4314
10	114.4	29.8	0.448	0.0104	0.4491	0.437	0.4578
11	127.1	30	0.4753	0.0085	0.4779	0.4658	0.4823
12	139.8	30.3	0.4968	0.0135	0.4973	0.4831	0.51
13	152.5	30.6	0.5225	0.0111	0.525	0.5104	0.5321
14	165.2	30.6	0.5431	0.0114	0.5461	0.5305	0.5527
15	177.9	30.6	0.5654	0.0111	0.569	0.553	0.5742
16	190.6	30.5	0.5884	0.0117	0.5899	0.576	0.5992
17	203.3	30.5	0.611	0.0114	0.6119	0.5992	0.6219
18	216	30.3	0.6315	0.0112	0.6358	0.6188	0.64
19	228.7	30.3	0.6508	0.0133	0.654	0.6362	0.6623
20	241.4	30.1	0.6745	0.0118	0.6759	0.6621	0.6856
Cycles / Well
F3	Time [s]	Temp. [°C]	Mean	StDev	0;1	1;1	2;1
1	0	30.6	0.2119	0.0103	0.2062	0.2057	0.2239
2	12.7	30.5	0.2361	0.0106	0.2314	0.2287	0.2482
3	25.4	30.3	0.259	0.0137	0.2523	0.2499	0.2747
4	38.1	30.3	0.2778	0.0094	0.2731	0.2717	0.2886
5	50.8	30.3	0.3	0.0129	0.294	0.2912	0.3148
6	63.5	30.1	0.3188	0.0112	0.3138	0.3111	0.3316
7	76.3	30.2	0.3395	0.0117	0.3333	0.3322	0.3531
8	89	30.1	0.3595	0.0128	0.354	0.3503	0.3742
9	101.7	30	0.3756	0.0105	0.3722	0.3671	0.3874
10	114.4	29.8	0.3975	0.0139	0.3915	0.3876	0.4134
11	127.1	30	0.4149	0.0133	0.4102	0.4046	0.4299
12	139.8	30.3	0.4324	0.0164	0.4258	0.4202	0.4511
13	152.5	30.6	0.4496	0.0144	0.4436	0.4391	0.466
14	165.2	30.6	0.4641	0.0131	0.4603	0.4534	0.4787
15	177.9	30.6	0.4822	0.0141	0.478	0.4707	0.4979
16	190.6	30.5	0.4999	0.0148	0.4965	0.4872	0.5161
17	203.3	30.5	0.5144	0.0133	0.5113	0.5029	0.529
18	216	30.3	0.5293	0.0138	0.5266	0.517	0.5443
19	228.7	30.3	0.5433	0.014	0.5399	0.5313	0.5587
20	241.4	30.1	0.558	0.0143	0.5548	0.5455	0.5735
Cycles / Well
G3	Time [s]	Temp. [°C]	Mean	StDev	0;1	1;1	2;1
1	0	30.6	0.2041	0.0232	0.1904	0.1909	0.2309
2	12.7	30.5	0.2236	0.0218	0.2113	0.2108	0.2488
3	25.4	30.3	0.2416	0.0244	0.228	0.2271	0.2698
4	38.1	30.3	0.256	0.0205	0.2443	0.244	0.2796
5	50.8	30.3	0.2734	0.0236	0.2602	0.2594	0.3007
6	63.5	30.1	0.287	0.0209	0.2753	0.2745	0.3111
7	76.3	30.2	0.3013	0.0212	0.2892	0.2888	0.3258
8	89	30.1	0.3143	0.022	0.3025	0.3006	0.3397
9	101.7	30	0.3257	0.0205	0.3154	0.3123	0.3492
10	114.4	29.8	0.3381	0.0231	0.3256	0.3239	0.3648
11	127.1	30	0.3514	0.0233	0.3392	0.3368	0.3783
12	139.8	30.3	0.3605	0.027	0.3465	0.3433	0.3916
13	152.5	30.6	0.3712	0.0238	0.358	0.3568	0.3987
14	165.2	30.6	0.379	0.0243	0.3664	0.3637	0.4071
15	177.9	30.6	0.3885	0.0244	0.3759	0.373	0.4166
16	190.6	30.5	0.3985	0.0257	0.3855	0.3819	0.428
17	203.3	30.5	0.4056	0.0248	0.3926	0.3901	0.4342
18	216	30.3	0.4129	0.0251	0.4002	0.3967	0.4419
19	228.7	30.3	0.4177	0.0259	0.4051	0.4004	0.4475
20	241.4	30.1	0.4257	0.0256	0.4122	0.4097	0.4552
Cycles / Well
H3	Time [s]	Temp. [°C]	Mean	StDev	0;1	1;1	2;1
1	0	30.6	0.0773	0.0166	0.0668	0.0685	0.0964
2	12.7	30.5	0.0794	0.0157	0.0711	0.0695	0.0975
3	25.4	30.3	0.0791	0.0172	0.07	0.0683	0.099
4	38.1	30.3	0.0784	0.0137	0.0706	0.0704	0.0943
5	50.8	30.3	0.0792	0.0171	0.0706	0.0682	0.0989
6	63.5	30.1	0.0774	0.0145	0.0703	0.0679	0.0941
7	76.3	30.2	0.0786	0.0155	0.0687	0.0706	0.0964
8	89	30.1	0.0785	0.0156	0.0702	0.0688	0.0964
9	101.7	30	0.076	0.0133	0.0689	0.0677	0.0913
10	114.4	29.8	0.0794	0.0164	0.0699	0.07	0.0983
11	127.1	30	0.0788	0.0156	0.0707	0.069	0.0968
12	139.8	30.3	0.0793	0.0183	0.0692	0.0682	0.1004
13	152.5	30.6	0.0783	0.0166	0.0682	0.0694	0.0975
14	165.2	30.6	0.0759	0.0154	0.0671	0.0668	0.0937
15	177.9	30.6	0.0789	0.0177	0.0691	0.0683	0.0993
16	190.6	30.5	0.08	0.016	0.0715	0.0699	0.0985
17	203.3	30.5	0.0788	0.0153	0.07	0.0699	0.0965
18	216	30.3	0.0796	0.0159	0.071	0.0698	0.0979
19	228.7	30.3	0.0787	0.0157	0.0692	0.07	0.0968
20	241.4	30.1	0.0798	0.016	0.0706	0.0705	0.0983
End Time:	05/11/2015 15:35:20

## Sheet: NADP
		Rep1	Rep2	Rep3	m=	0.00324983	uM / min			0.0002	umol / min			mg =	0.0005625	umol / min / mg					0.5625
A	8000	0.00140735	0.00140645	0.00141864			25.9831	25.9666	26.1915		0.00519663	0.00519332	0.00523831		8000	9.23845	9.23257	9.31255
B	4000	0.00132057	0.00128486	0.00130324			24.381	23.7217	24.0611		0.0048762	0.00474434	0.00481223		4000	8.66881	8.43438	8.55507
C	2000	0.00113116	0.00111167	0.00114919			20.884	20.5242	21.2169		0.0041768	0.00410484	0.00424337		2000	7.42543	7.29749	7.54378			2.8125e-06
D	1000	0.00102638	0.00100211	0.00102815			18.9495	18.5014	18.9823		0.0037899	0.00370027	0.00379646		1000	6.73761	6.57826	6.74926			0.0028125
E	500	0.000864085	0.000869377	0.000913938			15.9532	16.0509	16.8736		0.00319063	0.00321017	0.00337471		500	5.67223	5.70697	5.99949			2.8125
F	250	0.000706749	0.000739176	0.000796876			13.0483	13.647	14.7123		0.00260967	0.00272941	0.00294246		250	4.63941	4.85228	5.23105
G	125	0.000535175	0.000547493	0.000620756			9.88066	10.1081	11.4607		0.00197613	0.00202162	0.00229214		125	3.51312	3.59399	4.07491
H	0	-2.44459e-06	-5.593e-06	8.92228e-07			-0.0451333	-0.103261	0.0164727		-9.02665e-06	-2.06521e-05	3.29455e-06		0	-0.0160474	-0.0367149	0.00585698
														mol	2.57955e-08
														mmol	2.57955e-05
														umol	0.0257955
																		636.945
														93.0025				341.539
																					Michaelis-Menten
																					Best-fit values
																					Vmax	8.81
																					Km	218.2
																					Std. Error
																					Vmax	0.1888
																					Km	21.91
Cycles / Well
A4	Time [s]	Temp. [°C]	Mean	StDev	0;1	1;1	2;1	Time [s]	A4	A5	A6
1	0	30.6	0.2577	0.0058	0.2599	0.2511	0.2621	0	0.2577	0.2526	0.2404
2	12.7	30.5	0.274	0.0046	0.2773	0.2688	0.276	12.7	0.274	0.2663	0.2548
3	25.4	30.3	0.2884	0.0058	0.2926	0.2817	0.2908	25.4	0.2884	0.2818	0.2722
4	38.1	30.3	0.3058	0.0058	0.3098	0.2991	0.3085	38.1	0.3058	0.2979	0.2884
5	50.8	30.3	0.3237	0.0056	0.3255	0.3174	0.3282	50.8	0.3237	0.3176	0.309
6	63.5	30.1	0.3401	0.0077	0.3422	0.3315	0.3465	63.5	0.3401	0.3346	0.3257
7	76.3	30.2	0.36	0.0097	0.3607	0.3501	0.3693	76.3	0.36	0.3516	0.3415
8	89	30.1	0.3749	0.0077	0.3751	0.3671	0.3825	89	0.3749	0.3681	0.3594
9	101.7	30	0.3946	0.0071	0.3968	0.3866	0.4003	101.7	0.3946	0.3876	0.3793
10	114.4	29.8	0.4095	0.0094	0.412	0.3991	0.4174	114.4	0.4095	0.4036	0.3948
11	127.1	30	0.432	0.009	0.4353	0.4219	0.4389	127.1	0.432	0.4238	0.4159
12	139.8	30.3	0.448	0.0118	0.4494	0.4356	0.4591	139.8	0.448	0.4392	0.4311
13	152.5	30.6	0.4702	0.011	0.4713	0.4587	0.4807	152.5	0.4702	0.462	0.4507
14	165.2	30.6	0.4852	0.0123	0.4851	0.4729	0.4975	165.2	0.4852	0.4785	0.47
15	177.9	30.6	0.5025	0.0104	0.5002	0.4935	0.5139	177.9	0.5025	0.4961	0.4877
16	190.6	30.5	0.5237	0.0132	0.5261	0.5094	0.5355	190.6	0.5237	0.5147	0.5074
17	203.3	30.5	0.538	0.0112	0.5392	0.5262	0.5486	203.3	0.538	0.5323	0.5243
18	216	30.3	0.5567	0.0158	0.5574	0.5406	0.5721	216	0.5567	0.5521	0.5438
19	228.7	30.3	0.5758	0.0157	0.5759	0.5601	0.5915	228.7	0.5758	0.5674	0.5596
20	241.4	30.1	0.5952	0.0155	0.5972	0.5788	0.6097	241.4	0.5952	0.5891	0.5814
								Slope	0.00140735	0.00140645	0.00141864
Cycles / Well								Rsq	0.999543	0.999474	0.99965
B4	Time [s]	Temp. [°C]	Mean	StDev	0;1	1;1	2;1	Time [s]	B4	B5	B6
1	0	30.6	0.1986	0.0055	0.1979	0.1935	0.2044	0	0.1986	0.1917	0.1816
2	12.7	30.5	0.2161	0.0055	0.2149	0.2113	0.222	12.7	0.2161	0.2088	0.1995
3	25.4	30.3	0.2327	0.0045	0.2322	0.2284	0.2374	25.4	0.2327	0.2235	0.2141
4	38.1	30.3	0.2492	0.0057	0.2472	0.2448	0.2556	38.1	0.2492	0.2402	0.2313
5	50.8	30.3	0.2656	0.0066	0.2634	0.2604	0.273	50.8	0.2656	0.2557	0.2467
6	63.5	30.1	0.281	0.0066	0.2789	0.2756	0.2883	63.5	0.281	0.2716	0.2621
7	76.3	30.2	0.299	0.0081	0.2972	0.2919	0.3078	76.3	0.299	0.2883	0.2792
8	89	30.1	0.3155	0.0089	0.3135	0.3077	0.3252	89	0.3155	0.304	0.2961
9	101.7	30	0.3306	0.01	0.3277	0.3223	0.3417	101.7	0.3306	0.3193	0.3113
10	114.4	29.8	0.3491	0.0098	0.3466	0.3407	0.3599	114.4	0.3491	0.3364	0.3292
11	127.1	30	0.3643	0.01	0.3627	0.3552	0.3749	127.1	0.3643	0.3534	0.3461
12	139.8	30.3	0.3827	0.0121	0.3781	0.3735	0.3965	139.8	0.3827	0.3698	0.3613
13	152.5	30.6	0.3996	0.0142	0.395	0.3882	0.4155	152.5	0.3996	0.3864	0.3793
14	165.2	30.6	0.4152	0.0148	0.4108	0.4031	0.4318	165.2	0.4152	0.4014	0.3946
15	177.9	30.6	0.4326	0.014	0.4283	0.4212	0.4483	177.9	0.4326	0.418	0.4111
16	190.6	30.5	0.4497	0.0142	0.4457	0.4379	0.4654	190.6	0.4497	0.4349	0.4287
17	203.3	30.5	0.4663	0.0147	0.4614	0.4547	0.4828	203.3	0.4663	0.453	0.4468
18	216	30.3	0.4845	0.016	0.4791	0.4718	0.5025	216	0.4845	0.4693	0.4629
19	228.7	30.3	0.5013	0.018	0.4948	0.4876	0.5217	228.7	0.5013	0.4858	0.4802
20	241.4	30.1	0.5183	0.0184	0.5115	0.5043	0.5391	241.4	0.5183	0.5017	0.4966
								Slope	0.00132057	0.00128486	0.00130324
Cycles / Well								Rsq	0.999911	0.999878	0.999856
C4	Time [s]	Temp. [°C]	Mean	StDev	0;1	1;1	2;1	Time [s]	C4	C5	C6
1	0	30.6	0.1651	0.0063	0.1627	0.1603	0.1723	0	0.1651	0.1642	0.1517
2	12.7	30.5	0.1814	0.006	0.1794	0.1767	0.1881	12.7	0.1814	0.1787	0.1672
3	25.4	30.3	0.1946	0.0054	0.1932	0.19	0.2005	25.4	0.1946	0.1905	0.1808
4	38.1	30.3	0.2092	0.0059	0.2069	0.2048	0.216	38.1	0.2092	0.2049	0.1959
5	50.8	30.3	0.224	0.0069	0.221	0.219	0.2318	50.8	0.224	0.2192	0.2115
6	63.5	30.1	0.2369	0.0075	0.2343	0.2311	0.2454	63.5	0.2369	0.2332	0.2248
7	76.3	30.2	0.2534	0.0088	0.2501	0.2467	0.2634	76.3	0.2534	0.2475	0.24
8	89	30.1	0.2664	0.0088	0.2633	0.2596	0.2763	89	0.2664	0.2602	0.2541
9	101.7	30	0.2814	0.0087	0.2785	0.2745	0.2911	101.7	0.2814	0.2753	0.2689
10	114.4	29.8	0.2954	0.0096	0.2921	0.2879	0.3061	114.4	0.2954	0.2885	0.2832
11	127.1	30	0.3102	0.0085	0.3083	0.3028	0.3194	127.1	0.3102	0.3047	0.2994
12	139.8	30.3	0.3239	0.0106	0.3198	0.316	0.3359	139.8	0.3239	0.3168	0.3113
13	152.5	30.6	0.3408	0.0125	0.336	0.3315	0.355	152.5	0.3408	0.3337	0.3274
14	165.2	30.6	0.3528	0.0129	0.3478	0.3431	0.3674	165.2	0.3528	0.3458	0.3413
15	177.9	30.6	0.3669	0.0121	0.3613	0.3586	0.3807	177.9	0.3669	0.3598	0.3558
16	190.6	30.5	0.3826	0.0114	0.3792	0.3732	0.3953	190.6	0.3826	0.3751	0.3715
17	203.3	30.5	0.395	0.0119	0.3901	0.3863	0.4086	203.3	0.395	0.3894	0.3858
18	216	30.3	0.41	0.0139	0.4047	0.3996	0.4258	216	0.41	0.4038	0.4006
19	228.7	30.3	0.4243	0.015	0.4181	0.4134	0.4415	228.7	0.4243	0.4167	0.4148
20	241.4	30.1	0.4396	0.0155	0.4342	0.4275	0.4571	241.4	0.4396	0.4322	0.43
								Slope	0.00113116	0.00111167	0.00114919
Cycles / Well								Rsq	0.999911	0.999863	0.99995
D4	Time [s]	Temp. [°C]	Mean	StDev	0;1	1;1	2;1	Time [s]	D4	D5	D6
1	0	30.6	0.1536	0.0084	0.1535	0.1453	0.162	0	0.1536	0.1457	0.1337
2	12.7	30.5	0.1705	0.009	0.1693	0.1621	0.1801	12.7	0.1705	0.1635	0.1518
3	25.4	30.3	0.1844	0.0087	0.1828	0.1767	0.1937	25.4	0.1844	0.1751	0.1641
4	38.1	30.3	0.1995	0.0103	0.1962	0.1913	0.211	38.1	0.1995	0.1904	0.1799
5	50.8	30.3	0.2125	0.0106	0.2095	0.2037	0.2244	50.8	0.2125	0.2024	0.1925
6	63.5	30.1	0.2248	0.0098	0.2213	0.2172	0.2358	63.5	0.2248	0.2155	0.2054
7	76.3	30.2	0.2393	0.0116	0.2362	0.2297	0.2521	76.3	0.2393	0.2292	0.2198
8	89	30.1	0.2536	0.0135	0.2497	0.2425	0.2686	89	0.2536	0.2419	0.234
9	101.7	30	0.2646	0.014	0.26	0.2535	0.2803	101.7	0.2646	0.2533	0.2444
10	114.4	29.8	0.2795	0.0134	0.2753	0.2688	0.2945	114.4	0.2795	0.267	0.2591
11	127.1	30	0.2904	0.0132	0.2868	0.2793	0.305	127.1	0.2904	0.2809	0.2726
12	139.8	30.3	0.3049	0.0142	0.2993	0.2944	0.3211	139.8	0.3049	0.2932	0.2844
13	152.5	30.6	0.3175	0.017	0.3117	0.3041	0.3366	152.5	0.3175	0.3055	0.2979
14	165.2	30.6	0.3285	0.0164	0.3235	0.3152	0.3467	165.2	0.3285	0.3165	0.3089
15	177.9	30.6	0.3424	0.0159	0.3386	0.3288	0.3599	177.9	0.3424	0.3288	0.3217
16	190.6	30.5	0.3548	0.0155	0.3505	0.342	0.372	190.6	0.3548	0.3421	0.3351
17	203.3	30.5	0.3671	0.0163	0.3626	0.3534	0.3851	203.3	0.3671	0.3553	0.3483
18	216	30.3	0.3806	0.0163	0.3755	0.3675	0.3989	216	0.3806	0.3672	0.3609
19	228.7	30.3	0.3916	0.0175	0.386	0.3776	0.4112	228.7	0.3916	0.3787	0.3734
20	241.4	30.1	0.4044	0.0182	0.3979	0.3904	0.425	241.4	0.4044	0.3895	0.385
								Slope	0.00102638	0.00100211	0.00102815
Cycles / Well								Rsq	0.999281	0.999367	0.999336
E4	Time [s]	Temp. [°C]	Mean	StDev	0;1	1;1	2;1	Time [s]	E4	E5	E6
1	0	30.6	0.1442	0.0014	0.1446	0.1426	0.1453	0	0.1442	0.1372	0.128
2	12.7	30.5	0.1549	0.0023	0.1544	0.1529	0.1574	12.7	0.1549	0.1479	0.1397
3	25.4	30.3	0.166	0.0034	0.1683	0.1621	0.1676	25.4	0.166	0.1582	0.1505
4	38.1	30.3	0.1784	0.0036	0.1788	0.1746	0.1818	38.1	0.1784	0.17	0.1642
5	50.8	30.3	0.1901	0.0011	0.1894	0.1895	0.1914	50.8	0.1901	0.184	0.1779
6	63.5	30.1	0.2027	0.0047	0.2029	0.1978	0.2073	63.5	0.2027	0.1954	0.1891
7	76.3	30.2	0.2132	0.0047	0.2146	0.208	0.217	76.3	0.2132	0.2063	0.201
8	89	30.1	0.2235	0.0047	0.2249	0.2182	0.2273	89	0.2235	0.2188	0.2122
9	101.7	30	0.2346	0.0056	0.2374	0.2281	0.2382	101.7	0.2346	0.2288	0.2249
10	114.4	29.8	0.2421	0.0043	0.2434	0.2373	0.2457	114.4	0.2421	0.2379	0.2341
11	127.1	30	0.2589	0.0063	0.2598	0.2522	0.2646	127.1	0.2589	0.2505	0.2494
12	139.8	30.3	0.2651	0.0051	0.2672	0.2593	0.2687	139.8	0.2651	0.2583	0.2587
13	152.5	30.6	0.2793	0.0053	0.2801	0.2737	0.2842	152.5	0.2793	0.2729	0.272
14	165.2	30.6	0.287	0.0051	0.287	0.2818	0.2921	165.2	0.287	0.2819	0.2783
15	177.9	30.6	0.2974	0.0044	0.2979	0.2927	0.3015	177.9	0.2974	0.2912	0.2899
16	190.6	30.5	0.309	0.0045	0.3094	0.3042	0.3133	190.6	0.309	0.3014	0.3007
17	203.3	30.5	0.3146	0.0066	0.3169	0.3072	0.3198
18	216	30.3	0.3244	0.0061	0.3262	0.3176	0.3294
19	228.7	30.3	0.335	0.0073	0.3366	0.3271	0.3414
20	241.4	30.1	0.3449	0.0058	0.3471	0.3384	0.3493
								Slope	0.000864085	0.000869377	0.000913938
Cycles / Well								Rsq	0.998838	0.998751	0.998491
F4	Time [s]	Temp. [°C]	Mean	StDev	0;1	1;1	2;1	Time [s]	F4	F5	F6
1	0	30.6	0.1359	0.0049	0.1344	0.1318	0.1414	0	0.1359	0.1305	0.1212
2	12.7	30.5	0.1489	0.006	0.147	0.1441	0.1555	12.7	0.1489	0.1434	0.1357
3	25.4	30.3	0.159	0.0051	0.1573	0.155	0.1648	25.4	0.159	0.153	0.1482
4	38.1	30.3	0.1693	0.0056	0.1668	0.1653	0.1757	38.1	0.1693	0.1636	0.1597
5	50.8	30.3	0.1777	0.0051	0.1767	0.1732	0.1833	50.8	0.1777	0.1746	0.1703
6	63.5	30.1	0.1873	0.0068	0.185	0.182	0.1949	63.5	0.1873	0.183	0.1797
7	76.3	30.2	0.197	0.008	0.1939	0.1911	0.2061	76.3	0.197	0.1929	0.1906
8	89	30.1	0.2053	0.0071	0.2026	0.1999	0.2133	89	0.2053	0.2026	0.1998
9	101.7	30	0.2121	0.0062	0.2099	0.2073	0.2192	101.7	0.2121	0.2095	0.2074
10	114.4	29.8	0.2216	0.0077	0.2188	0.2156	0.2303	114.4	0.2216	0.2193	0.218
11	127.1	30	0.2292	0.0089	0.2257	0.2226	0.2394	127.1	0.2292	0.2274	0.2267
12	139.8	30.3	0.2361	0.0066	0.2344	0.2306	0.2434	139.8	0.2361	0.2345	0.235
13	152.5	30.6	0.2438	0.0076	0.2415	0.2376	0.2523
14	165.2	30.6	0.2503	0.0091	0.2472	0.2431	0.2606
15	177.9	30.6	0.2577	0.0102	0.2536	0.2502	0.2694
16	190.6	30.5	0.2628	0.0072	0.2607	0.2568	0.2707
17	203.3	30.5	0.2705	0.0092	0.268	0.2628	0.2806
18	216	30.3	0.2776	0.0101	0.2743	0.2695	0.2889
19	228.7	30.3	0.2835	0.0116	0.279	0.2748	0.2967
20	241.4	30.1	0.2879	0.0092	0.2852	0.2803	0.2981
								Slope	0.000706749	0.000739176	0.000796876
Cycles / Well								Rsq	0.995468	0.996228	0.994559
G4	Time [s]	Temp. [°C]	Mean	StDev	0;1	1;1	2;1	Time [s]	G4	G5	G6
1	0	30.6	0.134	0.0108	0.128	0.1277	0.1465	0	0.134	0.1248	0.1216
2	12.7	30.5	0.1446	0.0116	0.1378	0.138	0.158	12.7	0.1446	0.1366	0.136
3	25.4	30.3	0.1507	0.0109	0.1448	0.1441	0.1633	25.4	0.1507	0.1427	0.1444
4	38.1	30.3	0.1593	0.011	0.1531	0.1528	0.172	38.1	0.1593	0.1506	0.1532
5	50.8	30.3	0.1652	0.0102	0.1589	0.1597	0.177	50.8	0.1652	0.159	0.1618
6	63.5	30.1	0.1724	0.0129	0.1654	0.1646	0.1873	63.5	0.1724	0.1639	0.1673
7	76.3	30.2	0.1793	0.0138	0.1719	0.1708	0.1952	76.3	0.1793	0.1713	0.1756
8	89	30.1	0.1838	0.0125	0.1771	0.1762	0.1982	89	0.1838	0.1766	0.1817
9	101.7	30	0.1891	0.0123	0.183	0.181	0.2032	101.7	0.1891	0.1816	0.1866
10	114.4	29.8	0.1933	0.0129	0.1869	0.1849	0.2082
11	127.1	30	0.2006	0.0153	0.1929	0.1906	0.2182
12	139.8	30.3	0.2023	0.0127	0.196	0.194	0.217
13	152.5	30.6	0.2092	0.0133	0.2025	0.2005	0.2245
14	165.2	30.6	0.2118	0.0156	0.2034	0.2022	0.2297
15	177.9	30.6	0.2159	0.0156	0.207	0.2067	0.2339
16	190.6	30.5	0.2185	0.0121	0.2114	0.2116	0.2324
17	203.3	30.5	0.2212	0.0143	0.214	0.2119	0.2377
18	216	30.3	0.2254	0.0162	0.2176	0.2146	0.244
19	228.7	30.3	0.2284	0.017	0.2196	0.2175	0.2479
20	241.4	30.1	0.2305	0.0143	0.223	0.2215	0.247
								Slope	0.000535175	0.000547493	0.000620756
Cycles / Well								Rsq	0.991238	0.988995	0.98287
H4	Time [s]	Temp. [°C]	Mean	StDev	0;1	1;1	2;1	Time [s]	H4	H5	H6
1	0	30.6	0.0772	0.0194	0.0671	0.065	0.0996	0	0.0772	0.0786	0.0701
2	12.7	30.5	0.0793	0.0184	0.0698	0.0676	0.1005	12.7	0.0793	0.0827	0.0727
3	25.4	30.3	0.0789	0.0197	0.0678	0.0674	0.1016	25.4	0.0789	0.0802	0.0729
4	38.1	30.3	0.0789	0.0175	0.0695	0.068	0.0991	38.1	0.0789	0.0813	0.0735
5	50.8	30.3	0.0778	0.0175	0.0693	0.0661	0.0979	50.8	0.0778	0.0805	0.0723
6	63.5	30.1	0.078	0.0188	0.0683	0.066	0.0997	63.5	0.078	0.0798	0.0715
7	76.3	30.2	0.0789	0.019	0.0687	0.0673	0.1008	76.3	0.0789	0.0809	0.0724
8	89	30.1	0.078	0.0178	0.0686	0.0669	0.0985	89	0.078	0.08	0.0721
9	101.7	30	0.0768	0.0171	0.0672	0.0667	0.0966	101.7	0.0768	0.0782	0.0702
10	114.4	29.8	0.079	0.0178	0.0694	0.0681	0.0996	114.4	0.079	0.0794	0.0716
11	127.1	30	0.0773	0.0181	0.0674	0.0664	0.0982	127.1	0.0773	0.0813	0.0718
12	139.8	30.3	0.0776	0.0165	0.0689	0.0672	0.0966	139.8	0.0776	0.0799	0.072
13	152.5	30.6	0.0774	0.0163	0.0689	0.0671	0.0962	152.5	0.0774	0.0788	0.0721
14	165.2	30.6	0.077	0.0182	0.0676	0.0653	0.098	165.2	0.077	0.0774	0.0709
15	177.9	30.6	0.0778	0.0187	0.068	0.066	0.0994	177.9	0.0778	0.0782	0.073
16	190.6	30.5	0.0771	0.0165	0.0684	0.0669	0.0962	190.6	0.0771	0.0796	0.0719
17	203.3	30.5	0.0779	0.0176	0.0686	0.0668	0.0982	203.3	0.0779	0.0797	0.0723
18	216	30.3	0.0792	0.017	0.0702	0.0686	0.0988	216	0.0792	0.0813	0.0729
19	228.7	30.3	0.0784	0.0198	0.0676	0.0664	0.1013	228.7	0.0784	0.0792	0.0718
20	241.4	30.1	0.0776	0.017	0.0687	0.0669	0.0972	241.4	0.0776	0.0795	0.0723
								Slope	-2.44459e-06	-5.593e-06	8.92228e-07
Cycles / Well								Rsq	0.0540557	0.108209	0.00594967
A5	Time [s]	Temp. [°C]	Mean	StDev	0;1	1;1	2;1
1	0	30.6	0.2526	0.0047	0.2528	0.2477	0.2572
2	12.7	30.5	0.2663	0.0073	0.2675	0.2585	0.2729
3	25.4	30.3	0.2818	0.0044	0.2829	0.2768	0.2855
4	38.1	30.3	0.2979	0.0055	0.2992	0.2919	0.3028
5	50.8	30.3	0.3176	0.0061	0.3179	0.3114	0.3235
6	63.5	30.1	0.3346	0.0095	0.3342	0.3253	0.3443
7	76.3	30.2	0.3516	0.0093	0.35	0.3432	0.3616
8	89	30.1	0.3681	0.0097	0.3692	0.3579	0.3773
9	101.7	30	0.3876	0.0107	0.3884	0.3764	0.3979
10	114.4	29.8	0.4036	0.012	0.4017	0.3926	0.4164
11	127.1	30	0.4238	0.0121	0.4236	0.4118	0.436
12	139.8	30.3	0.4392	0.0108	0.4401	0.4279	0.4495
13	152.5	30.6	0.462	0.0141	0.4623	0.4479	0.476
14	165.2	30.6	0.4785	0.0147	0.4772	0.4646	0.4939
15	177.9	30.6	0.4961	0.014	0.4954	0.4825	0.5105
16	190.6	30.5	0.5147	0.0133	0.5142	0.5016	0.5282
17	203.3	30.5	0.5323	0.0141	0.5325	0.5181	0.5463
18	216	30.3	0.5521	0.0145	0.5528	0.5372	0.5662
19	228.7	30.3	0.5674	0.0163	0.5685	0.5504	0.5831
20	241.4	30.1	0.5891	0.0158	0.5896	0.5732	0.6047
Cycles / Well
B5	Time [s]	Temp. [°C]	Mean	StDev	0;1	1;1	2;1
1	0	30.6	0.1917	0.0085	0.1887	0.1851	0.2014
2	12.7	30.5	0.2088	0.0072	0.2057	0.2036	0.2171
3	25.4	30.3	0.2235	0.006	0.2213	0.219	0.2303
4	38.1	30.3	0.2402	0.0062	0.2381	0.2353	0.2471
5	50.8	30.3	0.2557	0.0063	0.2542	0.2503	0.2627
6	63.5	30.1	0.2716	0.0066	0.2698	0.266	0.2789
7	76.3	30.2	0.2883	0.0066	0.2855	0.2835	0.2959
8	89	30.1	0.304	0.0065	0.3013	0.2993	0.3115
9	101.7	30	0.3193	0.0062	0.3164	0.315	0.3264
10	114.4	29.8	0.3364	0.008	0.3335	0.3303	0.3455
11	127.1	30	0.3534	0.0075	0.3507	0.3477	0.3619
12	139.8	30.3	0.3698	0.0072	0.3685	0.3633	0.3775
13	152.5	30.6	0.3864	0.0097	0.3828	0.379	0.3974
14	165.2	30.6	0.4014	0.0091	0.3981	0.3944	0.4117
15	177.9	30.6	0.418	0.0096	0.4149	0.4103	0.4288
16	190.6	30.5	0.4349	0.0094	0.4322	0.4271	0.4454
17	203.3	30.5	0.453	0.0102	0.4499	0.4448	0.4644
18	216	30.3	0.4693	0.0121	0.4666	0.4587	0.4825
19	228.7	30.3	0.4858	0.0121	0.4824	0.4758	0.4992
20	241.4	30.1	0.5017	0.0121	0.4994	0.491	0.5149
Cycles / Well
C5	Time [s]	Temp. [°C]	Mean	StDev	0;1	1;1	2;1
1	0	30.6	0.1642	0.018	0.1542	0.1533	0.185
2	12.7	30.5	0.1787	0.0169	0.1686	0.1691	0.1982
3	25.4	30.3	0.1905	0.0149	0.1816	0.1821	0.2077
4	38.1	30.3	0.2049	0.0145	0.1957	0.1974	0.2216
5	50.8	30.3	0.2192	0.0148	0.2102	0.2111	0.2363
6	63.5	30.1	0.2332	0.0164	0.2238	0.2236	0.2521
7	76.3	30.2	0.2475	0.0161	0.2384	0.2381	0.2661
8	89	30.1	0.2602	0.0159	0.2511	0.2509	0.2785
9	101.7	30	0.2753	0.0166	0.2655	0.2659	0.2945
10	114.4	29.8	0.2885	0.0178	0.2787	0.2778	0.3091
11	127.1	30	0.3047	0.018	0.2951	0.2936	0.3254
12	139.8	30.3	0.3168	0.0168	0.3075	0.3068	0.3362
13	152.5	30.6	0.3337	0.0205	0.3225	0.3214	0.3574
14	165.2	30.6	0.3458	0.0203	0.3345	0.3336	0.3693
15	177.9	30.6	0.3598	0.0199	0.3487	0.348	0.3828
16	190.6	30.5	0.3751	0.0202	0.3643	0.3627	0.3984
17	203.3	30.5	0.3894	0.0207	0.3779	0.3769	0.4133
18	216	30.3	0.4038	0.0218	0.3928	0.3897	0.4288
19	228.7	30.3	0.4167	0.0221	0.4055	0.4024	0.4421
20	241.4	30.1	0.4322	0.0224	0.4208	0.4178	0.458
Cycles / Well
D5	Time [s]	Temp. [°C]	Mean	StDev	0;1	1;1	2;1
1	0	30.6	0.1457	0.0163	0.138	0.1347	0.1643
2	12.7	30.5	0.1635	0.0175	0.1533	0.1534	0.1837
3	25.4	30.3	0.1751	0.0178	0.1653	0.1643	0.1956
4	38.1	30.3	0.1904	0.0178	0.1805	0.1798	0.211
5	50.8	30.3	0.2024	0.0179	0.1929	0.1913	0.2231
6	63.5	30.1	0.2155	0.0182	0.2054	0.2046	0.2365
7	76.3	30.2	0.2292	0.0186	0.2185	0.2185	0.2507
8	89	30.1	0.2419	0.0188	0.2306	0.2315	0.2635
9	101.7	30	0.2533	0.0182	0.2419	0.2436	0.2743
10	114.4	29.8	0.267	0.0194	0.2564	0.2552	0.2893
11	127.1	30	0.2809	0.0196	0.2696	0.2697	0.3036
12	139.8	30.3	0.2932	0.0189	0.2831	0.2815	0.3151
13	152.5	30.6	0.3055	0.0228	0.292	0.2926	0.3318
14	165.2	30.6	0.3165	0.0216	0.3039	0.3042	0.3414
15	177.9	30.6	0.3288	0.0211	0.3168	0.3164	0.3531
16	190.6	30.5	0.3421	0.0224	0.3294	0.3291	0.368
17	203.3	30.5	0.3553	0.0224	0.3421	0.3426	0.3811
18	216	30.3	0.3672	0.0241	0.3544	0.3523	0.395
19	228.7	30.3	0.3787	0.0236	0.3649	0.3653	0.406
20	241.4	30.1	0.3895	0.0228	0.377	0.3756	0.4158
Cycles / Well
E5	Time [s]	Temp. [°C]	Mean	StDev	0;1	1;1	2;1
1	0	30.6	0.1372	0.003	0.1387	0.1337	0.1392
2	12.7	30.5	0.1479	0.0053	0.1503	0.1419	0.1517
3	25.4	30.3	0.1582	0.0029	0.159	0.155	0.1607
4	38.1	30.3	0.17	0.0034	0.1716	0.166	0.1723
5	50.8	30.3	0.184	0.0031	0.1842	0.1807	0.187
6	63.5	30.1	0.1954	0.0042	0.1963	0.1908	0.199
7	76.3	30.2	0.2063	0.0047	0.2071	0.2012	0.2105
8	89	30.1	0.2188	0.0058	0.2192	0.2128	0.2244
9	101.7	30	0.2288	0.0074	0.2314	0.2204	0.2347
10	114.4	29.8	0.2379	0.0062	0.2401	0.2309	0.2426
11	127.1	30	0.2505	0.0047	0.2513	0.2454	0.2547
12	139.8	30.3	0.2583	0.0041	0.2594	0.2538	0.2616
13	152.5	30.6	0.2729	0.0064	0.2757	0.2656	0.2775
14	165.2	30.6	0.2819	0.0067	0.2812	0.2755	0.289
15	177.9	30.6	0.2912	0.0069	0.2929	0.2836	0.297
16	190.6	30.5	0.3014	0.0041	0.3035	0.2967	0.304
17	203.3	30.5	0.3095	0.0067	0.3117	0.3019	0.3147
18	216	30.3	0.3215	0.0089	0.321	0.3129	0.3307
19	228.7	30.3	0.3269	0.0052	0.3275	0.3214	0.3318
20	241.4	30.1	0.339	0.0055	0.3402	0.333	0.3438
Cycles / Well
F5	Time [s]	Temp. [°C]	Mean	StDev	0;1	1;1	2;1
1	0	30.6	0.1305	0.0046	0.1353	0.1261	0.1302
2	12.7	30.5	0.1434	0.0045	0.1434	0.139	0.1479
3	25.4	30.3	0.153	0.0044	0.1542	0.1481	0.1567
4	38.1	30.3	0.1636	0.0033	0.1644	0.16	0.1665
5	50.8	30.3	0.1746	0.0038	0.1747	0.1708	0.1784
6	63.5	30.1	0.183	0.0035	0.1845	0.179	0.1856
7	76.3	30.2	0.1929	0.0046	0.1941	0.1878	0.1967
8	89	30.1	0.2026	0.0061	0.2033	0.1962	0.2084
9	101.7	30	0.2095	0.0051	0.2105	0.204	0.2141
10	114.4	29.8	0.2193	0.0058	0.2195	0.2134	0.2251
11	127.1	30	0.2274	0.0053	0.2286	0.2216	0.232
12	139.8	30.3	0.2345	0.005	0.2358	0.229	0.2388
13	152.5	30.6	0.2424	0.0046	0.2436	0.2374	0.2464
14	165.2	30.6	0.2494	0.008	0.2482	0.2421	0.2579
15	177.9	30.6	0.2559	0.0071	0.256	0.2488	0.2629
16	190.6	30.5	0.2625	0.0059	0.2625	0.2566	0.2685
17	203.3	30.5	0.2696	0.0062	0.2699	0.2633	0.2756
18	216	30.3	0.2792	0.0096	0.277	0.2708	0.2896
19	228.7	30.3	0.282	0.0074	0.283	0.2741	0.2889
20	241.4	30.1	0.2867	0.0052	0.2877	0.2811	0.2914
Cycles / Well
G5	Time [s]	Temp. [°C]	Mean	StDev	0;1	1;1	2;1
1	0	30.6	0.1248	0.0105	0.1193	0.1183	0.1369
2	12.7	30.5	0.1366	0.014	0.1288	0.1283	0.1528
3	25.4	30.3	0.1427	0.0133	0.1356	0.1344	0.158
4	38.1	30.3	0.1506	0.0123	0.1438	0.1431	0.1648
5	50.8	30.3	0.159	0.0137	0.1511	0.1511	0.1749
6	63.5	30.1	0.1639	0.0124	0.1573	0.1562	0.1781
7	76.3	30.2	0.1713	0.0141	0.1641	0.1622	0.1875
8	89	30.1	0.1766	0.0153	0.1691	0.1666	0.1942
9	101.7	30	0.1816	0.0146	0.1749	0.1714	0.1984
10	114.4	29.8	0.1866	0.0142	0.1793	0.1774	0.2029
11	127.1	30	0.1928	0.0152	0.1848	0.1833	0.2104
12	139.8	30.3	0.1946	0.0134	0.1878	0.1859	0.21
13	152.5	30.6	0.201	0.0133	0.1946	0.1921	0.2163
14	165.2	30.6	0.2036	0.0159	0.1946	0.1942	0.222
15	177.9	30.6	0.2067	0.0148	0.1992	0.1971	0.2237
16	190.6	30.5	0.2111	0.014	0.2032	0.2027	0.2273
17	203.3	30.5	0.214	0.0147	0.2061	0.205	0.2311
18	216	30.3	0.219	0.0164	0.2101	0.2089	0.238
19	228.7	30.3	0.219	0.015	0.2114	0.2094	0.2362
20	241.4	30.1	0.2232	0.0142	0.2153	0.2147	0.2396
Cycles / Well
H5	Time [s]	Temp. [°C]	Mean	StDev	0;1	1;1	2;1
1	0	30.6	0.0786	0.0211	0.0672	0.0657	0.1029
2	12.7	30.5	0.0827	0.0239	0.0685	0.0693	0.1103
3	25.4	30.3	0.0802	0.0224	0.0684	0.0661	0.1061
4	38.1	30.3	0.0813	0.0222	0.069	0.0681	0.1069
5	50.8	30.3	0.0805	0.0215	0.0682	0.068	0.1054
6	63.5	30.1	0.0798	0.0215	0.0678	0.0671	0.1047
7	76.3	30.2	0.0809	0.0231	0.0683	0.0669	0.1075
8	89	30.1	0.08	0.0225	0.0685	0.0655	0.1059
9	101.7	30	0.0782	0.0205	0.067	0.0657	0.1019
10	114.4	29.8	0.0794	0.0207	0.0678	0.0672	0.1033
11	127.1	30	0.0813	0.0228	0.0693	0.0671	0.1075
12	139.8	30.3	0.0799	0.0206	0.0693	0.0668	0.1036
13	152.5	30.6	0.0788	0.0192	0.0681	0.0673	0.1009
14	165.2	30.6	0.0774	0.0208	0.0662	0.0646	0.1015
15	177.9	30.6	0.0782	0.0201	0.0672	0.066	0.1014
16	190.6	30.5	0.0796	0.0214	0.0677	0.0668	0.1043
17	203.3	30.5	0.0797	0.021	0.0679	0.0672	0.104
18	216	30.3	0.0813	0.0211	0.0694	0.0688	0.1057
19	228.7	30.3	0.0792	0.0206	0.0689	0.0658	0.1029
20	241.4	30.1	0.0795	0.0207	0.0681	0.0671	0.1034
Cycles / Well
A6	Time [s]	Temp. [°C]	Mean	StDev	0;1	1;1	2;1
1	0	30.6	0.2404	0.0023	0.2427	0.2381	0.2405
2	12.7	30.5	0.2548	0.0028	0.258	0.2531	0.2533
3	25.4	30.3	0.2722	0.0041	0.276	0.2679	0.2727
4	38.1	30.3	0.2884	0.003	0.2912	0.2852	0.2887
5	50.8	30.3	0.309	0.0039	0.3128	0.3051	0.3091
6	63.5	30.1	0.3257	0.0038	0.3284	0.3213	0.3273
7	76.3	30.2	0.3415	0.0036	0.3436	0.3374	0.3435
8	89	30.1	0.3594	0.006	0.3645	0.3527	0.361
9	101.7	30	0.3793	0.0051	0.3845	0.3742	0.3792
10	114.4	29.8	0.3948	0.0063	0.3974	0.3876	0.3994
11	127.1	30	0.4159	0.0085	0.4197	0.4061	0.4218
12	139.8	30.3	0.4311	0.0063	0.4347	0.4237	0.4347
13	152.5	30.6	0.4507	0.0077	0.454	0.4418	0.4562
14	165.2	30.6	0.47	0.0058	0.4754	0.4638	0.4708
15	177.9	30.6	0.4877	0.0086	0.4905	0.4781	0.4946
16	190.6	30.5	0.5074	0.0083	0.5109	0.4978	0.5134
17	203.3	30.5	0.5243	0.0064	0.5267	0.517	0.5292
18	216	30.3	0.5438	0.0081	0.548	0.5344	0.5489
19	228.7	30.3	0.5596	0.0079	0.5642	0.5505	0.5643
20	241.4	30.1	0.5814	0.0085	0.5834	0.572	0.5887
Cycles / Well
B6	Time [s]	Temp. [°C]	Mean	StDev	0;1	1;1	2;1
1	0	30.6	0.1816	0.0022	0.1826	0.1791	0.1832
2	12.7	30.5	0.1995	0.0031	0.2007	0.196	0.2019
3	25.4	30.3	0.2141	0.0029	0.2148	0.2108	0.2165
4	38.1	30.3	0.2313	0.0031	0.233	0.2277	0.2331
5	50.8	30.3	0.2467	0.0034	0.2475	0.243	0.2496
6	63.5	30.1	0.2621	0.0037	0.2624	0.2582	0.2656
7	76.3	30.2	0.2792	0.0042	0.2799	0.2747	0.2829
8	89	30.1	0.2961	0.0045	0.2965	0.2915	0.3004
9	101.7	30	0.3113	0.0045	0.313	0.3062	0.3147
10	114.4	29.8	0.3292	0.0051	0.3301	0.3237	0.3338
11	127.1	30	0.3461	0.0052	0.3475	0.3403	0.3504
12	139.8	30.3	0.3613	0.0065	0.3627	0.3542	0.3669
13	152.5	30.6	0.3793	0.0067	0.3813	0.3719	0.3848
14	165.2	30.6	0.3946	0.0065	0.3964	0.3874	0.4
15	177.9	30.6	0.4111	0.0082	0.4131	0.4022	0.4182
16	190.6	30.5	0.4287	0.0069	0.4301	0.4212	0.4348
17	203.3	30.5	0.4468	0.0078	0.449	0.4383	0.4533
18	216	30.3	0.4629	0.0087	0.4654	0.4532	0.4701
19	228.7	30.3	0.4802	0.0094	0.4824	0.4699	0.4883
20	241.4	30.1	0.4966	0.0092	0.4976	0.4869	0.5053
Cycles / Well
C6	Time [s]	Temp. [°C]	Mean	StDev	0;1	1;1	2;1
1	0	30.6	0.1517	0.0053	0.1486	0.1487	0.1578
2	12.7	30.5	0.1672	0.0055	0.1647	0.1634	0.1735
3	25.4	30.3	0.1808	0.0062	0.1778	0.1766	0.1879
4	38.1	30.3	0.1959	0.0059	0.1928	0.1922	0.2027
5	50.8	30.3	0.2115	0.0061	0.2086	0.2074	0.2185
6	63.5	30.1	0.2248	0.0068	0.2209	0.2208	0.2327
7	76.3	30.2	0.24	0.0069	0.2362	0.2358	0.2479
8	89	30.1	0.2541	0.0075	0.25	0.2494	0.2628
9	101.7	30	0.2689	0.0062	0.2659	0.2649	0.2761
10	114.4	29.8	0.2832	0.0084	0.279	0.2778	0.2929
11	127.1	30	0.2994	0.0093	0.2946	0.2935	0.3101
12	139.8	30.3	0.3113	0.0094	0.3064	0.3055	0.3221
13	152.5	30.6	0.3274	0.0101	0.3221	0.3209	0.3391
14	165.2	30.6	0.3413	0.0091	0.3371	0.3351	0.3517
15	177.9	30.6	0.3558	0.0118	0.3502	0.3477	0.3693
16	190.6	30.5	0.3715	0.0108	0.3663	0.3643	0.3839
17	203.3	30.5	0.3858	0.0108	0.3804	0.3788	0.3983
18	216	30.3	0.4006	0.0118	0.3957	0.392	0.4141
19	228.7	30.3	0.4148	0.0138	0.4089	0.4049	0.4306
20	241.4	30.1	0.43	0.0132	0.4239	0.4209	0.4452
Cycles / Well
D6	Time [s]	Temp. [°C]	Mean	StDev	0;1	1;1	2;1
1	0	30.6	0.1337	0.0063	0.131	0.1291	0.1409
2	12.7	30.5	0.1518	0.0095	0.1474	0.1453	0.1627
3	25.4	30.3	0.1641	0.01	0.1586	0.1581	0.1756
4	38.1	30.3	0.1799	0.0105	0.175	0.1728	0.1919
5	50.8	30.3	0.1925	0.0113	0.1867	0.1852	0.2056
6	63.5	30.1	0.2054	0.0118	0.199	0.1981	0.219
7	76.3	30.2	0.2198	0.0125	0.2135	0.2117	0.2342
8	89	30.1	0.234	0.014	0.2256	0.2262	0.2501
9	101.7	30	0.2444	0.0128	0.2378	0.2362	0.2592
10	114.4	29.8	0.2591	0.0133	0.2516	0.2513	0.2744
11	127.1	30	0.2726	0.0142	0.2647	0.2642	0.2889
12	139.8	30.3	0.2844	0.0154	0.2764	0.2747	0.3021
13	152.5	30.6	0.2979	0.0152	0.2908	0.2875	0.3154
14	165.2	30.6	0.3089	0.0164	0.3005	0.2983	0.3278
15	177.9	30.6	0.3217	0.0163	0.3144	0.3103	0.3403
16	190.6	30.5	0.3351	0.0155	0.3273	0.3252	0.353
17	203.3	30.5	0.3483	0.0156	0.3414	0.3374	0.3661
18	216	30.3	0.3609	0.0173	0.3536	0.3485	0.3806
19	228.7	30.3	0.3734	0.0179	0.3662	0.3602	0.3938
20	241.4	30.1	0.385	0.0171	0.3775	0.373	0.4046
Cycles / Well
E6	Time [s]	Temp. [°C]	Mean	StDev	0;1	1;1	2;1
1	0	30.6	0.128	0.004	0.1321	0.1241	0.1278
2	12.7	30.5	0.1397	0.0026	0.1426	0.138	0.1383
3	25.4	30.3	0.1505	0.0051	0.1548	0.1449	0.1519
4	38.1	30.3	0.1642	0.0033	0.168	0.162	0.1626
5	50.8	30.3	0.1779	0.0043	0.1822	0.1736	0.178
6	63.5	30.1	0.1891	0.0045	0.1927	0.1841	0.1905
7	76.3	30.2	0.201	0.0029	0.2028	0.1977	0.2026
8	89	30.1	0.2122	0.003	0.215	0.209	0.2128
9	101.7	30	0.2249	0.0038	0.2288	0.2212	0.2245
10	114.4	29.8	0.2341	0.0032	0.2356	0.2304	0.2363
11	127.1	30	0.2494	0.0032	0.2523	0.246	0.2499
12	139.8	30.3	0.2587	0.0025	0.2607	0.2558	0.2595
13	152.5	30.6	0.272	0.0051	0.2751	0.2661	0.2749
14	165.2	30.6	0.2783	0.0039	0.2807	0.2738	0.2803
15	177.9	30.6	0.2899	0.0051	0.2935	0.2841	0.2921
16	190.6	30.5	0.3007	0.0041	0.3038	0.296	0.3023
17	203.3	30.5	0.3102	0.0052	0.3139	0.3042	0.3125
18	216	30.3	0.3204	0.0061	0.3217	0.3138	0.3257
19	228.7	30.3	0.3289	0.0066	0.3317	0.3214	0.3336
20	241.4	30.1	0.341	0.0041	0.3438	0.3363	0.3429
Cycles / Well
F6	Time [s]	Temp. [°C]	Mean	StDev	0;1	1;1	2;1
1	0	30.6	0.1212	0.0032	0.1208	0.1183	0.1245
2	12.7	30.5	0.1357	0.0037	0.1341	0.1331	0.14
3	25.4	30.3	0.1482	0.0042	0.1463	0.1454	0.1531
4	38.1	30.3	0.1597	0.004	0.1585	0.1564	0.1642
5	50.8	30.3	0.1703	0.0046	0.1687	0.1668	0.1755
6	63.5	30.1	0.1797	0.0045	0.1787	0.1758	0.1846
7	76.3	30.2	0.1906	0.0063	0.1887	0.1855	0.1976
8	89	30.1	0.1998	0.0057	0.1983	0.195	0.2061
9	101.7	30	0.2074	0.0051	0.2046	0.2043	0.2134
10	114.4	29.8	0.218	0.0052	0.2167	0.2136	0.2238
11	127.1	30	0.2267	0.0055	0.2254	0.222	0.2327
12	139.8	30.3	0.235	0.007	0.2332	0.2292	0.2428
13	152.5	30.6	0.2429	0.0068	0.2411	0.2371	0.2504
14	165.2	30.6	0.2498	0.0078	0.2474	0.2434	0.2585
15	177.9	30.6	0.2582	0.0083	0.2565	0.2509	0.2673
16	190.6	30.5	0.2654	0.0083	0.2634	0.2584	0.2745
17	203.3	30.5	0.2729	0.0075	0.2719	0.266	0.2808
18	216	30.3	0.2797	0.0083	0.2781	0.2724	0.2887
19	228.7	30.3	0.2852	0.0079	0.2838	0.2782	0.2938
20	241.4	30.1	0.2921	0.0079	0.2898	0.2856	0.3009
Cycles / Well
G6	Time [s]	Temp. [°C]	Mean	StDev	0;1	1;1	2;1
1	0	30.6	0.1216	0.0106	0.1163	0.1148	0.1338
2	12.7	30.5	0.136	0.015	0.1264	0.1282	0.1532
3	25.4	30.3	0.1444	0.0165	0.1354	0.1343	0.1634
4	38.1	30.3	0.1532	0.015	0.1444	0.1447	0.1705
5	50.8	30.3	0.1618	0.0155	0.1532	0.1524	0.1797
6	63.5	30.1	0.1673	0.0147	0.1594	0.1582	0.1842
7	76.3	30.2	0.1756	0.017	0.1666	0.1651	0.1953
8	89	30.1	0.1817	0.0164	0.1725	0.1719	0.2006
9	101.7	30	0.1866	0.0139	0.1779	0.1793	0.2026
10	114.4	29.8	0.1921	0.0147	0.1835	0.1838	0.2091
11	127.1	30	0.1999	0.0156	0.1909	0.1909	0.2179
12	139.8	30.3	0.2033	0.0155	0.1944	0.1944	0.2213
13	152.5	30.6	0.2095	0.0162	0.2011	0.1991	0.2281
14	165.2	30.6	0.2117	0.0167	0.2022	0.2018	0.231
15	177.9	30.6	0.2169	0.0168	0.2085	0.2059	0.2362
16	190.6	30.5	0.2211	0.0167	0.2122	0.2108	0.2403
17	203.3	30.5	0.2237	0.0139	0.2164	0.2148	0.2397
18	216	30.3	0.228	0.0167	0.2188	0.2181	0.2473
19	228.7	30.3	0.2297	0.0159	0.2216	0.2195	0.2481
20	241.4	30.1	0.2349	0.0156	0.2262	0.2255	0.2529
Cycles / Well
H6	Time [s]	Temp. [°C]	Mean	StDev	0;1	1;1	2;1
1	0	30.6	0.0701	0.0059	0.0678	0.0656	0.0768
2	12.7	30.5	0.0727	0.0072	0.0687	0.0685	0.081
3	25.4	30.3	0.0729	0.0075	0.0683	0.0688	0.0815
4	38.1	30.3	0.0735	0.0077	0.0697	0.0684	0.0823
5	50.8	30.3	0.0723	0.0061	0.0691	0.0684	0.0794
6	63.5	30.1	0.0715	0.0065	0.0685	0.067	0.0789
7	76.3	30.2	0.0724	0.0084	0.0688	0.0664	0.082
8	89	30.1	0.0721	0.0071	0.0691	0.0669	0.0802
9	101.7	30	0.0702	0.0064	0.066	0.0671	0.0776
10	114.4	29.8	0.0716	0.0055	0.0694	0.0677	0.0779
11	127.1	30	0.0718	0.0062	0.0688	0.0676	0.0789
12	139.8	30.3	0.072	0.0073	0.0685	0.0672	0.0804
13	152.5	30.6	0.0721	0.0076	0.0683	0.0672	0.0809
14	165.2	30.6	0.0709	0.0084	0.0668	0.0654	0.0806
15	177.9	30.6	0.073	0.0089	0.0692	0.0666	0.0831
16	190.6	30.5	0.0719	0.007	0.0685	0.0672	0.0799
17	203.3	30.5	0.0723	0.0062	0.0697	0.0679	0.0793
18	216	30.3	0.0729	0.0068	0.0704	0.0677	0.0805
19	228.7	30.3	0.0718	0.0071	0.0685	0.0671	0.0799
20	241.4	30.1	0.0723	0.007	0.0689	0.0677	0.0804
End Time:	11/11/2015 13:29:06
