# Supplementary material for: Engineering a Seven Enzyme Biotransformation using Mathematical Modelling and Characterized Enzyme Parts
Source: ChemCatChem. 2019 Jul 4;11(15):3474–89. doi: 10.1002/cctc.201900646 (PMC6774274; doi:10.1002/cctc.201900646)
Supplement: Supplementary file 2 — Supplementary [file CCTC-11-3474-s002.zip › Supplementary Data for Uploading/Experimental Data/PTDH/PTDH pH vs activity.xlsx]

## Sheet: 5
Application: Tecan i-control				Tecan i-control , 1.9.17.0
Device: infinite 200Pro				Serial number: 1203000153				Serial number of connected stacker:
Firmware: V_3.22_12/10_Infinite (Dec 14 2010/13.07.14)				MAI, V_3.22_12/10_Infinite (Dec 14 2010/13.07.14)
Date:	29/01/2016
Time:	12:11:27
System				BLJVZ4J
User				BLJVZ4J\Nanodrop
Plate				Greiner 96 Flat Bottom Transparent Polystyrol [GRE96ft.pdfx]
Plate-ID (Stacker)
Wait (Plate)				On	Target Temperature: 30 °C
Shaking (Linear) Duration:				5	s
Shaking (Linear) Amplitude:				1	mm
List of actions in this measurement script:
Kinetic
Absorbance
Label: Label1
Kinetic Measurement
Kinetic Cycles				10
Interval Time				00:00:50
Mode				Absorbance
Multiple Reads per Well (Square (filled))				2 x 2
Multiple Reads per Well (Border)				1750	µm
Wavelength				340	nm
Bandwidth				9	nm
Number of Flashes				5
Settle Time				0	ms
Part of Plate				A1-H6
Start Time:	29/01/2016 12:11:33
Cycles / Well
A1	Time [s]	Temp. [°C]	Mean	StDev	0;1	1;1	1;0	0;0
1	0	30.3	0.251	0.0021	0.2506	0.2542	0.2496	0.2497
2	49	30	0.3785	0.0097	0.3743	0.3888	0.3837	0.3672
3	99	30.1	0.5042	0.0136	0.497	0.5162	0.5152	0.4887
4	149	30.1	0.6273	0.0167	0.6192	0.6422	0.6401	0.6077
5	199	30.1	0.7457	0.0175	0.7393	0.7601	0.7595	0.7239
6	249	30.2	0.8633	0.0191	0.8566	0.8778	0.8796	0.8393
7	298.9	30.1	0.9784	0.0204	0.9721	0.9936	0.9956	0.9523
8	348.9	30.1	1.0908	0.0218	1.084	1.1064	1.1097	1.0629
9	398.9	30	1.2001	0.0235	1.1926	1.2173	1.2202	1.1701
10	448.9	30.1	1.3071	0.0251	1.2999	1.324	1.3296	1.2748
Cycles / Well
B1	Time [s]	Temp. [°C]	Mean	StDev	0;1	1;1	1;0	0;0
1	0	30.3	0.2664	0.0073	0.2586	0.2729	0.2724	0.2617
2	49	30	0.386	0.0213	0.3687	0.397	0.4106	0.3677
3	99	30.1	0.4989	0.0253	0.4784	0.5124	0.5279	0.4771
4	149	30.1	0.6095	0.0282	0.5873	0.6235	0.6424	0.5848
5	199	30.1	0.717	0.0305	0.6936	0.7327	0.7522	0.6893
6	249	30.2	0.8233	0.0324	0.7991	0.8419	0.8594	0.7929
7	298.9	30.1	0.9275	0.0349	0.9016	0.9484	0.9656	0.8945
8	348.9	30.1	1.0291	0.0365	1.002	1.0521	1.068	0.9942
9	398.9	30	1.1292	0.0398	1.1003	1.1542	1.1717	1.0908
10	448.9	30.1	1.2256	0.0392	1.1988	1.2519	1.2659	1.186
Cycles / Well
C1	Time [s]	Temp. [°C]	Mean	StDev	0;1	1;1	1;0	0;0
1	0	30.3	0.2641	0.008	0.2577	0.2736	0.2677	0.2572
2	49	30	0.3752	0.0202	0.3579	0.3922	0.3933	0.3576
3	99	30.1	0.4811	0.0259	0.4586	0.5016	0.5054	0.4589
4	149	30.1	0.586	0.0299	0.5606	0.6105	0.6133	0.5596
5	199	30.1	0.6842	0.0301	0.659	0.7048	0.7151	0.6577
6	249	30.2	0.7837	0.0332	0.7559	0.8058	0.8184	0.7546
7	298.9	30.1	0.8815	0.0352	0.8519	0.9051	0.9181	0.8508
8	348.9	30.1	0.9765	0.0368	0.9463	1.0014	1.0145	0.9436
9	398.9	30	1.0701	0.0384	1.038	1.097	1.1092	1.0362
10	448.9	30.1	1.1622	0.0408	1.1296	1.1894	1.2046	1.1251
Cycles / Well
D1	Time [s]	Temp. [°C]	Mean	StDev	0;1	1;1	1;0	0;0
1	0	30.3	0.3093	0.0098	0.3005	0.3186	0.317	0.3013
2	49	30	0.4313	0.0231	0.4107	0.4479	0.4544	0.4123
3	99	30.1	0.5445	0.0281	0.5195	0.5614	0.5752	0.5217
4	149	30.1	0.6535	0.0314	0.6258	0.6719	0.6881	0.6281
5	199	30.1	0.7572	0.033	0.7283	0.7777	0.7928	0.73
6	249	30.2	0.8612	0.04	0.826	0.8847	0.9053	0.8286
7	298.9	30.1	0.9591	0.0431	0.9206	0.9898	1.0025	0.9234
8	348.9	30.1	1.0527	0.0443	1.0132	1.0835	1.098	1.0161
9	398.9	30	1.1409	0.0441	1.1042	1.164	1.1916	1.1036
10	448.9	30.1	1.2305	0.0497	1.1868	1.2659	1.2806	1.1889
Cycles / Well
E1	Time [s]	Temp. [°C]	Mean	StDev	0;1	1;1	1;0	0;0
1	0	30.3	0.2403	0.0129	0.2291	0.2541	0.2485	0.2296
2	49	30	0.3083	0.0249	0.2871	0.3262	0.3334	0.2867
3	99	30.1	0.3701	0.0297	0.3445	0.3906	0.4005	0.3447
4	149	30.1	0.4303	0.0332	0.4019	0.452	0.4654	0.4019
5	199	30.1	0.4881	0.0367	0.4566	0.5204	0.5194	0.4559
6	249	30.2	0.5457	0.0407	0.5106	0.5786	0.5833	0.5103
7	298.9	30.1	0.5987	0.0404	0.564	0.6334	0.6339	0.5634
8	348.9	30.1	0.6513	0.0418	0.6157	0.6839	0.6908	0.6146
9	398.9	30	0.7002	0.0401	0.6663	0.7379	0.7319	0.6649
10	448.9	30.1	0.7494	0.0418	0.7142	0.7735	0.796	0.7141
Cycles / Well
F1	Time [s]	Temp. [°C]	Mean	StDev	0;1	1;1	1;0	0;0
1	0	30.3	0.2068	0.015	0.1943	0.2237	0.2151	0.194
2	49	30	0.2378	0.0234	0.2174	0.2582	0.2581	0.2178
3	99	30.1	0.2645	0.0268	0.2419	0.2833	0.2916	0.2411
4	149	30.1	0.2892	0.0284	0.2652	0.3078	0.3192	0.2647
5	199	30.1	0.3126	0.0292	0.2875	0.332	0.3433	0.2877
6	249	30.2	0.3378	0.0309	0.3117	0.3613	0.3677	0.3105
7	298.9	30.1	0.3624	0.0332	0.3347	0.3898	0.3926	0.3326
8	348.9	30.1	0.3833	0.0322	0.3569	0.4077	0.4144	0.3542
9	398.9	30	0.4081	0.0368	0.3775	0.4396	0.4403	0.3749
10	448.9	30.1	0.4269	0.0343	0.3989	0.4488	0.4635	0.3964
Cycles / Well
G1	Time [s]	Temp. [°C]	Mean	StDev	0;1	1;1	1;0	0;0
1	0	30.3	0.1889	0.0188	0.1727	0.209	0.2008	0.1731
2	49	30	0.1997	0.023	0.1807	0.2133	0.225	0.1797
3	99	30.1	0.2095	0.0258	0.1883	0.2223	0.2397	0.1877
4	149	30.1	0.2219	0.0305	0.1962	0.2404	0.2551	0.1959
5	199	30.1	0.2288	0.0294	0.2033	0.2493	0.2588	0.2038
6	249	30.2	0.2399	0.0339	0.2107	0.2643	0.2737	0.2108
7	298.9	30.1	0.2474	0.0335	0.2182	0.2753	0.2776	0.2185
8	348.9	30.1	0.256	0.0354	0.2256	0.2818	0.2912	0.2255
9	398.9	30	0.264	0.0364	0.2328	0.2874	0.3026	0.2331
10	448.9	30.1	0.2688	0.0336	0.2399	0.2905	0.3044	0.2403
Cycles / Well
H1	Time [s]	Temp. [°C]	Mean	StDev	0;1	1;1	1;0	0;0
1	0	30.3	0.1922	0.0259	0.1681	0.2138	0.2154	0.1715
2	49	30	0.1966	0.0292	0.1703	0.2127	0.2295	0.1737
3	99	30.1	0.2001	0.0308	0.1731	0.2163	0.2355	0.1757
4	149	30.1	0.2027	0.0306	0.1755	0.2203	0.2367	0.1782
5	199	30.1	0.2092	0.0353	0.1778	0.2366	0.2426	0.1796
6	249	30.2	0.2135	0.0373	0.1805	0.2445	0.2471	0.182
7	298.9	30.1	0.2148	0.0364	0.1822	0.2444	0.2481	0.1844
8	348.9	30.1	0.2153	0.0352	0.1836	0.2421	0.2493	0.1863
9	398.9	30	0.2188	0.0373	0.1857	0.2429	0.2584	0.1882
10	448.9	30.1	0.2186	0.035	0.1874	0.2411	0.2559	0.1901
Cycles / Well
A2	Time [s]	Temp. [°C]	Mean	StDev	0;1	1;1	1;0	0;0
1	0	30.3	0.2396	0.0025	0.2389	0.2434	0.2382	0.238
2	49	30	0.3665	0.0114	0.3582	0.3758	0.3768	0.3553
3	99	30.1	0.4888	0.0171	0.4749	0.5014	0.5056	0.4733
4	149	30.1	0.6072	0.0198	0.5922	0.6212	0.6272	0.5883
5	199	30.1	0.7218	0.0218	0.7059	0.7365	0.7442	0.7005
6	249	30.2	0.8348	0.0227	0.819	0.8492	0.8587	0.812
7	298.9	30.1	0.9457	0.0246	0.9293	0.9617	0.9713	0.9205
8	348.9	30.1	1.0511	0.0306	1.0309	1.059	1.0909	1.0237
9	398.9	30	1.1613	0.0274	1.1452	1.1713	1.195	1.1336
10	448.9	30.1	1.2658	0.03	1.2479	1.2821	1.299	1.2341
Cycles / Well
B2	Time [s]	Temp. [°C]	Mean	StDev	0;1	1;1	1;0	0;0
1	0	30.3	0.2567	0.0091	0.2494	0.2667	0.2621	0.2486
2	49	30	0.3741	0.0187	0.3578	0.3852	0.3948	0.3587
3	99	30.1	0.4894	0.0243	0.4695	0.5038	0.5161	0.4682
4	149	30.1	0.6013	0.029	0.5775	0.6196	0.6326	0.5758
5	199	30.1	0.7069	0.0301	0.6834	0.7214	0.7423	0.6804
6	249	30.2	0.8118	0.0319	0.7874	0.8277	0.8489	0.783
7	298.9	30.1	0.9148	0.034	0.8885	0.933	0.9536	0.884
8	348.9	30.1	1.0162	0.0367	0.9885	1.0351	1.0585	0.9826
9	398.9	30	1.1144	0.0382	1.0853	1.1354	1.1576	1.0793
10	448.9	30.1	1.2097	0.0386	1.1813	1.2329	1.2519	1.1729
Cycles / Well
C2	Time [s]	Temp. [°C]	Mean	StDev	0;1	1;1	1;0	0;0
1	0	30.3	0.2493	0.0083	0.2427	0.2586	0.254	0.242
2	49	30	0.3548	0.0194	0.338	0.3655	0.3768	0.3389
3	99	30.1	0.4578	0.0262	0.4363	0.4711	0.4883	0.4355
4	149	30.1	0.5559	0.0289	0.5329	0.5707	0.5893	0.5305
5	199	30.1	0.6492	0.029	0.627	0.6602	0.6852	0.6244
6	249	30.2	0.7434	0.031	0.7197	0.7557	0.7815	0.7166
7	298.9	30.1	0.8361	0.0334	0.8106	0.8498	0.8768	0.8071
8	348.9	30.1	0.9265	0.0348	0.9004	0.9412	0.9688	0.8956
9	398.9	30	1.0147	0.036	0.9873	1.0306	1.058	0.9829
10	448.9	30.1	1.1018	0.0377	1.0739	1.1187	1.1469	1.0676
Cycles / Well
D2	Time [s]	Temp. [°C]	Mean	StDev	0;1	1;1	1;0	0;0
1	0	30.3	0.2893	0.0103	0.2802	0.3007	0.2953	0.2811
2	49	30	0.4056	0.0207	0.3871	0.4208	0.426	0.3885
3	99	30.1	0.5154	0.0261	0.4922	0.5344	0.5413	0.4938
4	149	30.1	0.6196	0.0288	0.5944	0.6387	0.6498	0.5954
5	199	30.1	0.7194	0.0315	0.6917	0.7407	0.7521	0.6931
6	249	30.2	0.8161	0.0345	0.7858	0.8399	0.8516	0.7873
7	298.9	30.1	0.9103	0.0379	0.8771	0.9372	0.9484	0.8783
8	348.9	30.1	1.0017	0.0407	0.9673	1.0346	1.0392	0.9657
9	398.9	30	1.0836	0.0382	1.0516	1.1099	1.1229	1.0502
10	448.9	30.1	1.1679	0.0431	1.1312	1.1996	1.2105	1.1303
Cycles / Well
E2	Time [s]	Temp. [°C]	Mean	StDev	0;1	1;1	1;0	0;0
1	0	30.3	0.2343	0.0137	0.2217	0.2477	0.2445	0.2233
2	49	30	0.2984	0.0248	0.2774	0.3147	0.3245	0.277
3	99	30.1	0.3585	0.0291	0.3339	0.38	0.3873	0.3329
4	149	30.1	0.4151	0.031	0.3896	0.4351	0.4479	0.3876
5	199	30.1	0.4712	0.0341	0.4432	0.4972	0.504	0.4403
6	249	30.2	0.5244	0.0354	0.4956	0.549	0.5606	0.4924
7	298.9	30.1	0.5766	0.0356	0.5482	0.604	0.6106	0.5435
8	348.9	30.1	0.6272	0.0372	0.5985	0.6492	0.6681	0.593
9	398.9	30	0.6738	0.0347	0.6477	0.6948	0.7116	0.6412
10	448.9	30.1	0.7217	0.0355	0.6948	0.7428	0.7606	0.6885
Cycles / Well
F2	Time [s]	Temp. [°C]	Mean	StDev	0;1	1;1	1;0	0;0
1	0	30.3	0.2044	0.0169	0.1895	0.2203	0.2177	0.19
2	49	30	0.2338	0.023	0.2141	0.2513	0.256	0.2138
3	99	30.1	0.2591	0.0252	0.2377	0.2753	0.2859	0.2375
4	149	30.1	0.2847	0.028	0.261	0.3021	0.315	0.2608
5	199	30.1	0.3082	0.0291	0.2831	0.3265	0.3395	0.2836
6	249	30.2	0.3342	0.0327	0.3059	0.3604	0.3645	0.3059
7	298.9	30.1	0.361	0.0374	0.3285	0.3948	0.3918	0.3288
8	348.9	30.1	0.3828	0.037	0.3507	0.4161	0.4135	0.3507
9	398.9	30	0.4048	0.0377	0.3722	0.4358	0.4391	0.3721
10	448.9	30.1	0.4266	0.038	0.3939	0.4574	0.4616	0.3934
Cycles / Well
G2	Time [s]	Temp. [°C]	Mean	StDev	0;1	1;1	1;0	0;0
1	0	30.3	0.1877	0.0216	0.168	0.2092	0.2035	0.1702
2	49	30	0.1996	0.0276	0.1753	0.2158	0.2301	0.1771
3	99	30.1	0.2069	0.0276	0.1827	0.2218	0.2382	0.1847
4	149	30.1	0.2164	0.0296	0.1908	0.2319	0.2505	0.1925
5	199	30.1	0.2224	0.0278	0.198	0.2384	0.2534	0.1999
6	249	30.2	0.2333	0.0317	0.2054	0.2538	0.2668	0.207
7	298.9	30.1	0.2395	0.0304	0.2133	0.2564	0.2739	0.2146
8	348.9	30.1	0.251	0.0349	0.2205	0.2775	0.2847	0.2214
9	398.9	30	0.2608	0.0377	0.2275	0.2926	0.2943	0.2289
10	448.9	30.1	0.2692	0.0386	0.2353	0.3018	0.3034	0.2363
Cycles / Well
H2	Time [s]	Temp. [°C]	Mean	StDev	0;1	1;1	1;0	0;0
1	0	30.3	0.1832	0.0207	0.164	0.2049	0.1968	0.167
2	49	30	0.1886	0.025	0.1667	0.2051	0.2149	0.1678
3	99	30.1	0.1924	0.027	0.1689	0.2088	0.2219	0.1701
4	149	30.1	0.1953	0.0269	0.172	0.2131	0.2234	0.1725
5	199	30.1	0.1999	0.0297	0.1743	0.2222	0.2288	0.1743
6	249	30.2	0.2039	0.0316	0.1767	0.2323	0.2303	0.1765
7	298.9	30.1	0.2065	0.0317	0.1793	0.2332	0.2347	0.179
8	348.9	30.1	0.2081	0.0318	0.1803	0.2311	0.2399	0.1811
9	398.9	30	0.2095	0.031	0.1831	0.2287	0.243	0.1831
10	448.9	30.1	0.2106	0.0298	0.1848	0.2301	0.242	0.1853
Cycles / Well
A3	Time [s]	Temp. [°C]	Mean	StDev	0;1	1;1	1;0	0;0
1	0	30.3	0.2538	0.0467	0.2311	0.3237	0.233	0.2273
2	49	30	0.3816	0.0514	0.3508	0.4562	0.3747	0.3446
3	99	30.1	0.5047	0.0531	0.469	0.5795	0.5052	0.4649
4	149	30.1	0.6241	0.0544	0.5862	0.6992	0.6287	0.5821
5	199	30.1	0.7392	0.054	0.7003	0.8116	0.7491	0.6956
6	249	30.2	0.8522	0.0544	0.8122	0.9233	0.866	0.8072
7	298.9	30.1	0.9639	0.0552	0.9232	1.0349	0.9803	0.9173
8	348.9	30.1	1.0719	0.0551	1.0301	1.1408	1.0919	1.0249
9	398.9	30	1.1776	0.0551	1.1351	1.2449	1.2001	1.1301
10	448.9	30.1	1.2807	0.0552	1.2381	1.3467	1.3057	1.2322
Cycles / Well
B3	Time [s]	Temp. [°C]	Mean	StDev	0;1	1;1	1;0	0;0
1	0	30.3	0.2423	0.0029	0.2389	0.2454	0.2439	0.2411
2	49	30	0.3621	0.0141	0.3483	0.3697	0.3781	0.3525
3	99	30.1	0.4786	0.019	0.4609	0.4852	0.5023	0.4659
4	149	30.1	0.5915	0.0221	0.5715	0.5984	0.6196	0.5766
5	199	30.1	0.701	0.0241	0.6799	0.7075	0.7323	0.6843
6	249	30.2	0.8072	0.0254	0.7849	0.8136	0.8404	0.79
7	298.9	30.1	0.9116	0.0268	0.8878	0.9189	0.9462	0.8933
8	348.9	30.1	1.0135	0.0286	0.9879	1.0221	1.0501	0.994
9	398.9	30	1.1126	0.0302	1.086	1.1205	1.152	1.092
10	448.9	30.1	1.2102	0.031	1.1828	1.2201	1.2496	1.1881
Cycles / Well
C3	Time [s]	Temp. [°C]	Mean	StDev	0;1	1;1	1;0	0;0
1	0	30.3	0.2427	0.0061	0.2363	0.249	0.2466	0.2387
2	49	30	0.3524	0.0167	0.3374	0.3625	0.3707	0.339
3	99	30.1	0.4577	0.0226	0.4384	0.4698	0.4836	0.4391
4	149	30.1	0.5602	0.0252	0.5392	0.5737	0.5889	0.5389
5	199	30.1	0.6603	0.0278	0.6374	0.6749	0.6923	0.6368
6	249	30.2	0.7587	0.0292	0.7353	0.7742	0.7921	0.733
7	298.9	30.1	0.8556	0.0315	0.8305	0.8726	0.8914	0.8279
8	348.9	30.1	0.9503	0.0324	0.9256	0.9682	0.9869	0.9205
9	398.9	30	1.043	0.0346	1.0164	1.0612	1.0827	1.0117
10	448.9	30.1	1.1349	0.0359	1.1085	1.1542	1.1757	1.1013
Cycles / Well
D3	Time [s]	Temp. [°C]	Mean	StDev	0;1	1;1	1;0	0;0
1	0	30.3	0.2769	0.0097	0.2665	0.2837	0.2865	0.2707
2	49	30	0.3982	0.0228	0.3765	0.4076	0.4259	0.3829
3	99	30.1	0.5104	0.028	0.4841	0.518	0.5463	0.493
4	149	30.1	0.6191	0.0325	0.5886	0.6276	0.661	0.599
5	199	30.1	0.7236	0.0371	0.6879	0.7386	0.7688	0.6994
6	249	30.2	0.8218	0.0394	0.7835	0.8374	0.8699	0.7966
7	298.9	30.1	0.9165	0.0408	0.8783	0.9285	0.9687	0.8905
8	348.9	30.1	1.0074	0.0414	0.9695	1.0178	1.0613	0.981
9	398.9	30	1.0951	0.0434	1.0558	1.1056	1.1519	1.0673
10	448.9	30.1	1.1807	0.0465	1.137	1.1946	1.24	1.1512
Cycles / Well
E3	Time [s]	Temp. [°C]	Mean	StDev	0;1	1;1	1;0	0;0
1	0	30.3	0.2607	0.0419	0.3223	0.2407	0.2502	0.2296
2	49	30	0.3284	0.0404	0.3824	0.3046	0.3352	0.2913
3	99	30.1	0.3891	0.0378	0.4387	0.3696	0.3964	0.3516
4	149	30.1	0.4474	0.0374	0.4955	0.4258	0.4573	0.411
5	199	30.1	0.5052	0.0361	0.5493	0.4851	0.5185	0.468
6	249	30.2	0.5606	0.0359	0.6036	0.5406	0.5751	0.5231
7	298.9	30.1	0.6143	0.0347	0.6558	0.595	0.6286	0.578
8	348.9	30.1	0.6678	0.0347	0.7066	0.6477	0.6861	0.6307
9	398.9	30	0.718	0.0343	0.7575	0.6984	0.7343	0.6817
10	448.9	30.1	0.7687	0.0336	0.8027	0.7488	0.7913	0.7322
Cycles / Well
F3	Time [s]	Temp. [°C]	Mean	StDev	0;1	1;1	1;0	0;0
1	0	30.3	0.2037	0.0195	0.1846	0.2161	0.2242	0.1897
2	49	30	0.2336	0.0258	0.2107	0.2474	0.2631	0.2134
3	99	30.1	0.2605	0.0282	0.2349	0.2751	0.2931	0.2389
4	149	30.1	0.2881	0.0315	0.2597	0.3055	0.3236	0.2635
5	199	30.1	0.313	0.0334	0.282	0.3312	0.3508	0.2879
6	249	30.2	0.3377	0.0351	0.3047	0.3554	0.3782	0.3123
7	298.9	30.1	0.361	0.0347	0.3276	0.379	0.4007	0.3365
8	348.9	30.1	0.3848	0.0357	0.3501	0.4041	0.4251	0.3599
9	398.9	30	0.4077	0.0365	0.3728	0.425	0.4506	0.3823
10	448.9	30.1	0.4304	0.0361	0.3959	0.446	0.4737	0.4059
Cycles / Well
G3	Time [s]	Temp. [°C]	Mean	StDev	0;1	1;1	1;0	0;0
1	0	30.3	0.1837	0.0167	0.1685	0.2014	0.1945	0.1704
2	49	30	0.196	0.02	0.1783	0.2103	0.2162	0.1793
3	99	30.1	0.2063	0.0229	0.1854	0.2229	0.229	0.1878
4	149	30.1	0.2161	0.0243	0.1933	0.2347	0.2392	0.197
5	199	30.1	0.2237	0.0246	0.2006	0.244	0.2459	0.2044
6	249	30.2	0.2327	0.0259	0.2087	0.2531	0.257	0.2121
7	298.9	30.1	0.2407	0.026	0.2168	0.2599	0.2662	0.2199
8	348.9	30.1	0.2481	0.0258	0.2245	0.2678	0.2729	0.2272
9	398.9	30	0.2571	0.0269	0.2326	0.2771	0.2835	0.2353
10	448.9	30.1	0.266	0.0273	0.2415	0.2856	0.2933	0.2435
Cycles / Well
H3	Time [s]	Temp. [°C]	Mean	StDev	0;1	1;1	1;0	0;0
1	0	30.3	0.1846	0.0234	0.1643	0.2044	0.2053	0.1644
2	49	30	0.1896	0.0267	0.1669	0.2069	0.2179	0.1669
3	99	30.1	0.1934	0.0284	0.1693	0.2108	0.2243	0.1691
4	149	30.1	0.1965	0.0284	0.1719	0.2164	0.2253	0.1723
5	199	30.1	0.2	0.03	0.1741	0.2221	0.2297	0.1742
6	249	30.2	0.2049	0.0329	0.1768	0.2319	0.2348	0.1761
7	298.9	30.1	0.2063	0.0315	0.1793	0.2334	0.2337	0.1787
8	348.9	30.1	0.2074	0.0312	0.1804	0.2321	0.2367	0.1803
9	398.9	30	0.2093	0.0305	0.1835	0.2309	0.2401	0.1826
10	448.9	30.1	0.2112	0.0304	0.1857	0.2313	0.2431	0.1848
Cycles / Well
A4	Time [s]	Temp. [°C]	Mean	StDev	0;1	1;1	1;0	0;0
1	0	30.3	0.1566	0.0015	0.1576	0.1581	0.1555	0.1551
2	49	30	0.1573	0.0015	0.1575	0.1593	0.1565	0.1559
3	99	30.1	0.1566	0.0013	0.1572	0.1581	0.1556	0.1555
4	149	30.1	0.1568	0.0012	0.1573	0.1582	0.1558	0.1557
5	199	30.1	0.1565	0.0013	0.1573	0.1578	0.1556	0.1552
6	249	30.2	0.1565	0.0013	0.157	0.158	0.1557	0.1552
7	298.9	30.1	0.1566	0.0016	0.157	0.1587	0.1556	0.1552
8	348.9	30.1	0.1566	0.0018	0.157	0.1589	0.1555	0.1548
9	398.9	30	0.1561	0.0017	0.1566	0.1583	0.1552	0.1545
10	448.9	30.1	0.1563	0.0016	0.1568	0.1584	0.1554	0.1547
Cycles / Well
B4	Time [s]	Temp. [°C]	Mean	StDev	0;1	1;1	1;0	0;0
1	0	30.3	0.1537	0.0006	0.1538	0.1544	0.153	0.1538
2	49	30	0.1541	0.0005	0.1538	0.1548	0.1536	0.1541
3	99	30.1	0.1537	0.0004	0.1537	0.1542	0.1532	0.1538
4	149	30.1	0.154	0.0002	0.1537	0.1541	0.1542	0.1542
5	199	30.1	0.1539	0.0007	0.1533	0.155	0.1535	0.1537
6	249	30.2	0.1534	0.0004	0.1535	0.1534	0.153	0.1539
7	298.9	30.1	0.1539	0.0009	0.1534	0.1552	0.1536	0.1534
8	348.9	30.1	0.1537	0.0003	0.1535	0.1542	0.1536	0.1535
9	398.9	30	0.1536	0.001	0.153	0.155	0.1534	0.1528
10	448.9	30.1	0.1535	0.0003	0.1536	0.1539	0.1531	0.1534
Cycles / Well
C4	Time [s]	Temp. [°C]	Mean	StDev	0;1	1;1	1;0	0;0
1	0	30.3	0.158	0.0015	0.1583	0.1597	0.1579	0.1561
2	49	30	0.158	0.0018	0.1579	0.1605	0.1574	0.1562
3	99	30.1	0.158	0.0017	0.1577	0.1602	0.1579	0.1562
4	149	30.1	0.1584	0.0017	0.1582	0.1608	0.1579	0.1567
5	199	30.1	0.1578	0.0018	0.1576	0.1602	0.1572	0.156
6	249	30.2	0.1574	0.0014	0.1575	0.1594	0.1567	0.1561
7	298.9	30.1	0.1581	0.0024	0.1576	0.1614	0.1573	0.1559
8	348.9	30.1	0.1576	0.0012	0.1575	0.1592	0.1573	0.1563
9	398.9	30	0.1575	0.0021	0.1571	0.1604	0.1564	0.1558
10	448.9	30.1	0.1577	0.0017	0.1571	0.1601	0.157	0.1564
Cycles / Well
D4	Time [s]	Temp. [°C]	Mean	StDev	0;1	1;1	1;0	0;0
1	0	30.3	0.1608	0.0019	0.1591	0.1635	0.1609	0.1598
2	49	30	0.161	0.0019	0.1597	0.1638	0.1603	0.1603
3	99	30.1	0.1608	0.0016	0.1598	0.1632	0.1603	0.16
4	149	30.1	0.1613	0.0022	0.1599	0.1645	0.1608	0.1599
5	199	30.1	0.1608	0.0018	0.1597	0.1634	0.1603	0.1597
6	249	30.2	0.1611	0.0026	0.1595	0.1649	0.1604	0.1596
7	298.9	30.1	0.1615	0.0026	0.16	0.1654	0.1606	0.16
8	348.9	30.1	0.1612	0.0023	0.1597	0.1646	0.1607	0.1597
9	398.9	30	0.1608	0.0021	0.1595	0.1639	0.1603	0.1594
10	448.9	30.1	0.1616	0.0032	0.1594	0.1664	0.1608	0.16
Cycles / Well
E4	Time [s]	Temp. [°C]	Mean	StDev	0;1	1;1	1;0	0;0
1	0	30.3	0.1558	0.0015	0.1565	0.1576	0.1544	0.1547
2	49	30	0.1556	0.0013	0.156	0.1573	0.1546	0.1546
3	99	30.1	0.1555	0.0015	0.156	0.1572	0.1544	0.1541
4	149	30.1	0.1558	0.0013	0.1564	0.1573	0.1546	0.1548
5	199	30.1	0.1553	0.0013	0.156	0.1568	0.1541	0.1543
6	249	30.2	0.1552	0.0014	0.1558	0.1569	0.1539	0.1544
7	298.9	30.1	0.1555	0.0014	0.1561	0.1572	0.1542	0.1543
8	348.9	30.1	0.1554	0.0014	0.1561	0.157	0.1541	0.1543
9	398.9	30	0.155	0.0013	0.1557	0.1565	0.1539	0.1541
10	448.9	30.1	0.1551	0.0015	0.1558	0.1569	0.1538	0.1541
Cycles / Well
F4	Time [s]	Temp. [°C]	Mean	StDev	0;1	1;1	1;0	0;0
1	0	30.3	0.1573	0.001	0.1576	0.1585	0.1568	0.1563
2	49	30	0.1572	0.0009	0.1575	0.1582	0.1569	0.1562
3	99	30.1	0.1569	0.001	0.1571	0.158	0.1565	0.1558
4	149	30.1	0.1573	0.0011	0.1573	0.1588	0.1571	0.1561
5	199	30.1	0.1568	0.0008	0.157	0.1577	0.1566	0.1557
6	249	30.2	0.1567	0.0009	0.1567	0.1577	0.1567	0.1555
7	298.9	30.1	0.157	0.001	0.1573	0.1581	0.1569	0.1558
8	348.9	30.1	0.1567	0.0007	0.157	0.1575	0.1567	0.1558
9	398.9	30	0.1564	0.0008	0.1566	0.1571	0.1564	0.1553
10	448.9	30.1	0.1566	0.0008	0.1567	0.1576	0.1566	0.1555
Cycles / Well
G4	Time [s]	Temp. [°C]	Mean	StDev	0;1	1;1	1;0	0;0
1	0	30.3	0.1572	0.0044	0.1546	0.1636	0.1562	0.1544
2	49	30	0.157	0.0043	0.1543	0.1633	0.1563	0.1543
3	99	30.1	0.1567	0.0042	0.1536	0.1629	0.1558	0.1544
4	149	30.1	0.157	0.0042	0.1541	0.1632	0.1559	0.1547
5	199	30.1	0.1564	0.004	0.1536	0.1623	0.1556	0.1542
6	249	30.2	0.1562	0.0039	0.1539	0.162	0.1552	0.1539
7	298.9	30.1	0.1566	0.0041	0.1539	0.1626	0.1556	0.1542
8	348.9	30.1	0.1562	0.0041	0.1537	0.1622	0.155	0.1538
9	398.9	30	0.1557	0.004	0.1534	0.1616	0.1546	0.1532
10	448.9	30.1	0.156	0.004	0.1535	0.1619	0.155	0.1535
Cycles / Well
H4	Time [s]	Temp. [°C]	Mean	StDev	0;1	1;1	1;0	0;0
1	0	30.3	0.165	0.002	0.1621	0.1659	0.1669	0.1651
2	49	30	0.1648	0.002	0.1619	0.1658	0.1666	0.1649
3	99	30.1	0.1646	0.0021	0.1618	0.1658	0.1664	0.1645
4	149	30.1	0.165	0.0017	0.1625	0.1659	0.1664	0.1651
5	199	30.1	0.1646	0.0022	0.1615	0.1657	0.1664	0.1646
6	249	30.2	0.1645	0.0021	0.1616	0.1657	0.1664	0.1641
7	298.9	30.1	0.1649	0.002	0.1621	0.1659	0.1666	0.1649
8	348.9	30.1	0.1646	0.0023	0.1613	0.1659	0.1663	0.1648
9	398.9	30	0.1643	0.0022	0.1611	0.1655	0.1661	0.1643
10	448.9	30.1	0.1645	0.0021	0.1615	0.1657	0.1663	0.1644
Cycles / Well
A5	Time [s]	Temp. [°C]	Mean	StDev	0;1	1;1	1;0	0;0
1	0	30.3	0.1616	0.0019	0.1614	0.1642	0.161	0.1597
2	49	30	0.1618	0.0025	0.1608	0.1653	0.1615	0.1596
3	99	30.1	0.1614	0.0018	0.1607	0.164	0.1609	0.1599
4	149	30.1	0.162	0.0022	0.1615	0.1651	0.1614	0.16
5	199	30.1	0.1614	0.0022	0.1608	0.1645	0.1609	0.1593
6	249	30.2	0.1613	0.0019	0.1608	0.1641	0.1607	0.1596
7	298.9	30.1	0.1614	0.0022	0.1609	0.1646	0.1608	0.1595
8	348.9	30.1	0.1613	0.0022	0.1607	0.1643	0.161	0.1591
9	398.9	30	0.161	0.0024	0.1604	0.1644	0.1604	0.1587
10	448.9	30.1	0.1611	0.0025	0.1603	0.1647	0.1606	0.159
Cycles / Well
B5	Time [s]	Temp. [°C]	Mean	StDev	0;1	1;1	1;0	0;0
1	0	30.3	0.1514	0.0011	0.1516	0.1529	0.1508	0.1505
2	49	30	0.152	0.0019	0.1519	0.1546	0.1512	0.1501
3	99	30.1	0.1513	0.0011	0.1516	0.1526	0.1505	0.1503
4	149	30.1	0.1517	0.0011	0.1516	0.1533	0.1513	0.1506
5	199	30.1	0.1508	0.0005	0.151	0.1514	0.1504	0.1503
6	249	30.2	0.1515	0.0016	0.151	0.1538	0.1511	0.1501
7	298.9	30.1	0.1512	0.0011	0.1515	0.1526	0.1506	0.1501
8	348.9	30.1	0.1515	0.0019	0.1509	0.1543	0.1508	0.15
9	398.9	30	0.151	0.001	0.151	0.1523	0.1508	0.1499
10	448.9	30.1	0.1513	0.0015	0.1512	0.1535	0.1504	0.1502
Cycles / Well
C5	Time [s]	Temp. [°C]	Mean	StDev	0;1	1;1	1;0	0;0
1	0	30.3	0.156	0.0015	0.1564	0.158	0.1553	0.1545
2	49	30	0.1561	0.0011	0.1561	0.1575	0.1561	0.1547
3	99	30.1	0.1562	0.0021	0.156	0.1592	0.1555	0.1543
4	149	30.1	0.1562	0.0014	0.1563	0.1581	0.1554	0.1549
5	199	30.1	0.1557	0.0016	0.1559	0.1579	0.1548	0.1543
6	249	30.2	0.156	0.0014	0.1556	0.1575	0.1564	0.1543
7	298.9	30.1	0.1557	0.0014	0.1559	0.1575	0.155	0.1542
8	348.9	30.1	0.1558	0.0023	0.1556	0.1592	0.1547	0.1539
9	398.9	30	0.1558	0.0027	0.1553	0.1596	0.1549	0.1534
10	448.9	30.1	0.1558	0.0022	0.1554	0.159	0.1551	0.1539
Cycles / Well
D5	Time [s]	Temp. [°C]	Mean	StDev	0;1	1;1	1;0	0;0
1	0	30.3	0.1591	0.0029	0.1578	0.1626	0.1602	0.1558
2	49	30	0.1591	0.0022	0.158	0.1617	0.1599	0.1567
3	99	30.1	0.1595	0.0034	0.158	0.1644	0.1591	0.1566
4	149	30.1	0.16	0.0035	0.1586	0.1652	0.1592	0.1571
5	199	30.1	0.1591	0.0022	0.1579	0.162	0.1598	0.1569
6	249	30.2	0.1605	0.0045	0.1579	0.1669	0.1599	0.157
7	298.9	30.1	0.1599	0.0034	0.1581	0.1647	0.1597	0.1571
8	348.9	30.1	0.1598	0.0034	0.1577	0.1647	0.1598	0.1572
9	398.9	30	0.1596	0.0034	0.1578	0.1646	0.1591	0.1569
10	448.9	30.1	0.1603	0.0045	0.1581	0.1669	0.1595	0.1568
Cycles / Well
E5	Time [s]	Temp. [°C]	Mean	StDev	0;1	1;1	1;0	0;0
1	0	30.3	0.1526	0.0005	0.1526	0.1533	0.1523	0.1521
2	49	30	0.1521	0.0008	0.1521	0.1531	0.1521	0.1511
3	99	30.1	0.1521	0.0008	0.1522	0.1532	0.152	0.1511
4	149	30.1	0.1525	0.0007	0.1525	0.1534	0.1523	0.1518
5	199	30.1	0.1519	0.0008	0.1516	0.153	0.1518	0.1512
6	249	30.2	0.1519	0.0008	0.1517	0.153	0.1516	0.1512
7	298.9	30.1	0.152	0.0008	0.152	0.1532	0.1517	0.1512
8	348.9	30.1	0.1521	0.0008	0.1523	0.1531	0.1519	0.1513
9	398.9	30	0.1516	0.0006	0.1515	0.1522	0.1517	0.1509
10	448.9	30.1	0.1517	0.0009	0.1517	0.1528	0.1517	0.1508
Cycles / Well
F5	Time [s]	Temp. [°C]	Mean	StDev	0;1	1;1	1;0	0;0
1	0	30.3	0.1546	0.0008	0.155	0.1556	0.154	0.1539
2	49	30	0.1547	0.0009	0.1549	0.1559	0.1541	0.1539
3	99	30.1	0.1545	0.0008	0.1547	0.1554	0.1542	0.1536
4	149	30.1	0.1549	0.0009	0.1551	0.156	0.1547	0.1538
5	199	30.1	0.1543	0.0007	0.1545	0.1552	0.1541	0.1536
6	249	30.2	0.1543	0.0007	0.1544	0.1552	0.1538	0.1536
7	298.9	30.1	0.1546	0.0009	0.1547	0.1558	0.154	0.1537
8	348.9	30.1	0.1543	0.0007	0.1543	0.1552	0.154	0.1535
9	398.9	30	0.1539	0.0006	0.1537	0.1548	0.1536	0.1534
10	448.9	30.1	0.154	0.0006	0.1541	0.1547	0.1539	0.1533
Cycles / Well
G5	Time [s]	Temp. [°C]	Mean	StDev	0;1	1;1	1;0	0;0
1	0	30.3	0.1538	0.0007	0.1537	0.1548	0.1534	0.1532
2	49	30	0.1537	0.0007	0.1539	0.1546	0.1535	0.1528
3	99	30.1	0.1534	0.0007	0.1532	0.1544	0.1532	0.1528
4	149	30.1	0.1535	0.0008	0.1536	0.1545	0.153	0.1528
5	199	30.1	0.1528	0.0008	0.153	0.1538	0.1524	0.152
6	249	30.2	0.1528	0.001	0.1533	0.154	0.1522	0.1517
7	298.9	30.1	0.1529	0.001	0.1536	0.1539	0.152	0.152
8	348.9	30.1	0.1528	0.0008	0.1531	0.1538	0.1524	0.1519
9	398.9	30	0.1524	0.0008	0.1529	0.1534	0.1518	0.1517
10	448.9	30.1	0.1527	0.0008	0.1532	0.1535	0.1521	0.1519
Cycles / Well
H5	Time [s]	Temp. [°C]	Mean	StDev	0;1	1;1	1;0	0;0
1	0	30.3	0.1562	0.002	0.1566	0.1541	0.1552	0.1588
2	49	30	0.1562	0.0016	0.1567	0.1547	0.1551	0.1583
3	99	30.1	0.1559	0.0017	0.1565	0.1544	0.1548	0.158
4	149	30.1	0.1563	0.0018	0.1567	0.1549	0.1549	0.1587
5	199	30.1	0.1558	0.0016	0.1564	0.1543	0.1547	0.1579
6	249	30.2	0.1558	0.0017	0.1564	0.1544	0.1546	0.1579
7	298.9	30.1	0.156	0.0019	0.1565	0.1543	0.1549	0.1585
8	348.9	30.1	0.156	0.0018	0.1563	0.1542	0.1549	0.1584
9	398.9	30	0.1557	0.0019	0.1563	0.1539	0.1545	0.158
10	448.9	30.1	0.1558	0.0019	0.1562	0.154	0.1548	0.1583
Cycles / Well
A6	Time [s]	Temp. [°C]	Mean	StDev	0;1	1;1	1;0	0;0
1	0	30.3	0.1553	0.0021	0.1553	0.158	0.1548	0.153
2	49	30	0.1561	0.0023	0.1554	0.1593	0.1557	0.1538
3	99	30.1	0.1557	0.002	0.1557	0.1585	0.1551	0.1536
4	149	30.1	0.1562	0.0022	0.1557	0.1592	0.1558	0.154
5	199	30.1	0.1559	0.0022	0.1556	0.159	0.1554	0.1536
6	249	30.2	0.1557	0.0021	0.1553	0.1586	0.1556	0.1535
7	298.9	30.1	0.1561	0.0026	0.1554	0.1596	0.1558	0.1535
8	348.9	30.1	0.1559	0.0027	0.155	0.1597	0.1555	0.1534
9	398.9	30	0.1558	0.0029	0.1549	0.1599	0.1552	0.1531
10	448.9	30.1	0.156	0.003	0.155	0.1603	0.1554	0.1533
Cycles / Well
B6	Time [s]	Temp. [°C]	Mean	StDev	0;1	1;1	1;0	0;0
1	0	30.3	0.1543	0.001	0.1539	0.1556	0.1543	0.1532
2	49	30	0.1549	0.0015	0.1542	0.1569	0.155	0.1533
3	99	30.1	0.1543	0.0013	0.1538	0.1561	0.1544	0.153
4	149	30.1	0.1546	0.0014	0.1538	0.1565	0.1548	0.1533
5	199	30.1	0.1545	0.0018	0.1535	0.1569	0.1548	0.1529
6	249	30.2	0.154	0.0014	0.1535	0.156	0.154	0.1526
7	298.9	30.1	0.1545	0.0023	0.1532	0.1576	0.1549	0.1524
8	348.9	30.1	0.1541	0.0018	0.1534	0.1566	0.1541	0.1525
9	398.9	30	0.1543	0.0025	0.1529	0.1575	0.1549	0.1518
10	448.9	30.1	0.154	0.0016	0.1534	0.1564	0.1536	0.1526
Cycles / Well
C6	Time [s]	Temp. [°C]	Mean	StDev	0;1	1;1	1;0	0;0
1	0	30.3	0.1529	0.0022	0.1523	0.1559	0.1528	0.1506
2	49	30	0.1533	0.0021	0.1526	0.1563	0.1527	0.1515
3	99	30.1	0.153	0.0019	0.1524	0.1558	0.1523	0.1513
4	149	30.1	0.1534	0.002	0.1527	0.1563	0.1529	0.1516
5	199	30.1	0.1529	0.0024	0.1522	0.1563	0.1525	0.1507
6	249	30.2	0.1529	0.0021	0.1523	0.1558	0.1526	0.1509
7	298.9	30.1	0.1532	0.0023	0.1524	0.1565	0.1526	0.1512
8	348.9	30.1	0.1529	0.0022	0.1523	0.156	0.1525	0.1508
9	398.9	30	0.1526	0.0023	0.1518	0.1559	0.152	0.1505
10	448.9	30.1	0.1526	0.0024	0.1519	0.1559	0.1519	0.1505
Cycles / Well
D6	Time [s]	Temp. [°C]	Mean	StDev	0;1	1;1	1;0	0;0
1	0	30.3	0.1571	0.002	0.1555	0.1595	0.158	0.1554
2	49	30	0.1572	0.0021	0.1563	0.1601	0.1574	0.1551
3	99	30.1	0.1572	0.0026	0.1562	0.1608	0.1573	0.1546
4	149	30.1	0.1575	0.0024	0.1564	0.1607	0.1576	0.1552
5	199	30.1	0.1572	0.0025	0.1561	0.1606	0.1576	0.1548
6	249	30.2	0.1575	0.0025	0.156	0.161	0.1579	0.1553
7	298.9	30.1	0.1577	0.0027	0.1563	0.1615	0.1577	0.1553
8	348.9	30.1	0.1575	0.0029	0.1561	0.1615	0.1577	0.1548
9	398.9	30	0.1577	0.0034	0.156	0.1626	0.1575	0.1548
10	448.9	30.1	0.1579	0.0035	0.1563	0.163	0.1574	0.1551
Cycles / Well
E6	Time [s]	Temp. [°C]	Mean	StDev	0;1	1;1	1;0	0;0
1	0	30.3	0.1529	0.0024	0.1525	0.1556	0.1535	0.1499
2	49	30	0.1528	0.0023	0.1527	0.1557	0.1529	0.1501
3	99	30.1	0.1526	0.0025	0.1518	0.1557	0.1533	0.1498
4	149	30.1	0.1528	0.0024	0.1522	0.1557	0.1531	0.1499
5	199	30.1	0.1524	0.0025	0.1517	0.1554	0.153	0.1494
6	249	30.2	0.1523	0.0025	0.1518	0.1553	0.153	0.1492
7	298.9	30.1	0.1526	0.0027	0.1518	0.1558	0.1533	0.1494
8	348.9	30.1	0.1523	0.0028	0.1514	0.1555	0.1533	0.1489
9	398.9	30	0.1521	0.0027	0.1511	0.1552	0.1531	0.1489
10	448.9	30.1	0.152	0.0027	0.1513	0.1554	0.1527	0.1488
Cycles / Well
F6	Time [s]	Temp. [°C]	Mean	StDev	0;1	1;1	1;0	0;0
1	0	30.3	0.1522	0.0014	0.1518	0.154	0.1525	0.1506
2	49	30	0.1518	0.0015	0.1511	0.1536	0.1524	0.1501
3	99	30.1	0.1514	0.0015	0.1505	0.1531	0.1523	0.1498
4	149	30.1	0.1516	0.0015	0.151	0.1533	0.1522	0.1497
5	199	30.1	0.151	0.0014	0.1508	0.1527	0.1513	0.1493
6	249	30.2	0.151	0.0014	0.1507	0.1526	0.1513	0.1493
7	298.9	30.1	0.1512	0.0014	0.1507	0.1529	0.1515	0.1496
8	348.9	30.1	0.151	0.0014	0.1506	0.1527	0.1513	0.1495
9	398.9	30	0.151	0.0012	0.1508	0.1524	0.1512	0.1495
10	448.9	30.1	0.1511	0.0015	0.1505	0.153	0.1514	0.1495
Cycles / Well
G6	Time [s]	Temp. [°C]	Mean	StDev	0;1	1;1	1;0	0;0
1	0	30.3	0.1553	0.001	0.1547	0.1564	0.1559	0.1542
2	49	30	0.1547	0.0009	0.1546	0.1556	0.155	0.1535
3	99	30.1	0.1544	0.0007	0.1547	0.1553	0.1541	0.1536
4	149	30.1	0.1548	0.0007	0.1552	0.1554	0.1548	0.1539
5	199	30.1	0.1544	0.0009	0.1543	0.1554	0.1544	0.1533
6	249	30.2	0.1545	0.0007	0.1546	0.1553	0.1543	0.1536
7	298.9	30.1	0.1549	0.0006	0.1549	0.1556	0.1549	0.1541
8	348.9	30.1	0.1546	0.0006	0.1545	0.1554	0.1544	0.1539
9	398.9	30	0.1544	0.0006	0.1544	0.1552	0.1541	0.154
10	448.9	30.1	0.1545	0.0006	0.1545	0.1553	0.1545	0.1538
Cycles / Well
H6	Time [s]	Temp. [°C]	Mean	StDev	0;1	1;1	1;0	0;0
1	0	30.3	0.1572	0.0009	0.1568	0.1584	0.1573	0.1563
2	49	30	0.1575	0.0007	0.1572	0.1583	0.1578	0.1568
3	99	30.1	0.1573	0.0006	0.1573	0.158	0.1573	0.1565
4	149	30.1	0.1577	0.0006	0.1578	0.1584	0.1576	0.157
5	199	30.1	0.1572	0.0006	0.1572	0.1578	0.1574	0.1564
6	249	30.2	0.1571	0.0007	0.1569	0.1578	0.1575	0.1562
7	298.9	30.1	0.1574	0.0007	0.1575	0.1582	0.1575	0.1565
8	348.9	30.1	0.1572	0.0008	0.1571	0.158	0.1574	0.1562
9	398.9	30	0.1568	0.0009	0.1565	0.158	0.1568	0.1559
10	448.9	30.1	0.157	0.001	0.1568	0.1583	0.1571	0.1559
End Time:	29/01/2016 12:19:51

## Sheet: 4
Application: Tecan i-control				Tecan i-control , 1.9.17.0
Device: infinite 200Pro				Serial number: 1203000153				Serial number of connected stacker:
Firmware: V_3.22_12/10_Infinite (Dec 14 2010/13.07.14)				MAI, V_3.22_12/10_Infinite (Dec 14 2010/13.07.14)
Date:	29/01/2016
Time:	12:01:30
System				BLJVZ4J
User				BLJVZ4J\Nanodrop
Plate				Greiner 96 Flat Bottom Transparent Polystyrol [GRE96ft.pdfx]
Plate-ID (Stacker)
Wait (Plate)				On	Target Temperature: 30 °C
Shaking (Linear) Duration:				5	s
Shaking (Linear) Amplitude:				1	mm
List of actions in this measurement script:
Kinetic
Absorbance
Label: Label1
Kinetic Measurement
Kinetic Cycles				10
Interval Time				00:00:50
Mode				Absorbance
Multiple Reads per Well (Square (filled))				2 x 2
Multiple Reads per Well (Border)				1750	µm
Wavelength				340	nm
Bandwidth				9	nm
Number of Flashes				5
Settle Time				0	ms
Part of Plate				A7-H12
Start Time:	29/01/2016 12:01:36
Cycles / Well
A7	Time [s]	Temp. [°C]	Mean	StDev	0;1	1;1	1;0	0;0
1	0	30.2	0.3156	0.0046	0.3149	0.3223	0.3128	0.3125
2	49	30.1	0.4604	0.0124	0.4529	0.4754	0.4652	0.4479
3	99	30.1	0.6034	0.0165	0.5917	0.6222	0.6121	0.5875
4	149	30	0.7439	0.0189	0.7305	0.7657	0.7535	0.7259
5	199	30.1	0.8815	0.0211	0.8666	0.9047	0.8937	0.8609
6	249	30.1	1.0167	0.0231	1.0002	1.0418	1.0306	0.9942
7	299	30.1	1.1497	0.025	1.133	1.1773	1.164	1.1246
8	349	29.9	1.279	0.0265	1.2609	1.3072	1.2956	1.2524
9	399	29.9	1.4058	0.0276	1.3877	1.435	1.4229	1.3774
10	449	30.1	1.5287	0.0286	1.5096	1.5583	1.5475	1.4995
Cycles / Well
B7	Time [s]	Temp. [°C]	Mean	StDev	0;1	1;1	1;0	0;0
1	0	30.2	0.3791	0.0069	0.3755	0.389	0.3782	0.3738
2	49	30.1	0.5503	0.0147	0.5386	0.568	0.5566	0.5378
3	99	30.1	0.7183	0.0174	0.7035	0.7376	0.7285	0.7036
4	149	30	0.8835	0.0202	0.867	0.9055	0.8958	0.8656
5	199	30.1	1.0447	0.0239	1.026	1.0713	1.0584	1.0232
6	249	30.1	1.1993	0.0251	1.1786	1.2256	1.2159	1.177
7	299	30.1	1.3523	0.0281	1.3297	1.3825	1.37	1.3271
8	349	29.9	1.498	0.0298	1.4737	1.5285	1.5185	1.4713
9	399	29.9	1.6404	0.0305	1.6168	1.6724	1.6605	1.612
10	449	30.1	1.7736	0.0326	1.7465	1.8073	1.7958	1.7448
Cycles / Well
C7	Time [s]	Temp. [°C]	Mean	StDev	0;1	1;1	1;0	0;0
1	0	30.2	0.3396	0.009	0.3338	0.3523	0.3397	0.3327
2	49	30.1	0.4787	0.016	0.4661	0.4975	0.4864	0.4646
3	99	30.1	0.6165	0.0206	0.6005	0.6394	0.6285	0.5977
4	149	30	0.7513	0.024	0.7334	0.7778	0.7651	0.7287
5	199	30.1	0.8828	0.0266	0.8632	0.9124	0.8979	0.8576
6	249	30.1	1.0122	0.0288	0.991	1.0433	1.0301	0.9846
7	299	30.1	1.1381	0.0305	1.1157	1.171	1.1569	1.1089
8	349	29.9	1.2617	0.0318	1.2386	1.2957	1.2815	1.2309
9	399	29.9	1.3831	0.0331	1.3599	1.4183	1.4039	1.3501
10	449	30.1	1.5009	0.0356	1.4763	1.5376	1.5246	1.4649
Cycles / Well
D7	Time [s]	Temp. [°C]	Mean	StDev	0;1	1;1	1;0	0;0
1	0	30.2	0.3569	0.0109	0.3475	0.3711	0.3597	0.3493
2	49	30.1	0.4797	0.0193	0.4627	0.5023	0.4889	0.4647
3	99	30.1	0.5957	0.0209	0.5772	0.6188	0.6079	0.5788
4	149	30	0.7079	0.0227	0.688	0.7318	0.7228	0.689
5	199	30.1	0.8144	0.0257	0.792	0.8416	0.8311	0.7929
6	249	30.1	0.9169	0.0281	0.8921	0.9472	0.9345	0.8938
7	299	30.1	1.0145	0.0284	0.9896	1.0423	1.0355	0.9904
8	349	29.9	1.1081	0.0298	1.0811	1.1371	1.1304	1.0836
9	399	29.9	1.199	0.0312	1.1716	1.2294	1.2223	1.1726
10	449	30.1	1.2853	0.0336	1.2559	1.3185	1.3098	1.2568
Cycles / Well
E7	Time [s]	Temp. [°C]	Mean	StDev	0;1	1;1	1;0	0;0
1	0	30.2	0.3912	0.0125	0.3798	0.4064	0.3965	0.3821
2	49	30.1	0.5368	0.0188	0.5199	0.5558	0.5502	0.5213
3	99	30.1	0.6775	0.022	0.6575	0.6984	0.6948	0.6596
4	149	30	0.813	0.0247	0.7904	0.8348	0.8339	0.793
5	199	30.1	0.9431	0.0268	0.9189	0.9666	0.9662	0.9209
6	249	30.1	1.069	0.0288	1.043	1.0943	1.0935	1.0451
7	299	30.1	1.1908	0.0319	1.1626	1.2194	1.2176	1.1637
8	349	29.9	1.3069	0.0332	1.2777	1.3358	1.3355	1.2786
9	399	29.9	1.4202	0.0374	1.3872	1.4538	1.4513	1.3885
10	449	30.1	1.5263	0.0377	1.494	1.5568	1.5611	1.4934
Cycles / Well
F7	Time [s]	Temp. [°C]	Mean	StDev	0;1	1;1	1;0	0;0
1	0	30.2	0.3621	0.0141	0.3512	0.3806	0.3657	0.351
2	49	30.1	0.4767	0.0201	0.46	0.5006	0.486	0.4603
3	99	30.1	0.5886	0.0228	0.5693	0.614	0.6017	0.5694
4	149	30	0.6973	0.0255	0.6756	0.7248	0.7132	0.6757
5	199	30.1	0.802	0.0265	0.7794	0.8301	0.8193	0.7793
6	249	30.1	0.905	0.0289	0.8799	0.9343	0.9254	0.8805
7	299	30.1	1.0051	0.031	0.9777	1.0366	1.0268	0.9794
8	349	29.9	1.1038	0.0331	1.0743	1.1367	1.1279	1.0762
9	399	29.9	1.199	0.0338	1.1694	1.233	1.223	1.1705
10	449	30.1	1.2913	0.0371	1.2578	1.3286	1.3177	1.2612
Cycles / Well
G7	Time [s]	Temp. [°C]	Mean	StDev	0;1	1;1	1;0	0;0
1	0	30.2	0.3708	0.0222	0.3521	0.395	0.3843	0.3519
2	49	30.1	0.4855	0.0259	0.4631	0.5103	0.5056	0.4632
3	99	30.1	0.5993	0.0302	0.573	0.6269	0.624	0.5733
4	149	30	0.7107	0.0344	0.6809	0.742	0.7388	0.681
5	199	30.1	0.8174	0.0368	0.7855	0.8489	0.8496	0.7857
6	249	30.1	0.9224	0.0389	0.8888	0.9556	0.9566	0.8885
7	299	30.1	1.025	0.0418	0.9891	1.0599	1.0626	0.9886
8	349	29.9	1.1241	0.0442	1.0855	1.1602	1.1646	1.0862
9	399	29.9	1.2198	0.0455	1.1804	1.2585	1.2599	1.1804
10	449	30.1	1.3137	0.0471	1.273	1.3535	1.3554	1.2729
Cycles / Well
H7	Time [s]	Temp. [°C]	Mean	StDev	0;1	1;1	1;0	0;0
1	0	30.2	0.4128	0.03	0.3892	0.4521	0.4202	0.3896
2	49	30.1	0.5305	0.0333	0.5047	0.5733	0.5404	0.5035
3	99	30.1	0.6485	0.0373	0.6196	0.6957	0.661	0.6176
4	149	30	0.7628	0.0392	0.7325	0.8113	0.7781	0.7293
5	199	30.1	0.8736	0.0419	0.8409	0.9245	0.8911	0.8377
6	249	30.1	0.9815	0.0434	0.9473	1.0345	0.9995	0.9446
7	299	30.1	1.0881	0.0461	1.0521	1.1438	1.1083	1.0484
8	349	29.9	1.1896	0.0475	1.1523	1.2474	1.2096	1.1493
9	399	29.9	1.291	0.0519	1.2491	1.3523	1.3156	1.2469
10	449	30.1	1.388	0.0538	1.3451	1.4514	1.414	1.3416
Cycles / Well
A8	Time [s]	Temp. [°C]	Mean	StDev	0;1	1;1	1;0	0;0
1	0	30.2	0.3019	0.0042	0.3003	0.3083	0.2998	0.2994
2	49	30.1	0.4454	0.0109	0.4381	0.4587	0.4496	0.435
3	99	30.1	0.5876	0.0155	0.5771	0.606	0.5947	0.5725
4	149	30	0.7274	0.0183	0.7149	0.7491	0.7358	0.7099
5	199	30.1	0.8642	0.0203	0.8508	0.8879	0.874	0.8441
6	249	30.1	0.9986	0.022	0.9847	1.0237	1.0099	0.9762
7	299	30.1	1.1313	0.024	1.1166	1.1586	1.1434	1.1065
8	349	29.9	1.2607	0.0257	1.2455	1.2898	1.274	1.2337
9	399	29.9	1.3866	0.0269	1.3698	1.4169	1.4009	1.3589
10	449	30.1	1.5096	0.0279	1.4932	1.5398	1.5255	1.4797
Cycles / Well
B8	Time [s]	Temp. [°C]	Mean	StDev	0;1	1;1	1;0	0;0
1	0	30.2	0.3277	0.0082	0.3226	0.3395	0.3265	0.322
2	49	30.1	0.4722	0.0153	0.4605	0.4913	0.478	0.4591
3	99	30.1	0.615	0.019	0.6008	0.6378	0.6235	0.598
4	149	30	0.7554	0.0222	0.7387	0.7818	0.7656	0.7354
5	199	30.1	0.8927	0.0249	0.8747	0.922	0.9047	0.8695
6	249	30.1	1.0255	0.0262	1.0056	1.0551	1.0399	1.0015
7	299	30.1	1.1569	0.0283	1.1357	1.1885	1.1729	1.1306
8	349	29.9	1.2861	0.0301	1.264	1.319	1.304	1.2574
9	399	29.9	1.4111	0.0317	1.3874	1.4458	1.4301	1.3812
10	449	30.1	1.5313	0.0333	1.5059	1.5671	1.552	1.5003
Cycles / Well
C8	Time [s]	Temp. [°C]	Mean	StDev	0;1	1;1	1;0	0;0
1	0	30.2	0.3266	0.0112	0.3183	0.3421	0.3276	0.3184
2	49	30.1	0.4628	0.0162	0.4507	0.4826	0.4695	0.4483
3	99	30.1	0.5983	0.0199	0.584	0.6219	0.6074	0.5798
4	149	30	0.7313	0.0229	0.7151	0.758	0.7427	0.7096
5	199	30.1	0.8618	0.0258	0.8448	0.8917	0.8744	0.8363
6	249	30.1	0.9894	0.0276	0.9706	1.0207	1.0039	0.9623
7	299	30.1	1.1147	0.0293	1.0952	1.1473	1.1311	1.0853
8	349	29.9	1.2378	0.0313	1.2169	1.2726	1.2552	1.2066
9	399	29.9	1.3581	0.0325	1.336	1.393	1.3778	1.3255
10	449	30.1	1.4752	0.0348	1.4511	1.5125	1.4966	1.4405
Cycles / Well
D8	Time [s]	Temp. [°C]	Mean	StDev	0;1	1;1	1;0	0;0
1	0	30.2	0.3349	0.0132	0.3246	0.3519	0.3388	0.3242
2	49	30.1	0.4519	0.0203	0.435	0.4753	0.4624	0.4349
3	99	30.1	0.5635	0.0228	0.5447	0.5887	0.5769	0.5437
4	149	30	0.6702	0.0241	0.6504	0.6963	0.6852	0.6489
5	199	30.1	0.7727	0.027	0.7509	0.8025	0.7887	0.7489
6	249	30.1	0.8715	0.0294	0.8468	0.9028	0.8903	0.846
7	299	30.1	0.9658	0.0301	0.9412	0.9961	0.9873	0.9388
8	349	29.9	1.0563	0.0315	1.0301	1.087	1.0799	1.0282
9	399	29.9	1.1438	0.0321	1.117	1.1755	1.1674	1.1152
10	449	30.1	1.2268	0.0349	1.1973	1.2616	1.2521	1.1964
Cycles / Well
E8	Time [s]	Temp. [°C]	Mean	StDev	0;1	1;1	1;0	0;0
1	0	30.2	0.3403	0.0136	0.3309	0.3585	0.3429	0.329
2	49	30.1	0.4614	0.0188	0.4471	0.4833	0.471	0.4444
3	99	30.1	0.5794	0.0213	0.5636	0.6037	0.5907	0.5595
4	149	30	0.6942	0.0237	0.6771	0.7208	0.7073	0.6715
5	199	30.1	0.8046	0.0255	0.7862	0.8323	0.82	0.7801
6	249	30.1	0.9114	0.0267	0.8921	0.9401	0.928	0.8856
7	299	30.1	1.0161	0.0285	0.9954	1.046	1.0348	0.9883
8	349	29.9	1.1175	0.0301	1.0957	1.1485	1.1378	1.0882
9	399	29.9	1.2166	0.032	1.1932	1.2489	1.2391	1.1853
10	449	30.1	1.3121	0.0344	1.2863	1.3469	1.3362	1.2791
Cycles / Well
F8	Time [s]	Temp. [°C]	Mean	StDev	0;1	1;1	1;0	0;0
1	0	30.2	0.3734	0.0193	0.3605	0.4002	0.3749	0.3582
2	49	30.1	0.5014	0.0251	0.4836	0.5342	0.5077	0.48
3	99	30.1	0.6257	0.029	0.6051	0.6625	0.6352	0.6
4	149	30	0.7478	0.0345	0.7237	0.7914	0.7591	0.7169
5	199	30.1	0.8626	0.0354	0.8388	0.9071	0.8746	0.83
6	249	30.1	0.9754	0.0377	0.9495	1.0226	0.9888	0.9408
7	299	30.1	1.0846	0.0401	1.0572	1.1345	1.099	1.0476
8	349	29.9	1.1901	0.0415	1.1616	1.2413	1.206	1.1515
9	399	29.9	1.2932	0.0433	1.2634	1.3466	1.3099	1.253
10	449	30.1	1.3919	0.046	1.3599	1.4488	1.4092	1.3496
Cycles / Well
G8	Time [s]	Temp. [°C]	Mean	StDev	0;1	1;1	1;0	0;0
1	0	30.2	0.3805	0.023	0.3624	0.4101	0.3873	0.3622
2	49	30.1	0.5034	0.0262	0.483	0.536	0.5133	0.4813
3	99	30.1	0.6249	0.0291	0.6032	0.6607	0.6365	0.5993
4	149	30	0.7437	0.0323	0.7199	0.7829	0.7574	0.7147
5	199	30.1	0.8577	0.0344	0.8332	0.8997	0.8718	0.8261
6	249	30.1	0.969	0.0366	0.9432	1.0129	0.9851	0.9348
7	299	30.1	1.0781	0.039	1.0513	1.1251	1.0946	1.0413
8	349	29.9	1.1831	0.0404	1.1548	1.2312	1.2013	1.1452
9	399	29.9	1.2868	0.0421	1.2591	1.3378	1.304	1.2462
10	449	30.1	1.3861	0.0443	1.357	1.4388	1.4059	1.3428
Cycles / Well
H8	Time [s]	Temp. [°C]	Mean	StDev	0;1	1;1	1;0	0;0
1	0	30.2	0.4059	0.029	0.3828	0.4448	0.4113	0.3846
2	49	30.1	0.5254	0.0319	0.5009	0.5672	0.5337	0.5
3	99	30.1	0.6436	0.0344	0.6173	0.688	0.6535	0.6156
4	149	30	0.7604	0.0382	0.7317	0.8098	0.7712	0.7288
5	199	30.1	0.8727	0.0409	0.8425	0.9251	0.8854	0.8379
6	249	30.1	0.9822	0.0429	0.9504	1.0373	0.9949	0.946
7	299	30.1	1.0891	0.0454	1.0554	1.1469	1.1036	1.0503
8	349	29.9	1.192	0.0466	1.1575	1.2515	1.2067	1.1523
9	399	29.9	1.2934	0.0496	1.2566	1.3558	1.3107	1.2504
10	449	30.1	1.3903	0.0518	1.3527	1.4553	1.4084	1.3447
Cycles / Well
A9	Time [s]	Temp. [°C]	Mean	StDev	0;1	1;1	1;0	0;0
1	0	30.2	0.2911	0.0058	0.289	0.2997	0.2875	0.2881
2	49	30.1	0.4345	0.0125	0.4261	0.4507	0.4378	0.4235
3	99	30.1	0.5759	0.0164	0.5645	0.5963	0.5819	0.561
4	149	30	0.7151	0.0185	0.7029	0.738	0.7219	0.6976
5	199	30.1	0.8515	0.0209	0.8377	0.8766	0.8605	0.8313
6	249	30.1	0.9851	0.0231	0.9695	1.0122	0.996	0.9626
7	299	30.1	1.1172	0.0247	1.101	1.1469	1.1275	1.0933
8	349	29.9	1.2464	0.0268	1.2292	1.2767	1.2604	1.2192
9	399	29.9	1.3722	0.0276	1.3547	1.4041	1.3857	1.3444
10	449	30.1	1.4946	0.029	1.4762	1.527	1.5103	1.4649
Cycles / Well
B9	Time [s]	Temp. [°C]	Mean	StDev	0;1	1;1	1;0	0;0
1	0	30.2	0.3074	0.0076	0.3032	0.3185	0.3061	0.3019
2	49	30.1	0.4493	0.0142	0.4404	0.4667	0.4545	0.4353
3	99	30.1	0.5886	0.0175	0.5765	0.6099	0.596	0.5721
4	149	30	0.7255	0.0201	0.7118	0.7494	0.7348	0.7063
5	199	30.1	0.8589	0.0221	0.8439	0.8848	0.8693	0.8375
6	249	30.1	0.9894	0.0239	0.9732	1.0165	1.0021	0.966
7	299	30.1	1.1182	0.0261	1.1006	1.1478	1.1321	1.0925
8	349	29.9	1.244	0.0277	1.2246	1.2742	1.2604	1.2166
9	399	29.9	1.3678	0.0297	1.348	1.4006	1.3846	1.338
10	449	30.1	1.4859	0.0306	1.4652	1.5185	1.5051	1.4551
Cycles / Well
C9	Time [s]	Temp. [°C]	Mean	StDev	0;1	1;1	1;0	0;0
1	0	30.2	0.3632	0.0072	0.3582	0.3736	0.3627	0.3583
2	49	30.1	0.5397	0.0137	0.5294	0.5564	0.5453	0.5275
3	99	30.1	0.7136	0.0183	0.7008	0.7348	0.7225	0.696
4	149	30	0.8828	0.0211	0.8675	0.9068	0.8941	0.8627
5	199	30.1	1.0478	0.0244	1.0308	1.0758	1.0603	1.0244
6	249	30.1	1.2076	0.0265	1.1896	1.238	1.2213	1.1816
7	299	30.1	1.3629	0.0287	1.3431	1.3956	1.3782	1.3349
8	349	29.9	1.5132	0.0303	1.4928	1.5474	1.5294	1.4831
9	399	29.9	1.6583	0.0319	1.6372	1.6944	1.6751	1.6264
10	449	30.1	1.795	0.033	1.7724	1.831	1.8145	1.7621
Cycles / Well
D9	Time [s]	Temp. [°C]	Mean	StDev	0;1	1;1	1;0	0;0
1	0	30.2	0.3261	0.011	0.3179	0.3411	0.3274	0.318
2	49	30.1	0.4461	0.0166	0.4326	0.4663	0.4531	0.4324
3	99	30.1	0.561	0.0191	0.5456	0.5834	0.5705	0.5446
4	149	30	0.6713	0.0208	0.6548	0.6947	0.6828	0.6528
5	199	30.1	0.7762	0.0234	0.7582	0.8031	0.7885	0.7552
6	249	30.1	0.8764	0.0251	0.8561	0.9047	0.8903	0.8544
7	299	30.1	0.9736	0.0257	0.9534	1.0016	0.9891	0.9502
8	349	29.9	1.0659	0.0273	1.0435	1.0949	1.0835	1.0417
9	399	29.9	1.1557	0.0282	1.1332	1.1856	1.1737	1.1301
10	449	30.1	1.2404	0.0299	1.216	1.2717	1.2604	1.2137
Cycles / Well
E9	Time [s]	Temp. [°C]	Mean	StDev	0;1	1;1	1;0	0;0
1	0	30.2	0.3233	0.0112	0.3152	0.3383	0.3257	0.3142
2	49	30.1	0.4386	0.0165	0.4258	0.4579	0.4467	0.424
3	99	30.1	0.5509	0.0187	0.5371	0.5726	0.5602	0.5335
4	149	30	0.6595	0.0207	0.6449	0.6835	0.6698	0.6397
5	199	30.1	0.7645	0.0226	0.7486	0.7895	0.7774	0.7426
6	249	30.1	0.8668	0.0235	0.8505	0.8925	0.8806	0.8436
7	299	30.1	0.9669	0.0252	0.9493	0.9942	0.982	0.9421
8	349	29.9	1.0635	0.0266	1.0453	1.0922	1.0796	1.037
9	399	29.9	1.1589	0.0281	1.1399	1.1892	1.1759	1.1307
10	449	30.1	1.2498	0.0294	1.2294	1.2805	1.2688	1.2204
Cycles / Well
F9	Time [s]	Temp. [°C]	Mean	StDev	0;1	1;1	1;0	0;0
1	0	30.2	0.3527	0.0195	0.3405	0.3804	0.352	0.3378
2	49	30.1	0.4741	0.0251	0.4575	0.5086	0.4769	0.4537
3	99	30.1	0.5927	0.0282	0.5745	0.6309	0.5969	0.5686
4	149	30	0.7084	0.0312	0.6882	0.75	0.7143	0.6811
5	199	30.1	0.8194	0.0325	0.7992	0.8627	0.8255	0.7902
6	249	30.1	0.9274	0.0339	0.906	0.972	0.9351	0.8966
7	299	30.1	1.0338	0.0368	1.0103	1.0822	1.0421	1.0006
8	349	29.9	1.1365	0.0389	1.111	1.1874	1.146	1.1016
9	399	29.9	1.2374	0.0409	1.2111	1.2907	1.2477	1.2002
10	449	30.1	1.3337	0.0424	1.3058	1.389	1.3443	1.2957
Cycles / Well
G9	Time [s]	Temp. [°C]	Mean	StDev	0;1	1;1	1;0	0;0
1	0	30.2	0.3626	0.0225	0.3448	0.3937	0.3645	0.3475
2	49	30.1	0.4823	0.0261	0.4628	0.5175	0.4868	0.4622
3	99	30.1	0.5986	0.0294	0.5774	0.6374	0.6052	0.5742
4	149	30	0.712	0.0331	0.693	0.7561	0.7179	0.6811
5	199	30.1	0.8203	0.0348	0.7988	0.8663	0.8274	0.7886
6	249	30.1	0.9276	0.0364	0.9041	0.9754	0.936	0.8949
7	299	30.1	1.0334	0.0387	1.009	1.084	1.0425	0.9981
8	349	29.9	1.1351	0.0407	1.1083	1.1873	1.1469	1.098
9	399	29.9	1.2355	0.0422	1.2085	1.2897	1.2474	1.1964
10	449	30.1	1.3321	0.0433	1.3046	1.3864	1.3465	1.2908
Cycles / Well
H9	Time [s]	Temp. [°C]	Mean	StDev	0;1	1;1	1;0	0;0
1	0	30.2	0.3882	0.0388	0.3603	0.4433	0.3878	0.3615
2	49	30.1	0.504	0.0424	0.4741	0.5633	0.506	0.4727
3	99	30.1	0.6183	0.045	0.5867	0.6804	0.6228	0.5835
4	149	30	0.7304	0.0456	0.7015	0.7939	0.7327	0.6934
5	199	30.1	0.8398	0.049	0.8077	0.9072	0.8446	0.7996
6	249	30.1	0.9458	0.0505	0.9124	1.0152	0.951	0.9047
7	299	30.1	1.0511	0.0532	1.0153	1.1239	1.0575	1.0078
8	349	29.9	1.1531	0.0556	1.1152	1.2285	1.1611	1.1075
9	399	29.9	1.2516	0.0567	1.2125	1.3279	1.2612	1.2048
10	449	30.1	1.3475	0.0588	1.3068	1.4259	1.3591	1.2982
Cycles / Well
A10	Time [s]	Temp. [°C]	Mean	StDev	0;1	1;1	1;0	0;0
1	0	30.2	0.1587	0.0012	0.1592	0.1601	0.158	0.1574
2	49	30.1	0.1587	0.0013	0.1586	0.1604	0.1583	0.1574
3	99	30.1	0.1589	0.0011	0.1591	0.1603	0.1585	0.1576
4	149	30	0.1591	0.0012	0.1592	0.1606	0.1587	0.1578
5	199	30.1	0.1586	0.0011	0.1589	0.16	0.1581	0.1575
6	249	30.1	0.1587	0.0012	0.159	0.16	0.1584	0.1572
7	299	30.1	0.1587	0.0013	0.1594	0.1601	0.1578	0.1575
8	349	29.9	0.1585	0.001	0.1589	0.1597	0.158	0.1575
9	399	29.9	0.1587	0.001	0.159	0.1599	0.1582	0.1575
10	449	30.1	0.1586	0.0011	0.1591	0.1599	0.158	0.1574
Cycles / Well
B10	Time [s]	Temp. [°C]	Mean	StDev	0;1	1;1	1;0	0;0
1	0	30.2	0.1566	0.0009	0.1563	0.1578	0.1561	0.1561
2	49	30.1	0.1565	0.0008	0.1561	0.1577	0.1565	0.1559
3	99	30.1	0.157	0.0009	0.1566	0.1583	0.1566	0.1564
4	149	30	0.1574	0.0009	0.1573	0.1586	0.157	0.1566
5	199	30.1	0.1569	0.0009	0.1571	0.1581	0.1565	0.156
6	249	30.1	0.157	0.0011	0.1572	0.1584	0.1564	0.1559
7	299	30.1	0.1572	0.0011	0.1572	0.1586	0.1569	0.1561
8	349	29.9	0.157	0.0011	0.157	0.1585	0.1567	0.1558
9	399	29.9	0.1572	0.0011	0.1575	0.1586	0.1567	0.156
10	449	30.1	0.1572	0.0012	0.1572	0.1588	0.157	0.1559
Cycles / Well
C10	Time [s]	Temp. [°C]	Mean	StDev	0;1	1;1	1;0	0;0
1	0	30.2	0.1559	0.0012	0.1554	0.1573	0.1564	0.1545
2	49	30.1	0.1557	0.0016	0.1552	0.1578	0.1558	0.154
3	99	30.1	0.1559	0.0016	0.1556	0.1579	0.1562	0.154
4	149	30	0.1567	0.0017	0.1565	0.1588	0.1566	0.1548
5	199	30.1	0.1561	0.0015	0.1555	0.158	0.1564	0.1545
6	249	30.1	0.1562	0.0014	0.1557	0.158	0.1564	0.1546
7	299	30.1	0.156	0.0014	0.1557	0.1578	0.156	0.1545
8	349	29.9	0.1561	0.0014	0.1558	0.1577	0.1564	0.1544
9	399	29.9	0.1562	0.0014	0.156	0.1578	0.1563	0.1545
10	449	30.1	0.1561	0.0015	0.156	0.1579	0.1563	0.1543
Cycles / Well
D10	Time [s]	Temp. [°C]	Mean	StDev	0;1	1;1	1;0	0;0
1	0	30.2	0.1614	0.0022	0.1608	0.1646	0.1609	0.1595
2	49	30.1	0.1618	0.0024	0.1608	0.1652	0.1619	0.1594
3	99	30.1	0.1621	0.0021	0.1613	0.1651	0.162	0.16
4	149	30	0.1627	0.0021	0.1621	0.1656	0.1625	0.1606
5	199	30.1	0.1623	0.0024	0.1615	0.1656	0.1619	0.16
6	249	30.1	0.1624	0.0026	0.1613	0.1662	0.162	0.1602
7	299	30.1	0.1624	0.0027	0.1612	0.1662	0.1621	0.1602
8	349	29.9	0.1626	0.0027	0.1615	0.1665	0.1625	0.1601
9	399	29.9	0.1628	0.0026	0.1618	0.1665	0.1623	0.1606
10	449	30.1	0.1628	0.0026	0.1616	0.1665	0.1623	0.1606
Cycles / Well
E10	Time [s]	Temp. [°C]	Mean	StDev	0;1	1;1	1;0	0;0
1	0	30.2	0.1572	0.0006	0.1575	0.1579	0.1567	0.1567
2	49	30.1	0.1572	0.0007	0.1574	0.158	0.1566	0.1567
3	99	30.1	0.157	0.0006	0.1573	0.1577	0.1564	0.1565
4	149	30	0.1577	0.0006	0.1578	0.1586	0.1572	0.1574
5	199	30.1	0.1571	0.0006	0.1575	0.1577	0.1566	0.1566
6	249	30.1	0.1572	0.0006	0.1576	0.1578	0.1566	0.1568
7	299	30.1	0.1572	0.0007	0.1573	0.1582	0.1566	0.1567
8	349	29.9	0.1572	0.0008	0.1574	0.1583	0.1567	0.1565
9	399	29.9	0.1571	0.0006	0.1575	0.1578	0.1566	0.1567
10	449	30.1	0.1572	0.0006	0.1574	0.1579	0.1567	0.1567
Cycles / Well
F10	Time [s]	Temp. [°C]	Mean	StDev	0;1	1;1	1;0	0;0
1	0	30.2	0.1564	0.0008	0.157	0.1573	0.1558	0.1557
2	49	30.1	0.1562	0.0009	0.1568	0.1571	0.1557	0.1552
3	99	30.1	0.1564	0.0009	0.1569	0.1574	0.1557	0.1554
4	149	30	0.1569	0.0008	0.1575	0.1577	0.1565	0.156
5	199	30.1	0.1565	0.001	0.1568	0.1577	0.156	0.1555
6	249	30.1	0.1565	0.0008	0.1569	0.1574	0.1563	0.1555
7	299	30.1	0.1565	0.0009	0.157	0.1575	0.1559	0.1555
8	349	29.9	0.1564	0.001	0.1569	0.1576	0.1556	0.1553
9	399	29.9	0.1565	0.0009	0.157	0.1576	0.1561	0.1555
10	449	30.1	0.1564	0.001	0.1569	0.1575	0.1558	0.1554
Cycles / Well
G10	Time [s]	Temp. [°C]	Mean	StDev	0;1	1;1	1;0	0;0
1	0	30.2	0.1577	0.0006	0.1582	0.1583	0.1572	0.1573
2	49	30.1	0.1575	0.0007	0.1579	0.1583	0.1569	0.1569
3	99	30.1	0.1577	0.0007	0.1582	0.1584	0.1571	0.157
4	149	30	0.158	0.0008	0.1585	0.1589	0.1576	0.1572
5	199	30.1	0.1575	0.0008	0.1578	0.1585	0.1568	0.1567
6	249	30.1	0.1576	0.0008	0.1577	0.1587	0.1572	0.1568
7	299	30.1	0.1575	0.0006	0.1579	0.1581	0.1572	0.1569
8	349	29.9	0.1574	0.0006	0.1578	0.1581	0.157	0.1568
9	399	29.9	0.1575	0.0007	0.1579	0.1584	0.1571	0.1568
10	449	30.1	0.1574	0.0007	0.1578	0.1583	0.1568	0.1568
Cycles / Well
H10	Time [s]	Temp. [°C]	Mean	StDev	0;1	1;1	1;0	0;0
1	0	30.2	0.1614	0.0006	0.1615	0.1619	0.1606	0.1617
2	49	30.1	0.1611	0.0005	0.161	0.1616	0.1604	0.1614
3	99	30.1	0.161	0.0005	0.1611	0.1616	0.1603	0.161
4	149	30	0.1614	0.0004	0.1613	0.1618	0.1609	0.1615
5	199	30.1	0.1608	0.0006	0.1607	0.1615	0.16	0.161
6	249	30.1	0.1609	0.0006	0.1608	0.1616	0.1602	0.1608
7	299	30.1	0.1608	0.0006	0.1607	0.1616	0.1602	0.1607
8	349	29.9	0.1607	0.0007	0.1608	0.1614	0.1598	0.1608
9	399	29.9	0.1609	0.0007	0.1612	0.1616	0.16	0.1609
10	449	30.1	0.1608	0.0006	0.1609	0.1614	0.16	0.1609
Cycles / Well
A11	Time [s]	Temp. [°C]	Mean	StDev	0;1	1;1	1;0	0;0
1	0	30.2	0.1612	0.0013	0.1624	0.1621	0.1603	0.1599
2	49	30.1	0.161	0.0013	0.1619	0.1622	0.1603	0.1595
3	99	30.1	0.1612	0.0011	0.1623	0.1619	0.1608	0.1598
4	149	30	0.1618	0.0013	0.1628	0.163	0.1612	0.1603
5	199	30.1	0.1614	0.0013	0.1621	0.1626	0.161	0.1597
6	249	30.1	0.1614	0.0014	0.1623	0.1627	0.1611	0.1596
7	299	30.1	0.1614	0.0013	0.1622	0.1627	0.1613	0.1597
8	349	29.9	0.1613	0.0013	0.1622	0.1625	0.1611	0.1596
9	399	29.9	0.1613	0.0014	0.162	0.1627	0.1611	0.1595
10	449	30.1	0.1614	0.0014	0.1621	0.1628	0.161	0.1596
Cycles / Well
B11	Time [s]	Temp. [°C]	Mean	StDev	0;1	1;1	1;0	0;0
1	0	30.2	0.1591	0.0007	0.16	0.1593	0.1584	0.1589
2	49	30.1	0.159	0.0005	0.1595	0.1592	0.1583	0.1588
3	99	30.1	0.1594	0.0007	0.1601	0.1597	0.1586	0.159
4	149	30	0.16	0.0008	0.161	0.1602	0.1593	0.1594
5	199	30.1	0.1599	0.0008	0.1606	0.1606	0.159	0.1593
6	249	30.1	0.1598	0.001	0.1606	0.1609	0.159	0.159
7	299	30.1	0.1596	0.0012	0.1605	0.1609	0.1585	0.1586
8	349	29.9	0.1595	0.0009	0.1601	0.1605	0.1587	0.1588
9	399	29.9	0.1595	0.001	0.1603	0.1605	0.1586	0.1588
10	449	30.1	0.1597	0.0009	0.1604	0.1607	0.1589	0.1589
Cycles / Well
C11	Time [s]	Temp. [°C]	Mean	StDev	0;1	1;1	1;0	0;0
1	0	30.2	0.1609	0.0002	0.1608	0.1611	0.1611	0.1607
2	49	30.1	0.1605	0.0004	0.1606	0.1608	0.1608	0.1599
3	99	30.1	0.1607	0.0007	0.1605	0.161	0.1615	0.16
4	149	30	0.1614	0.0009	0.1607	0.1624	0.162	0.1607
5	199	30.1	0.1611	0.0005	0.1608	0.1616	0.1612	0.1607
6	249	30.1	0.1612	0.0007	0.1612	0.1618	0.1615	0.1603
7	299	30.1	0.1612	0.0009	0.161	0.1621	0.1616	0.1601
8	349	29.9	0.1612	0.0008	0.1612	0.162	0.1614	0.1601
9	399	29.9	0.1612	0.0006	0.1608	0.1619	0.1615	0.1605
10	449	30.1	0.1613	0.0007	0.1611	0.1621	0.1616	0.1604
Cycles / Well
D11	Time [s]	Temp. [°C]	Mean	StDev	0;1	1;1	1;0	0;0
1	0	30.2	0.1646	0.0014	0.1642	0.1664	0.1646	0.1631
2	49	30.1	0.1647	0.0012	0.1646	0.1663	0.1644	0.1634
3	99	30.1	0.1653	0.0021	0.1644	0.1682	0.1654	0.1632
4	149	30	0.1657	0.0022	0.165	0.1687	0.1655	0.1634
5	199	30.1	0.1652	0.0022	0.1642	0.1683	0.1651	0.1633
6	249	30.1	0.1652	0.0024	0.1641	0.1685	0.1653	0.163
7	299	30.1	0.1654	0.0021	0.1646	0.1683	0.1651	0.1634
8	349	29.9	0.1652	0.0022	0.1643	0.1682	0.1652	0.1631
9	399	29.9	0.1652	0.0022	0.1641	0.1684	0.1649	0.1633
10	449	30.1	0.1654	0.0023	0.1643	0.1687	0.1653	0.1634
Cycles / Well
E11	Time [s]	Temp. [°C]	Mean	StDev	0;1	1;1	1;0	0;0
1	0	30.2	0.1585	0.001	0.1588	0.1596	0.1583	0.1572
2	49	30.1	0.1582	0.0009	0.158	0.1594	0.1582	0.1571
3	99	30.1	0.1583	0.0011	0.1582	0.1597	0.1584	0.157
4	149	30	0.1588	0.0011	0.1588	0.1601	0.1588	0.1575
5	199	30.1	0.1581	0.001	0.158	0.1594	0.1579	0.157
6	249	30.1	0.1582	0.001	0.158	0.1595	0.1583	0.1571
7	299	30.1	0.1583	0.0011	0.1579	0.1597	0.1584	0.157
8	349	29.9	0.158	0.0011	0.1578	0.1594	0.1581	0.1568
9	399	29.9	0.1583	0.0012	0.1581	0.1599	0.1584	0.1571
10	449	30.1	0.1581	0.001	0.1577	0.1593	0.1583	0.157
Cycles / Well
F11	Time [s]	Temp. [°C]	Mean	StDev	0;1	1;1	1;0	0;0
1	0	30.2	0.1595	0.0007	0.1598	0.1602	0.1591	0.1587
2	49	30.1	0.1594	0.0007	0.1596	0.1601	0.1591	0.1586
3	99	30.1	0.1595	0.0007	0.1598	0.1604	0.1592	0.1587
4	149	30	0.1598	0.0008	0.1601	0.1606	0.1596	0.1587
5	199	30.1	0.1593	0.0006	0.1596	0.1599	0.1591	0.1585
6	249	30.1	0.1594	0.0008	0.1595	0.1602	0.1593	0.1584
7	299	30.1	0.1593	0.0008	0.1594	0.1603	0.1591	0.1584
8	349	29.9	0.1593	0.0007	0.1594	0.1601	0.1594	0.1584
9	399	29.9	0.1594	0.0008	0.1594	0.1604	0.1595	0.1585
10	449	30.1	0.1595	0.0007	0.1592	0.1604	0.1595	0.1587
Cycles / Well
G11	Time [s]	Temp. [°C]	Mean	StDev	0;1	1;1	1;0	0;0
1	0	30.2	0.1619	0.0011	0.1624	0.1624	0.1625	0.1601
2	49	30.1	0.1613	0.0011	0.1621	0.1624	0.1609	0.16
3	99	30.1	0.1622	0.0013	0.1623	0.163	0.1631	0.1603
4	149	30	0.1619	0.0009	0.1624	0.1628	0.1615	0.1607
5	199	30.1	0.1614	0.001	0.1621	0.1623	0.161	0.1602
6	249	30.1	0.1612	0.0012	0.1622	0.1624	0.1606	0.1598
7	299	30.1	0.1613	0.0011	0.1621	0.1623	0.1607	0.1601
8	349	29.9	0.1613	0.0009	0.1619	0.1621	0.1613	0.1601
9	399	29.9	0.1613	0.0009	0.162	0.1621	0.1611	0.1601
10	449	30.1	0.1623	0.0013	0.1617	0.1622	0.1611	0.1641
Cycles / Well
H11	Time [s]	Temp. [°C]	Mean	StDev	0;1	1;1	1;0	0;0
1	0	30.2	0.161	0.0016	0.1603	0.1628	0.1618	0.1591
2	49	30.1	0.1609	0.0016	0.16	0.1625	0.1618	0.1591
3	99	30.1	0.161	0.002	0.1598	0.1636	0.1615	0.159
4	149	30	0.1612	0.0017	0.1602	0.1633	0.1618	0.1595
5	199	30.1	0.1607	0.0017	0.1597	0.1627	0.1615	0.159
6	249	30.1	0.1607	0.002	0.1597	0.1633	0.1613	0.1587
7	299	30.1	0.1607	0.002	0.1597	0.1633	0.1613	0.1587
8	349	29.9	0.161	0.0027	0.1598	0.1647	0.1612	0.1584
9	399	29.9	0.1611	0.0027	0.1598	0.1647	0.1613	0.1585
10	449	30.1	0.1616	0.0035	0.16	0.1666	0.1612	0.1584
Cycles / Well
A12	Time [s]	Temp. [°C]	Mean	StDev	0;1	1;1	1;0	0;0
1	0	30.2	0.1616	0.0012	0.1618	0.1632	0.1611	0.1604
2	49	30.1	0.1616	0.0012	0.1614	0.1627	0.1623	0.16
3	99	30.1	0.162	0.0012	0.162	0.1634	0.162	0.1605
4	149	30	0.1624	0.0013	0.1624	0.164	0.1625	0.1607
5	199	30.1	0.1619	0.0015	0.1618	0.1637	0.162	0.1601
6	249	30.1	0.1619	0.0014	0.1618	0.1636	0.1618	0.1602
7	299	30.1	0.1619	0.0013	0.1619	0.1635	0.1618	0.1603
8	349	29.9	0.1618	0.0015	0.1618	0.1634	0.1621	0.1597
9	399	29.9	0.162	0.0013	0.162	0.1635	0.1622	0.1603
10	449	30.1	0.1619	0.0013	0.1618	0.1635	0.1622	0.1602
Cycles / Well
B12	Time [s]	Temp. [°C]	Mean	StDev	0;1	1;1	1;0	0;0
1	0	30.2	0.1601	0.0009	0.1601	0.1613	0.1595	0.1594
2	49	30.1	0.1605	0.0005	0.1603	0.1612	0.1604	0.1599
3	99	30.1	0.1608	0.0011	0.1606	0.1625	0.1603	0.16
4	149	30	0.1612	0.0012	0.161	0.1629	0.1607	0.1602
5	199	30.1	0.1607	0.0011	0.1607	0.162	0.1604	0.1595
6	249	30.1	0.1608	0.0013	0.1605	0.1627	0.1603	0.1596
7	299	30.1	0.1607	0.0013	0.1605	0.1625	0.1603	0.1595
8	349	29.9	0.1606	0.0012	0.1603	0.1623	0.1601	0.1596
9	399	29.9	0.1607	0.0012	0.1604	0.1624	0.1603	0.1595
10	449	30.1	0.1606	0.0014	0.1603	0.1625	0.1604	0.1593
Cycles / Well
C12	Time [s]	Temp. [°C]	Mean	StDev	0;1	1;1	1;0	0;0
1	0	30.2	0.1601	0.0009	0.1603	0.1613	0.1598	0.1591
2	49	30.1	0.1601	0.0014	0.16	0.1614	0.1609	0.1581
3	99	30.1	0.1603	0.0013	0.1601	0.1619	0.1605	0.1587
4	149	30	0.1608	0.0017	0.1602	0.1628	0.1614	0.1589
5	199	30.1	0.16	0.0016	0.1597	0.1621	0.1602	0.1581
6	249	30.1	0.1602	0.0016	0.1599	0.1621	0.1605	0.1582
7	299	30.1	0.1602	0.0016	0.1599	0.1622	0.1605	0.1582
8	349	29.9	0.1604	0.0016	0.1602	0.1623	0.1606	0.1585
9	399	29.9	0.1605	0.0017	0.1603	0.1626	0.1607	0.1585
10	449	30.1	0.1604	0.0017	0.1601	0.1626	0.1605	0.1585
Cycles / Well
D12	Time [s]	Temp. [°C]	Mean	StDev	0;1	1;1	1;0	0;0
1	0	30.2	0.1682	0.0023	0.167	0.1715	0.1682	0.1662
2	49	30.1	0.168	0.0021	0.1669	0.1705	0.1689	0.1659
3	99	30.1	0.1689	0.0015	0.1674	0.1711	0.1686	0.1687
4	149	30	0.1687	0.002	0.1676	0.1712	0.1695	0.1666
5	199	30.1	0.1704	0.0027	0.1739	0.1712	0.1684	0.1682
6	249	30.1	0.1706	0.0016	0.1723	0.1713	0.1684	0.1704
7	299	30.1	0.1703	0.0018	0.1677	0.1711	0.1716	0.1709
8	349	29.9	0.1693	0.0016	0.1676	0.171	0.1683	0.1703
9	399	29.9	0.1703	0.0014	0.1694	0.1717	0.1688	0.1712
10	449	30.1	0.1698	0.003	0.173	0.1716	0.1683	0.1665
Cycles / Well
E12	Time [s]	Temp. [°C]	Mean	StDev	0;1	1;1	1;0	0;0
1	0	30.2	0.1635	0.002	0.1629	0.166	0.1638	0.1611
2	49	30.1	0.1631	0.002	0.1624	0.1655	0.1639	0.1609
3	99	30.1	0.1633	0.0022	0.1623	0.1659	0.1639	0.1609
4	149	30	0.1635	0.0025	0.1622	0.1665	0.1645	0.1608
5	199	30.1	0.1629	0.0026	0.1616	0.166	0.164	0.1602
6	249	30.1	0.1629	0.0026	0.1617	0.1661	0.1637	0.16
7	299	30.1	0.1629	0.0025	0.1616	0.1658	0.1638	0.1602
8	349	29.9	0.1628	0.0025	0.1615	0.1658	0.1638	0.1601
9	399	29.9	0.1627	0.0022	0.1616	0.1655	0.1634	0.1604
10	449	30.1	0.1626	0.0024	0.1613	0.1656	0.1634	0.1601
Cycles / Well
F12	Time [s]	Temp. [°C]	Mean	StDev	0;1	1;1	1;0	0;0
1	0	30.2	0.1628	0.0009	0.1625	0.1639	0.1629	0.1618
2	49	30.1	0.1627	0.001	0.1622	0.1639	0.163	0.1616
3	99	30.1	0.1625	0.0015	0.1622	0.1642	0.1629	0.1607
4	149	30	0.1629	0.0016	0.1626	0.1647	0.1635	0.1609
5	199	30.1	0.1622	0.0014	0.1617	0.1638	0.1625	0.1606
6	249	30.1	0.1622	0.0014	0.162	0.1637	0.1627	0.1605
7	299	30.1	0.1622	0.0012	0.1619	0.1636	0.1625	0.1607
8	349	29.9	0.162	0.0011	0.1618	0.1634	0.1622	0.1607
9	399	29.9	0.1621	0.0011	0.1621	0.1634	0.162	0.1607
10	449	30.1	0.1621	0.0011	0.1622	0.1634	0.1618	0.1609
Cycles / Well
G12	Time [s]	Temp. [°C]	Mean	StDev	0;1	1;1	1;0	0;0
1	0	30.2	0.165	0.0014	0.1641	0.1669	0.1653	0.1637
2	49	30.1	0.1648	0.0016	0.1638	0.1668	0.1653	0.1631
3	99	30.1	0.1648	0.0016	0.1636	0.1667	0.1655	0.1634
4	149	30	0.1651	0.0014	0.1639	0.1666	0.166	0.1638
5	199	30.1	0.1646	0.0016	0.1633	0.1663	0.1657	0.1632
6	249	30.1	0.1644	0.0016	0.1631	0.1664	0.1651	0.1631
7	299	30.1	0.1646	0.0015	0.1635	0.1661	0.1655	0.1631
8	349	29.9	0.1644	0.0016	0.1631	0.166	0.1656	0.1631
9	399	29.9	0.1645	0.0017	0.163	0.1664	0.1653	0.1632
10	449	30.1	0.1645	0.0017	0.1632	0.1663	0.1655	0.1628
Cycles / Well
H12	Time [s]	Temp. [°C]	Mean	StDev	0;1	1;1	1;0	0;0
1	0	30.2	0.171	0.0014	0.169	0.1724	0.1716	0.1708
2	49	30.1	0.1708	0.0016	0.1688	0.1726	0.1715	0.1703
3	99	30.1	0.1709	0.0016	0.1687	0.1725	0.1717	0.1706
4	149	30	0.1711	0.0017	0.169	0.1727	0.1721	0.1706
5	199	30.1	0.1706	0.0018	0.1684	0.1725	0.1717	0.17
6	249	30.1	0.1706	0.0017	0.1684	0.1723	0.1716	0.1699
7	299	30.1	0.1707	0.0019	0.1684	0.1726	0.1717	0.1701
8	349	29.9	0.1705	0.0016	0.1685	0.1722	0.1715	0.17
9	399	29.9	0.1705	0.0017	0.1685	0.1723	0.1714	0.1699
10	449	30.1	0.1705	0.0017	0.1687	0.1724	0.1712	0.1697
End Time:	29/01/2016 12:09:54

## Sheet: 3
Application: Tecan i-control				Tecan i-control , 1.9.17.0
Device: infinite 200Pro				Serial number: 1203000153				Serial number of connected stacker:
Firmware: V_3.22_12/10_Infinite (Dec 14 2010/13.07.14)				MAI, V_3.22_12/10_Infinite (Dec 14 2010/13.07.14)
Date:	29/01/2016
Time:	11:51:24
System				BLJVZ4J
User				BLJVZ4J\Nanodrop
Plate				Greiner 96 Flat Bottom Transparent Polystyrol [GRE96ft.pdfx]
Plate-ID (Stacker)
Wait (Plate)				On	Target Temperature: 30 °C
Shaking (Linear) Duration:				5	s
Shaking (Linear) Amplitude:				1	mm
List of actions in this measurement script:
Kinetic
Absorbance
Label: Label1
Kinetic Measurement
Kinetic Cycles				10
Interval Time				00:00:50
Mode				Absorbance
Multiple Reads per Well (Square (filled))				2 x 2
Multiple Reads per Well (Border)				1750	µm
Wavelength				340	nm
Bandwidth				9	nm
Number of Flashes				5
Settle Time				0	ms
Part of Plate				A1-H6
Start Time:	29/01/2016 11:51:30
Cycles / Well
A1	Time [s]	Temp. [°C]	Mean	StDev	0;1	1;1	1;0	0;0
1	0	30	0.2532	0.0053	0.2501	0.261	0.252	0.2497
2	49	30.1	0.377	0.0142	0.3654	0.3906	0.3878	0.3641
3	99	30.1	0.4939	0.0177	0.48	0.5082	0.5101	0.4774
4	149	30	0.6061	0.0204	0.5904	0.6213	0.626	0.5866
5	199	30.1	0.7141	0.0222	0.6972	0.7308	0.7354	0.6927
6	249	30	0.8188	0.0252	0.7998	0.8367	0.8441	0.7945
7	299	30	0.918	0.0258	0.8991	0.9385	0.9418	0.8925
8	348.9	30	1.0158	0.0286	0.9949	1.0365	1.0442	0.9878
9	398.9	30	1.1089	0.0308	1.0863	1.1317	1.139	1.0788
10	448.9	29.9	1.1985	0.0323	1.1744	1.2226	1.2299	1.1672
Cycles / Well
B1	Time [s]	Temp. [°C]	Mean	StDev	0;1	1;1	1;0	0;0
1	0	30	0.2785	0.0079	0.2724	0.2888	0.2805	0.2723
2	49	30.1	0.4122	0.0182	0.397	0.4275	0.4284	0.3957
3	99	30.1	0.5411	0.0226	0.5221	0.5563	0.5645	0.5213
4	149	30	0.6664	0.0258	0.6448	0.6828	0.6941	0.6441
5	199	30.1	0.7891	0.0289	0.7653	0.8076	0.82	0.7638
6	249	30	0.9093	0.0319	0.8835	0.9304	0.9427	0.8806
7	299	30	1.0266	0.0341	0.9991	1.0498	1.0619	0.9957
8	348.9	30	1.1408	0.0361	1.1118	1.1675	1.1762	1.1077
9	398.9	30	1.2512	0.0383	1.2205	1.2798	1.2886	1.216
10	448.9	29.9	1.3592	0.0404	1.3268	1.3895	1.3985	1.3221
Cycles / Well
C1	Time [s]	Temp. [°C]	Mean	StDev	0;1	1;1	1;0	0;0
1	0	30	0.2813	0.0115	0.2725	0.2952	0.2863	0.2713
2	49	30.1	0.4123	0.0241	0.3925	0.4306	0.4356	0.3906
3	99	30.1	0.5361	0.027	0.5139	0.5539	0.5644	0.5121
4	149	30	0.6591	0.0309	0.6347	0.6794	0.6914	0.6307
5	199	30.1	0.778	0.0338	0.7512	0.8014	0.8125	0.7467
6	249	30	0.896	0.0377	0.8666	0.9219	0.9345	0.8608
7	299	30	1.0088	0.0398	0.977	1.0376	1.0484	0.9721
8	348.9	30	1.121	0.0421	1.0886	1.1513	1.163	1.0811
9	398.9	30	1.2298	0.0437	1.1969	1.262	1.2725	1.1877
10	448.9	29.9	1.3354	0.0458	1.3005	1.3693	1.3803	1.2917
Cycles / Well
D1	Time [s]	Temp. [°C]	Mean	StDev	0;1	1;1	1;0	0;0
1	0	30	0.3146	0.0122	0.3035	0.3252	0.3253	0.3046
2	49	30.1	0.4538	0.0281	0.4291	0.4691	0.4857	0.4313
3	99	30.1	0.5877	0.0354	0.556	0.6077	0.6273	0.5597
4	149	30	0.7148	0.0374	0.6833	0.7292	0.7611	0.6858
5	199	30.1	0.8411	0.0411	0.8054	0.8593	0.8906	0.8091
6	249	30	0.9641	0.0439	0.9265	0.9839	1.0167	0.9293
7	299	30	1.0848	0.0468	1.0438	1.1068	1.1402	1.0483
8	348.9	30	1.2032	0.0495	1.16	1.2278	1.2609	1.1641
9	398.9	30	1.3176	0.0522	1.2727	1.3443	1.3781	1.2753
10	448.9	29.9	1.429	0.0526	1.3843	1.4558	1.4901	1.386
Cycles / Well
E1	Time [s]	Temp. [°C]	Mean	StDev	0;1	1;1	1;0	0;0
1	0	30	0.3262	0.0197	0.3085	0.3413	0.3452	0.3099
2	49	30.1	0.4666	0.0341	0.4377	0.4877	0.5036	0.4375
3	99	30.1	0.6014	0.0409	0.5668	0.6268	0.6456	0.5664
4	149	30	0.7312	0.0452	0.6928	0.76	0.7794	0.6925
5	199	30.1	0.8544	0.0474	0.8165	0.8748	0.9119	0.8145
6	249	30	0.9765	0.0495	0.9356	1.0012	1.0343	0.9349
7	299	30	1.0969	0.0544	1.0517	1.1225	1.1614	1.0521
8	348.9	30	1.2106	0.0542	1.1651	1.2403	1.2722	1.1651
9	398.9	30	1.3242	0.0578	1.2769	1.354	1.391	1.2749
10	448.9	29.9	1.4341	0.0611	1.3827	1.4658	1.5047	1.3834
Cycles / Well
F1	Time [s]	Temp. [°C]	Mean	StDev	0;1	1;1	1;0	0;0
1	0	30	0.3493	0.0218	0.3304	0.3653	0.3709	0.3307
2	49	30.1	0.4793	0.0321	0.4524	0.4967	0.5159	0.4522
3	99	30.1	0.6102	0.0385	0.5769	0.6385	0.6484	0.5772
4	149	30	0.7334	0.039	0.6992	0.7587	0.7747	0.7011
5	199	30.1	0.8591	0.0436	0.821	0.8874	0.9053	0.8228
6	249	30	0.9836	0.0469	0.9427	1.0157	1.032	0.944
7	299	30	1.1041	0.0492	1.0614	1.1378	1.1549	1.0624
8	348.9	30	1.2229	0.051	1.1806	1.254	1.2784	1.1786
9	398.9	30	1.3412	0.054	1.2966	1.3756	1.3988	1.2937
10	448.9	29.9	1.4564	0.0555	1.4113	1.4917	1.5156	1.4068
Cycles / Well
G1	Time [s]	Temp. [°C]	Mean	StDev	0;1	1;1	1;0	0;0
1	0	30	0.3514	0.0266	0.3293	0.3669	0.3809	0.3287
2	49	30.1	0.481	0.0359	0.4517	0.4969	0.5242	0.4511
3	99	30.1	0.6106	0.042	0.575	0.6395	0.6536	0.5742
4	149	30	0.7343	0.0436	0.6968	0.7663	0.7774	0.6966
5	199	30.1	0.8586	0.0491	0.8169	0.891	0.9101	0.8164
6	249	30	0.9786	0.049	0.9367	1.0122	1.029	0.9365
7	299	30	1.0973	0.0507	1.055	1.1304	1.1508	1.0531
8	348.9	30	1.2149	0.0527	1.1712	1.2454	1.2735	1.1697
9	398.9	30	1.3309	0.0562	1.2843	1.3636	1.3934	1.2825
10	448.9	29.9	1.4438	0.0576	1.3961	1.4764	1.5083	1.3942
Cycles / Well
H1	Time [s]	Temp. [°C]	Mean	StDev	0;1	1;1	1;0	0;0
1	0	30	0.3851	0.0326	0.3548	0.4029	0.422	0.3608
2	49	30.1	0.5105	0.0377	0.4753	0.5275	0.5555	0.4838
3	99	30.1	0.6389	0.0433	0.5979	0.6635	0.6872	0.6072
4	149	30	0.7618	0.0446	0.7183	0.789	0.8099	0.7299
5	199	30.1	0.8875	0.0507	0.838	0.9201	0.941	0.8511
6	249	30	1.0091	0.0514	0.9588	1.0421	1.0633	0.9722
7	299	30	1.1306	0.0548	1.0783	1.1641	1.1899	1.0902
8	348.9	30	1.2482	0.0544	1.1968	1.2818	1.3068	1.2074
9	398.9	30	1.3666	0.0599	1.3108	1.4008	1.4333	1.3215
10	448.9	29.9	1.4792	0.0598	1.422	1.5161	1.5437	1.4352
Cycles / Well
A2	Time [s]	Temp. [°C]	Mean	StDev	0;1	1;1	1;0	0;0
1	0	30	0.2423	0.0056	0.2391	0.2503	0.2418	0.238
2	49	30.1	0.3659	0.0137	0.3557	0.3792	0.3761	0.3524
3	99	30.1	0.4823	0.0171	0.4694	0.498	0.4961	0.4658
4	149	30	0.5935	0.0196	0.5794	0.6098	0.6111	0.574
5	199	30.1	0.7001	0.0215	0.6845	0.7173	0.7197	0.6787
6	249	30	0.8027	0.0234	0.7863	0.8204	0.8251	0.779
7	299	30	0.9016	0.0254	0.8842	0.9212	0.9254	0.8755
8	348.9	30	0.9972	0.0279	0.978	1.0188	1.0234	0.9688
9	398.9	30	1.0881	0.0294	1.0679	1.1112	1.1155	1.058
10	448.9	29.9	1.1764	0.0305	1.156	1.2011	1.2039	1.1445
Cycles / Well
B2	Time [s]	Temp. [°C]	Mean	StDev	0;1	1;1	1;0	0;0
1	0	30	0.2554	0.0087	0.247	0.2627	0.263	0.2489
2	49	30.1	0.3782	0.0198	0.3604	0.3902	0.3997	0.3624
3	99	30.1	0.4964	0.0246	0.4746	0.5104	0.5238	0.4767
4	149	30	0.6119	0.029	0.5864	0.6275	0.645	0.5888
5	199	30.1	0.724	0.0319	0.6954	0.7409	0.7607	0.6992
6	249	30	0.8338	0.0346	0.8031	0.8518	0.8737	0.8068
7	299	30	0.9405	0.0373	0.907	0.9583	0.9845	0.9124
8	348.9	30	1.0461	0.0396	1.0105	1.066	1.0922	1.0159
9	398.9	30	1.1471	0.0415	1.1095	1.1683	1.1951	1.1155
10	448.9	29.9	1.2473	0.0424	1.2091	1.2691	1.2963	1.2146
Cycles / Well
C2	Time [s]	Temp. [°C]	Mean	StDev	0;1	1;1	1;0	0;0
1	0	30	0.296	0.0095	0.2882	0.307	0.301	0.2879
2	49	30.1	0.4594	0.0227	0.4413	0.4773	0.4807	0.4384
3	99	30.1	0.6175	0.0291	0.5949	0.6405	0.6447	0.59
4	149	30	0.7676	0.0323	0.7432	0.7908	0.7999	0.7367
5	199	30.1	0.9141	0.0364	0.8866	0.9403	0.9503	0.8793
6	249	30	1.0562	0.0406	1.0258	1.0826	1.099	1.0173
7	299	30	1.1921	0.0423	1.1622	1.2198	1.2361	1.1502
8	348.9	30	1.3244	0.0461	1.2909	1.354	1.3731	1.2796
9	398.9	30	1.451	0.0486	1.4163	1.4835	1.5013	1.403
10	448.9	29.9	1.5733	0.0509	1.5365	1.6087	1.6248	1.523
Cycles / Well
D2	Time [s]	Temp. [°C]	Mean	StDev	0;1	1;1	1;0	0;0
1	0	30	0.3234	0.0123	0.3124	0.3354	0.3325	0.3133
2	49	30.1	0.4862	0.0248	0.4651	0.5009	0.5135	0.4651
3	99	30.1	0.6455	0.0316	0.6191	0.6659	0.679	0.618
4	149	30	0.7949	0.0336	0.7677	0.8119	0.8341	0.7661
5	199	30.1	0.9424	0.0377	0.9113	0.9627	0.9854	0.9102
6	249	30	1.0849	0.0405	1.0529	1.1074	1.1306	1.0487
7	299	30	1.2226	0.0448	1.1847	1.2485	1.2723	1.1848
8	348.9	30	1.3564	0.0471	1.3174	1.3864	1.4067	1.3153
9	398.9	30	1.4826	0.0493	1.4422	1.5123	1.5366	1.4393
10	448.9	29.9	1.6057	0.0496	1.566	1.634	1.661	1.5616
Cycles / Well
E2	Time [s]	Temp. [°C]	Mean	StDev	0;1	1;1	1;0	0;0
1	0	30	0.2974	0.0141	0.2853	0.3078	0.3114	0.2853
2	49	30.1	0.4242	0.0263	0.4037	0.4375	0.4547	0.4009
3	99	30.1	0.5454	0.0304	0.5222	0.5611	0.5805	0.5177
4	149	30	0.6632	0.0345	0.6371	0.6808	0.7031	0.6318
5	199	30.1	0.7776	0.0382	0.7492	0.7935	0.8241	0.7435
6	249	30	0.8903	0.0399	0.8614	0.9118	0.9356	0.8525
7	299	30	0.9992	0.0421	0.9691	1.0225	1.0464	0.9587
8	348.9	30	1.1035	0.043	1.0734	1.122	1.1552	1.0633
9	398.9	30	1.2063	0.0448	1.1759	1.2242	1.261	1.1641
10	448.9	29.9	1.3062	0.0447	1.2763	1.3255	1.3599	1.2632
Cycles / Well
F2	Time [s]	Temp. [°C]	Mean	StDev	0;1	1;1	1;0	0;0
1	0	30	0.3223	0.0211	0.3035	0.3392	0.3418	0.3045
2	49	30.1	0.4441	0.0297	0.4184	0.4633	0.4756	0.4191
3	99	30.1	0.5678	0.0379	0.5346	0.597	0.6041	0.5354
4	149	30	0.6839	0.0386	0.6507	0.711	0.7231	0.651
5	199	30.1	0.8003	0.042	0.7632	0.8284	0.8441	0.7655
6	249	30	0.9184	0.0463	0.8776	0.956	0.9609	0.879
7	299	30	1.0337	0.0506	0.9891	1.0738	1.0811	0.991
8	348.9	30	1.1459	0.0532	1.1009	1.1846	1.1987	1.0994
9	398.9	30	1.2553	0.054	1.2106	1.2919	1.3113	1.2074
10	448.9	29.9	1.3639	0.0566	1.3177	1.4042	1.4209	1.3128
Cycles / Well
G2	Time [s]	Temp. [°C]	Mean	StDev	0;1	1;1	1;0	0;0
1	0	30	0.3813	0.0298	0.3557	0.3989	0.4141	0.3564
2	49	30.1	0.5378	0.0351	0.5095	0.5555	0.5787	0.5078
3	99	30.1	0.6977	0.0427	0.6623	0.7291	0.7397	0.6595
4	149	30	0.8505	0.0466	0.813	0.8822	0.8987	0.8082
5	199	30.1	0.999	0.0494	0.9598	1.0314	1.0511	0.9539
6	249	30	1.1467	0.0532	1.1049	1.1839	1.2006	1.0972
7	299	30	1.2889	0.0567	1.2452	1.328	1.3468	1.2356
8	348.9	30	1.4257	0.057	1.3819	1.4651	1.4839	1.3719
9	398.9	30	1.5583	0.0595	1.5138	1.5939	1.6232	1.5021
10	448.9	29.9	1.6875	0.0592	1.6445	1.724	1.7512	1.6303
Cycles / Well
H2	Time [s]	Temp. [°C]	Mean	StDev	0;1	1;1	1;0	0;0
1	0	30	0.4194	0.0307	0.3918	0.4396	0.4517	0.3945
2	49	30.1	0.5818	0.0389	0.5463	0.6045	0.6248	0.5518
3	99	30.1	0.744	0.0426	0.7054	0.7701	0.7902	0.7103
4	149	30	0.9012	0.0455	0.8582	0.9311	0.9489	0.8665
5	199	30.1	1.0595	0.052	1.0105	1.0941	1.1137	1.0197
6	249	30	1.2127	0.0566	1.1595	1.2516	1.2706	1.1691
7	299	30	1.3626	0.061	1.3051	1.4073	1.4228	1.3153
8	348.9	30	1.5058	0.0617	1.4463	1.5552	1.5628	1.4591
9	398.9	30	1.6461	0.066	1.5831	1.6968	1.709	1.5953
10	448.9	29.9	1.7802	0.0702	1.7134	1.8326	1.8484	1.7263
Cycles / Well
A3	Time [s]	Temp. [°C]	Mean	StDev	0;1	1;1	1;0	0;0
1	0	30	0.2269	0.0064	0.2199	0.2326	0.2321	0.223
2	49	30.1	0.3473	0.0158	0.3332	0.3508	0.3682	0.3371
3	99	30.1	0.4594	0.0187	0.4422	0.4646	0.4835	0.4474
4	149	30	0.5667	0.0219	0.5465	0.572	0.5953	0.5531
5	199	30.1	0.6695	0.0233	0.6477	0.6753	0.6998	0.6551
6	249	30	0.7693	0.0262	0.7444	0.7767	0.8028	0.7533
7	299	30	0.8649	0.028	0.8388	0.8717	0.9013	0.8477
8	348.9	30	0.9578	0.0297	0.93	0.9652	0.9963	0.9396
9	398.9	30	1.0462	0.0309	1.0174	1.0548	1.0859	1.0268
10	448.9	29.9	1.1316	0.0318	1.1009	1.1421	1.1716	1.112
Cycles / Well
B3	Time [s]	Temp. [°C]	Mean	StDev	0;1	1;1	1;0	0;0
1	0	30	0.2512	0.0119	0.2403	0.2599	0.2631	0.2415
2	49	30.1	0.3826	0.0189	0.3659	0.3916	0.4049	0.368
3	99	30.1	0.5105	0.0221	0.4909	0.5217	0.5361	0.4933
4	149	30	0.6342	0.0242	0.6128	0.6462	0.6623	0.6153
5	199	30.1	0.7556	0.0267	0.7317	0.7701	0.7859	0.7346
6	249	30	0.8742	0.0287	0.8487	0.8904	0.9063	0.8513
7	299	30	0.9891	0.0304	0.9623	1.0065	1.023	0.9647
8	348.9	30	1.1016	0.0327	1.0722	1.1212	1.1374	1.0756
9	398.9	30	1.2108	0.0338	1.1815	1.2308	1.2481	1.1828
10	448.9	29.9	1.3163	0.0352	1.2861	1.3369	1.3553	1.287
Cycles / Well
C3	Time [s]	Temp. [°C]	Mean	StDev	0;1	1;1	1;0	0;0
1	0	30	0.26	0.0044	0.2557	0.265	0.2621	0.257
2	49	30.1	0.3963	0.0109	0.3868	0.4055	0.4059	0.3868
3	99	30.1	0.5303	0.0147	0.5178	0.541	0.5448	0.5175
4	149	30	0.6605	0.0171	0.6466	0.6721	0.6781	0.6451
5	199	30.1	0.7873	0.0194	0.7718	0.7999	0.8077	0.7697
6	249	30	0.9117	0.0222	0.8938	0.9257	0.9356	0.8918
7	299	30	1.0324	0.0247	1.0126	1.0487	1.0583	1.0098
8	348.9	30	1.1497	0.0266	1.1282	1.1667	1.1781	1.1258
9	398.9	30	1.2626	0.029	1.2394	1.2813	1.2934	1.2365
10	448.9	29.9	1.3737	0.0317	1.348	1.3941	1.4073	1.3455
Cycles / Well
D3	Time [s]	Temp. [°C]	Mean	StDev	0;1	1;1	1;0	0;0
1	0	30	0.2744	0.0112	0.265	0.2865	0.2814	0.2647
2	49	30.1	0.4039	0.022	0.3858	0.4218	0.424	0.3839
3	99	30.1	0.5299	0.0272	0.5075	0.5508	0.5558	0.5054
4	149	30	0.6544	0.0325	0.6279	0.6829	0.682	0.6246
5	199	30.1	0.7746	0.036	0.7451	0.8069	0.8046	0.7418
6	249	30	0.8924	0.0382	0.863	0.9274	0.9233	0.8559
7	299	30	1.0062	0.041	0.9728	1.0413	1.0421	0.9688
8	348.9	30	1.1206	0.0438	1.0871	1.1595	1.1572	1.0784
9	398.9	30	1.2308	0.0483	1.1932	1.275	1.27	1.185
10	448.9	29.9	1.3367	0.0501	1.2969	1.3827	1.3772	1.2899
Cycles / Well
E3	Time [s]	Temp. [°C]	Mean	StDev	0;1	1;1	1;0	0;0
1	0	30	0.2933	0.0141	0.2816	0.3071	0.3038	0.2806
2	49	30.1	0.4242	0.0236	0.4054	0.4414	0.4476	0.4023
3	99	30.1	0.5512	0.028	0.5301	0.5698	0.5802	0.5246
4	149	30	0.6747	0.0318	0.6512	0.6964	0.7073	0.6438
5	199	30.1	0.797	0.037	0.7694	0.8259	0.8318	0.7608
6	249	30	0.9148	0.0395	0.8867	0.945	0.9524	0.875
7	299	30	1.0273	0.0403	1.0001	1.0551	1.0681	0.986
8	348.9	30	1.1413	0.0455	1.1105	1.1781	1.1824	1.094
9	398.9	30	1.2475	0.0466	1.2168	1.283	1.2915	1.1988
10	448.9	29.9	1.3547	0.0507	1.3206	1.3987	1.3976	1.302
Cycles / Well
F3	Time [s]	Temp. [°C]	Mean	StDev	0;1	1;1	1;0	0;0
1	0	30	0.31	0.0182	0.2948	0.3291	0.322	0.2941
2	49	30.1	0.4368	0.026	0.4155	0.459	0.4597	0.4131
3	99	30.1	0.5611	0.0297	0.5363	0.5853	0.5883	0.5344
4	149	30	0.6842	0.0327	0.6572	0.7118	0.7133	0.6546
5	199	30.1	0.8053	0.0349	0.7765	0.8347	0.8363	0.7736
6	249	30	0.9277	0.0397	0.8956	0.9592	0.9649	0.8913
7	299	30	1.0448	0.0424	1.0092	1.08	1.0831	1.0069
8	348.9	30	1.1644	0.0468	1.1274	1.2041	1.2055	1.1205
9	398.9	30	1.2824	0.0534	1.2407	1.3342	1.3225	1.232
10	448.9	29.9	1.3944	0.0557	1.3507	1.4477	1.4371	1.3421
Cycles / Well
G3	Time [s]	Temp. [°C]	Mean	StDev	0;1	1;1	1;0	0;0
1	0	30	0.3312	0.0387	0.3012	0.3421	0.3815	0.3002
2	49	30.1	0.4516	0.0418	0.4201	0.4625	0.5062	0.4177
3	99	30.1	0.5742	0.0457	0.5411	0.5861	0.6338	0.5356
4	149	30	0.6946	0.0471	0.6605	0.7095	0.7547	0.6538
5	199	30.1	0.813	0.0471	0.7795	0.8303	0.8715	0.7705
6	249	30	0.9325	0.0501	0.898	0.9524	0.9938	0.8857
7	299	30	1.0494	0.0534	1.0135	1.0706	1.1147	0.9987
8	348.9	30	1.1649	0.0548	1.1281	1.1912	1.2288	1.1113
9	398.9	30	1.2777	0.056	1.2403	1.3069	1.3415	1.2221
10	448.9	29.9	1.3883	0.0566	1.3515	1.418	1.4524	1.3312
Cycles / Well
H3	Time [s]	Temp. [°C]	Mean	StDev	0;1	1;1	1;0	0;0
1	0	30	0.3537	0.0283	0.3295	0.3831	0.3729	0.3295
2	49	30.1	0.4822	0.0322	0.4541	0.5103	0.5097	0.4545
3	99	30.1	0.6132	0.037	0.5821	0.6441	0.6464	0.5802
4	149	30	0.74	0.0385	0.707	0.7744	0.7721	0.7064
5	199	30.1	0.8677	0.0416	0.8322	0.9035	0.9038	0.831
6	249	30	0.9946	0.0454	0.956	1.0345	1.0333	0.9547
7	299	30	1.1194	0.0482	1.0796	1.1615	1.1606	1.0757
8	348.9	30	1.2415	0.0504	1.1992	1.2865	1.2838	1.1964
9	398.9	30	1.3609	0.0532	1.3155	1.4081	1.4058	1.314
10	448.9	29.9	1.479	0.0561	1.4315	1.5285	1.5267	1.4293
Cycles / Well
A4	Time [s]	Temp. [°C]	Mean	StDev	0;1	1;1	1;0	0;0
1	0	30	0.1789	0.0005	0.1797	0.1786	0.1784	0.1789
2	49	30.1	0.1788	0.001	0.1802	0.1787	0.1777	0.1786
3	99	30.1	0.1787	0.0012	0.1798	0.1795	0.1773	0.1781
4	149	30	0.1785	0.0013	0.1799	0.1793	0.1774	0.1774
5	199	30.1	0.1781	0.0012	0.1796	0.1786	0.1771	0.1772
6	249	30	0.1785	0.0009	0.1795	0.179	0.1779	0.1775
7	299	30	0.1781	0.0008	0.179	0.1785	0.1777	0.1773
8	348.9	30	0.1784	0.0007	0.179	0.179	0.178	0.1776
9	398.9	30	0.1781	0.0009	0.1785	0.1791	0.1774	0.1774
10	448.9	29.9	0.1784	0.0008	0.1789	0.1793	0.1779	0.1776
Cycles / Well
B4	Time [s]	Temp. [°C]	Mean	StDev	0;1	1;1	1;0	0;0
1	0	30	0.1735	0.0005	0.1731	0.1736	0.1742	0.1732
2	49	30.1	0.1727	0.0008	0.1733	0.1734	0.1723	0.1718
3	99	30.1	0.1726	0.0006	0.173	0.1732	0.1724	0.1719
4	149	30	0.1729	0.0004	0.1733	0.1732	0.1723	0.1729
5	199	30.1	0.1731	0.0005	0.1736	0.1734	0.1724	0.1731
6	249	30	0.1734	0.0006	0.1741	0.1735	0.1726	0.1736
7	299	30	0.1731	0.0007	0.174	0.1732	0.1722	0.1733
8	348.9	30	0.1734	0.0006	0.1742	0.1736	0.1728	0.1731
9	398.9	30	0.1732	0.0007	0.174	0.1731	0.1724	0.1732
10	448.9	29.9	0.1732	0.0007	0.1742	0.173	0.1725	0.173
Cycles / Well
C4	Time [s]	Temp. [°C]	Mean	StDev	0;1	1;1	1;0	0;0
1	0	30	0.1758	0.0016	0.1762	0.1779	0.1748	0.1742
2	49	30.1	0.175	0.0013	0.1744	0.1768	0.1749	0.1739
3	99	30.1	0.175	0.0009	0.1751	0.1763	0.1747	0.174
4	149	30	0.175	0.001	0.1751	0.1763	0.1745	0.174
5	199	30.1	0.1749	0.0011	0.1752	0.1762	0.1746	0.1735
6	249	30	0.1751	0.0012	0.1755	0.1764	0.175	0.1736
7	299	30	0.175	0.0011	0.1752	0.1763	0.1748	0.1737
8	348.9	30	0.1751	0.0013	0.1754	0.1766	0.1748	0.1735
9	398.9	30	0.1748	0.0013	0.1753	0.1763	0.1744	0.1732
10	448.9	29.9	0.175	0.0014	0.1752	0.1768	0.1744	0.1735
Cycles / Well
D4	Time [s]	Temp. [°C]	Mean	StDev	0;1	1;1	1;0	0;0
1	0	30	0.1725	0.002	0.1711	0.1739	0.1745	0.1705
2	49	30.1	0.1719	0.0015	0.1714	0.1729	0.1734	0.1701
3	99	30.1	0.1717	0.001	0.1712	0.1727	0.1724	0.1705
4	149	30	0.1718	0.0008	0.1714	0.1728	0.1722	0.171
5	199	30.1	0.1719	0.0012	0.1714	0.1734	0.1721	0.1707
6	249	30	0.1721	0.0015	0.1715	0.174	0.1722	0.1705
7	299	30	0.1718	0.0011	0.1715	0.1731	0.172	0.1706
8	348.9	30	0.172	0.0013	0.1714	0.1736	0.1721	0.1706
9	398.9	30	0.1717	0.0013	0.1713	0.1733	0.1721	0.1703
10	448.9	29.9	0.1718	0.0011	0.1715	0.1732	0.1719	0.1706
Cycles / Well
E4	Time [s]	Temp. [°C]	Mean	StDev	0;1	1;1	1;0	0;0
1	0	30	0.173	0.0016	0.1724	0.1748	0.1735	0.1712
2	49	30.1	0.1726	0.0015	0.172	0.1743	0.173	0.1708
3	99	30.1	0.1723	0.0014	0.1723	0.1739	0.1725	0.1705
4	149	30	0.1724	0.0014	0.1723	0.1741	0.1724	0.1708
5	199	30.1	0.1723	0.0014	0.1725	0.1739	0.1723	0.1705
6	249	30	0.1727	0.0012	0.1727	0.174	0.1727	0.1712
7	299	30	0.1724	0.0012	0.1722	0.174	0.1725	0.171
8	348.9	30	0.1725	0.0013	0.1722	0.1742	0.1725	0.171
9	398.9	30	0.1722	0.0013	0.1721	0.174	0.172	0.1707
10	448.9	29.9	0.1725	0.0012	0.1724	0.174	0.1724	0.171
Cycles / Well
F4	Time [s]	Temp. [°C]	Mean	StDev	0;1	1;1	1;0	0;0
1	0	30	0.1738	0.0013	0.1728	0.1755	0.174	0.1727
2	49	30.1	0.1733	0.0012	0.1725	0.1748	0.1737	0.1722
3	99	30.1	0.1732	0.0013	0.1725	0.1749	0.1737	0.1718
4	149	30	0.1732	0.0014	0.1725	0.175	0.1734	0.1719
5	199	30.1	0.1733	0.0014	0.1727	0.1749	0.1739	0.1716
6	249	30	0.1734	0.0014	0.1727	0.1751	0.1738	0.1718
7	299	30	0.173	0.0014	0.1724	0.1747	0.1735	0.1716
8	348.9	30	0.1734	0.0014	0.1727	0.1752	0.1738	0.172
9	398.9	30	0.173	0.0013	0.1726	0.1748	0.1732	0.1716
10	448.9	29.9	0.173	0.0013	0.1726	0.1747	0.1732	0.1717
Cycles / Well
G4	Time [s]	Temp. [°C]	Mean	StDev	0;1	1;1	1;0	0;0
1	0	30	0.1714	0.0012	0.1715	0.1729	0.1713	0.1699
2	49	30.1	0.1711	0.0017	0.1707	0.1728	0.1719	0.1689
3	99	30.1	0.1708	0.0018	0.17	0.1727	0.1717	0.1687
4	149	30	0.1708	0.0017	0.1702	0.1727	0.1714	0.1687
5	199	30.1	0.1706	0.0017	0.1702	0.1724	0.1713	0.1685
6	249	30	0.1708	0.0018	0.1704	0.1726	0.1718	0.1685
7	299	30	0.1704	0.0015	0.1701	0.172	0.1711	0.1684
8	348.9	30	0.1707	0.002	0.1703	0.1727	0.1716	0.1681
9	398.9	30	0.1704	0.0019	0.17	0.1725	0.1711	0.168
10	448.9	29.9	0.1705	0.0019	0.1698	0.1727	0.1714	0.1683
Cycles / Well
H4	Time [s]	Temp. [°C]	Mean	StDev	0;1	1;1	1;0	0;0
1	0	30	0.1807	0.0024	0.1778	0.1823	0.1829	0.1799
2	49	30.1	0.1805	0.0029	0.1774	0.1831	0.1829	0.1788
3	99	30.1	0.1806	0.0028	0.1775	0.1828	0.1832	0.179
4	149	30	0.1807	0.0028	0.1775	0.1828	0.1832	0.1792
5	199	30.1	0.1803	0.0028	0.1771	0.1825	0.1827	0.1788
6	249	30	0.1805	0.0027	0.1775	0.1827	0.1828	0.179
7	299	30	0.1802	0.0027	0.1771	0.1824	0.1825	0.1789
8	348.9	30	0.1803	0.0028	0.1772	0.1826	0.1827	0.1788
9	398.9	30	0.1801	0.0029	0.1767	0.1827	0.1824	0.1786
10	448.9	29.9	0.1803	0.0027	0.177	0.1827	0.1823	0.1791
Cycles / Well
A5	Time [s]	Temp. [°C]	Mean	StDev	0;1	1;1	1;0	0;0
1	0	30	0.1527	0.0019	0.1514	0.1539	0.1547	0.1508
2	49	30.1	0.1526	0.0023	0.1511	0.1548	0.1543	0.1501
3	99	30.1	0.1525	0.0024	0.1512	0.1552	0.1537	0.1499
4	149	30	0.1523	0.0021	0.1512	0.1547	0.1533	0.1501
5	199	30.1	0.1524	0.0024	0.1508	0.1551	0.1536	0.15
6	249	30	0.1527	0.0026	0.151	0.1557	0.154	0.1502
7	299	30	0.1527	0.0024	0.1512	0.1555	0.1539	0.1503
8	348.9	30	0.1531	0.0026	0.1514	0.156	0.1546	0.1506
9	398.9	30	0.1525	0.0025	0.1508	0.1555	0.1536	0.1502
10	448.9	29.9	0.153	0.0027	0.151	0.1561	0.1543	0.1505
Cycles / Well
B5	Time [s]	Temp. [°C]	Mean	StDev	0;1	1;1	1;0	0;0
1	0	30	0.1374	0.001	0.1368	0.1387	0.1363	0.1378
2	49	30.1	0.1371	0.0007	0.137	0.137	0.1362	0.138
3	99	30.1	0.1371	0.0009	0.1366	0.1372	0.1362	0.1382
4	149	30	0.137	0.0007	0.1368	0.1373	0.136	0.1378
5	199	30.1	0.1371	0.0009	0.1368	0.1375	0.136	0.138
6	249	30	0.1371	0.0009	0.1369	0.1372	0.136	0.1383
7	299	30	0.1369	0.0008	0.1367	0.1372	0.1359	0.1378
8	348.9	30	0.1372	0.0009	0.1371	0.1374	0.1361	0.1383
9	398.9	30	0.1369	0.001	0.1366	0.1372	0.1358	0.1381
10	448.9	29.9	0.1371	0.0009	0.137	0.1375	0.1359	0.138
Cycles / Well
C5	Time [s]	Temp. [°C]	Mean	StDev	0;1	1;1	1;0	0;0
1	0	30	0.1398	0.0013	0.1395	0.1416	0.1396	0.1386
2	49	30.1	0.139	0.0012	0.1388	0.1406	0.139	0.1377
3	99	30.1	0.1387	0.001	0.1385	0.1402	0.1383	0.138
4	149	30	0.1388	0.0013	0.1385	0.1406	0.1384	0.1377
5	199	30.1	0.1389	0.0011	0.1388	0.1405	0.1387	0.1378
6	249	30	0.139	0.001	0.1389	0.1404	0.1387	0.138
7	299	30	0.1389	0.001	0.1388	0.1402	0.1386	0.138
8	348.9	30	0.1391	0.0011	0.139	0.1406	0.1389	0.138
9	398.9	30	0.1388	0.001	0.1388	0.1402	0.1383	0.138
10	448.9	29.9	0.139	0.0008	0.1389	0.1401	0.1389	0.1381
Cycles / Well
D5	Time [s]	Temp. [°C]	Mean	StDev	0;1	1;1	1;0	0;0
1	0	30	0.1392	0.0017	0.1393	0.1414	0.1389	0.1373
2	49	30.1	0.139	0.0015	0.1389	0.141	0.139	0.1372
3	99	30.1	0.1385	0.001	0.1387	0.1395	0.1387	0.1371
4	149	30	0.1387	0.0016	0.1385	0.1408	0.139	0.1368
5	199	30.1	0.1385	0.0013	0.1385	0.1398	0.1389	0.1367
6	249	30	0.1386	0.0013	0.1386	0.1401	0.1387	0.1369
7	299	30	0.1384	0.0015	0.1382	0.1402	0.1387	0.1365
8	348.9	30	0.1385	0.001	0.1384	0.1395	0.1387	0.1372
9	398.9	30	0.1387	0.0016	0.1382	0.1407	0.1388	0.1369
10	448.9	29.9	0.1385	0.001	0.1386	0.1396	0.1387	0.1371
Cycles / Well
E5	Time [s]	Temp. [°C]	Mean	StDev	0;1	1;1	1;0	0;0
1	0	30	0.1365	0.0006	0.1366	0.1369	0.1369	0.1355
2	49	30.1	0.1362	0.0006	0.1356	0.1366	0.1369	0.1358
3	99	30.1	0.1363	0.0007	0.1358	0.1372	0.1364	0.1358
4	149	30	0.1364	0.0007	0.136	0.1372	0.1367	0.1356
5	199	30.1	0.1362	0.0006	0.1359	0.1371	0.1363	0.1357
6	249	30	0.1367	0.0007	0.1362	0.1375	0.1371	0.136
7	299	30	0.1363	0.0007	0.136	0.1373	0.1364	0.1356
8	348.9	30	0.1366	0.0008	0.1362	0.1376	0.1368	0.1358
9	398.9	30	0.1365	0.0007	0.1363	0.1374	0.1364	0.1357
10	448.9	29.9	0.1365	0.0008	0.1362	0.1375	0.1366	0.1357
Cycles / Well
F5	Time [s]	Temp. [°C]	Mean	StDev	0;1	1;1	1;0	0;0
1	0	30	0.1379	0.0009	0.1378	0.1389	0.1382	0.1369
2	49	30.1	0.1374	0.0012	0.1372	0.1386	0.1379	0.1359
3	99	30.1	0.1369	0.0014	0.1365	0.1384	0.1376	0.1351
4	149	30	0.1369	0.0015	0.1367	0.1386	0.1374	0.1349
5	199	30.1	0.1367	0.0012	0.1368	0.1381	0.1369	0.1351
6	249	30	0.137	0.0013	0.1372	0.1384	0.1372	0.1352
7	299	30	0.1368	0.0011	0.1369	0.1381	0.1367	0.1353
8	348.9	30	0.1372	0.0012	0.1372	0.1386	0.1372	0.1358
9	398.9	30	0.1368	0.0012	0.1371	0.1383	0.1366	0.1353
10	448.9	29.9	0.1369	0.0012	0.1372	0.1382	0.1369	0.1354
Cycles / Well
G5	Time [s]	Temp. [°C]	Mean	StDev	0;1	1;1	1;0	0;0
1	0	30	0.1362	0.0011	0.1369	0.1372	0.1351	0.1354
2	49	30.1	0.1357	0.0009	0.1361	0.1368	0.1348	0.1351
3	99	30.1	0.1356	0.0009	0.1361	0.1367	0.1349	0.135
4	149	30	0.1361	0.001	0.1363	0.1375	0.1355	0.1353
5	199	30.1	0.136	0.0011	0.1364	0.1374	0.1354	0.1349
6	249	30	0.1362	0.0013	0.1365	0.1379	0.1354	0.1349
7	299	30	0.136	0.0011	0.1363	0.1374	0.1351	0.135
8	348.9	30	0.1361	0.0012	0.1368	0.1375	0.1353	0.135
9	398.9	30	0.1358	0.0011	0.1363	0.1371	0.1347	0.1349
10	448.9	29.9	0.1361	0.0012	0.1366	0.1376	0.135	0.1352
Cycles / Well
H5	Time [s]	Temp. [°C]	Mean	StDev	0;1	1;1	1;0	0;0
1	0	30	0.1424	0.0016	0.1431	0.1408	0.1413	0.1444
2	49	30.1	0.1417	0.002	0.1431	0.1396	0.1404	0.1436
3	99	30.1	0.1416	0.0016	0.1429	0.1402	0.1403	0.1429
4	149	30	0.1415	0.0017	0.1425	0.1397	0.1406	0.1432
5	199	30.1	0.1416	0.0018	0.1429	0.1396	0.1405	0.1433
6	249	30	0.1417	0.0018	0.1431	0.1399	0.1406	0.1435
7	299	30	0.1414	0.0017	0.1429	0.1397	0.1403	0.143
8	348.9	30	0.1417	0.0017	0.143	0.1398	0.1408	0.1433
9	398.9	30	0.1416	0.0019	0.1431	0.1396	0.1405	0.1433
10	448.9	29.9	0.1418	0.0018	0.1433	0.1399	0.1409	0.1434
Cycles / Well
A6	Time [s]	Temp. [°C]	Mean	StDev	0;1	1;1	1;0	0;0
1	0	30	0.1627	0.0013	0.1631	0.1643	0.1616	0.1618
2	49	30.1	0.1609	0.001	0.161	0.1623	0.1606	0.1599
3	99	30.1	0.1613	0.0015	0.1612	0.1634	0.1607	0.1599
4	149	30	0.1612	0.001	0.1614	0.1625	0.1609	0.1601
5	199	30.1	0.1614	0.0013	0.1612	0.1632	0.161	0.1601
6	249	30	0.1616	0.0018	0.1614	0.1642	0.1609	0.16
7	299	30	0.1612	0.0017	0.1611	0.1636	0.1605	0.1597
8	348.9	30	0.1616	0.0018	0.1616	0.1641	0.1608	0.16
9	398.9	30	0.1614	0.0022	0.1609	0.1646	0.1606	0.1596
10	448.9	29.9	0.1616	0.0016	0.1615	0.1639	0.1609	0.1601
Cycles / Well
B6	Time [s]	Temp. [°C]	Mean	StDev	0;1	1;1	1;0	0;0
1	0	30	0.1538	0.001	0.1541	0.1552	0.1528	0.1533
2	49	30.1	0.1534	0.0008	0.1529	0.1545	0.153	0.1533
3	99	30.1	0.1532	0.0009	0.1526	0.1544	0.1529	0.1527
4	149	30	0.1533	0.0006	0.153	0.1542	0.1529	0.1529
5	199	30.1	0.1533	0.0006	0.1529	0.1542	0.1531	0.1529
6	249	30	0.1533	0.0006	0.153	0.1542	0.153	0.1528
7	299	30	0.1531	0.0008	0.1529	0.1543	0.1528	0.1526
8	348.9	30	0.1534	0.0008	0.1532	0.1546	0.153	0.1527
9	398.9	30	0.1533	0.0009	0.1531	0.1545	0.1529	0.1525
10	448.9	29.9	0.1532	0.0008	0.1531	0.1544	0.1528	0.1525
Cycles / Well
C6	Time [s]	Temp. [°C]	Mean	StDev	0;1	1;1	1;0	0;0
1	0	30	0.1529	0.0021	0.1526	0.1556	0.153	0.1505
2	49	30.1	0.153	0.0026	0.1517	0.1554	0.155	0.1499
3	99	30.1	0.1526	0.0018	0.152	0.1544	0.1536	0.1504
4	149	30	0.1527	0.0017	0.1528	0.1547	0.1528	0.1505
5	199	30.1	0.1526	0.002	0.1527	0.1554	0.1521	0.1505
6	249	30	0.1529	0.0019	0.1533	0.1553	0.1523	0.1508
7	299	30	0.1528	0.002	0.153	0.1553	0.1522	0.1505
8	348.9	30	0.153	0.0018	0.1527	0.1553	0.1529	0.151
9	398.9	30	0.1529	0.0019	0.1525	0.1554	0.1528	0.1509
10	448.9	29.9	0.1531	0.0019	0.153	0.1554	0.153	0.1508
Cycles / Well
D6	Time [s]	Temp. [°C]	Mean	StDev	0;1	1;1	1;0	0;0
1	0	30	0.1528	0.0024	0.1511	0.1555	0.154	0.1505
2	49	30.1	0.152	0.0017	0.1506	0.1541	0.1527	0.1507
3	99	30.1	0.1522	0.0013	0.1514	0.1538	0.1526	0.1508
4	149	30	0.152	0.0007	0.1517	0.1528	0.1524	0.1513
5	199	30.1	0.1523	0.0016	0.1516	0.1543	0.1527	0.1506
6	249	30	0.1523	0.0008	0.1518	0.1534	0.1522	0.1516
7	299	30	0.1524	0.0016	0.1514	0.1544	0.1529	0.1507
8	348.9	30	0.1524	0.0007	0.1523	0.1531	0.1526	0.1514
9	398.9	30	0.1519	0.0008	0.1514	0.1529	0.1523	0.1511
10	448.9	29.9	0.1524	0.001	0.1519	0.1537	0.1527	0.1513
Cycles / Well
E6	Time [s]	Temp. [°C]	Mean	StDev	0;1	1;1	1;0	0;0
1	0	30	0.1528	0.0013	0.1519	0.1546	0.1529	0.1517
2	49	30.1	0.1523	0.0011	0.1519	0.1538	0.1524	0.1513
3	99	30.1	0.1522	0.0011	0.1517	0.1536	0.1522	0.1511
4	149	30	0.1522	0.001	0.152	0.1536	0.1522	0.1511
5	199	30.1	0.1524	0.001	0.1523	0.1537	0.1521	0.1514
6	249	30	0.1525	0.0011	0.1521	0.154	0.1524	0.1516
7	299	30	0.1525	0.0012	0.1522	0.1541	0.1522	0.1513
8	348.9	30	0.1526	0.0013	0.1523	0.1544	0.1525	0.1512
9	398.9	30	0.1524	0.0013	0.1522	0.1543	0.1523	0.151
10	448.9	29.9	0.1524	0.0013	0.1521	0.1541	0.1524	0.1511
Cycles / Well
F6	Time [s]	Temp. [°C]	Mean	StDev	0;1	1;1	1;0	0;0
1	0	30	0.1533	0.0022	0.1511	0.1552	0.1552	0.1517
2	49	30.1	0.1522	0.0024	0.1502	0.1549	0.1536	0.1501
3	99	30.1	0.1515	0.0019	0.1504	0.1538	0.1525	0.1496
4	149	30	0.1515	0.0015	0.1506	0.1533	0.1521	0.15
5	199	30.1	0.1514	0.0011	0.1512	0.1527	0.1515	0.1501
6	249	30	0.1518	0.0009	0.152	0.1528	0.1518	0.1507
7	299	30	0.1514	0.0006	0.1514	0.1522	0.1511	0.1507
8	348.9	30	0.1517	0.0008	0.1517	0.1528	0.1515	0.1509
9	398.9	30	0.1516	0.0007	0.1516	0.1525	0.1515	0.1508
10	448.9	29.9	0.1517	0.0008	0.1515	0.1528	0.1516	0.151
Cycles / Well
G6	Time [s]	Temp. [°C]	Mean	StDev	0;1	1;1	1;0	0;0
1	0	30	0.1543	0.0011	0.1545	0.1555	0.1543	0.1528
2	49	30.1	0.1538	0.0008	0.1539	0.1547	0.154	0.1526
3	99	30.1	0.1535	0.001	0.1533	0.1547	0.1537	0.1523
4	149	30	0.1534	0.0011	0.1535	0.1546	0.1533	0.1521
5	199	30.1	0.1531	0.001	0.1531	0.1544	0.1529	0.1521
6	249	30	0.1534	0.001	0.1534	0.1547	0.1532	0.1524
7	299	30	0.1534	0.0008	0.1533	0.1545	0.1532	0.1526
8	348.9	30	0.1533	0.0009	0.1535	0.1544	0.1529	0.1523
9	398.9	30	0.1556	0.0024	0.1537	0.1574	0.158	0.1535
10	448.9	29.9	0.1555	0.0009	0.1551	0.1565	0.1561	0.1545
Cycles / Well
H6	Time [s]	Temp. [°C]	Mean	StDev	0;1	1;1	1;0	0;0
1	0	30	0.1572	0.0015	0.1569	0.1589	0.1578	0.1553
2	49	30.1	0.1567	0.0016	0.1572	0.1586	0.1561	0.1549
3	99	30.1	0.1569	0.0011	0.1573	0.1583	0.1564	0.1558
4	149	30	0.1572	0.0006	0.1573	0.158	0.1571	0.1565
5	199	30.1	0.1568	0.001	0.1573	0.1578	0.1567	0.1555
6	249	30	0.1569	0.0009	0.1574	0.1579	0.1565	0.1558
7	299	30	0.1566	0.0007	0.1568	0.1575	0.1562	0.1559
8	348.9	30	0.1569	0.0008	0.157	0.1578	0.1567	0.1559
9	398.9	30	0.1565	0.0008	0.1565	0.1575	0.1565	0.1556
10	448.9	29.9	0.1566	0.0009	0.1567	0.1577	0.1563	0.1556
End Time:	29/01/2016 11:59:48

## Sheet: 2
Application: Tecan i-control				Tecan i-control , 1.9.17.0
Device: infinite 200Pro				Serial number: 1203000153				Serial number of connected stacker:
Firmware: V_3.22_12/10_Infinite (Dec 14 2010/13.07.14)				MAI, V_3.22_12/10_Infinite (Dec 14 2010/13.07.14)
Date:	29/01/2016
Time:	11:41:35
System				BLJVZ4J
User				BLJVZ4J\Nanodrop
Plate				Greiner 96 Flat Bottom Transparent Polystyrol [GRE96ft.pdfx]
Plate-ID (Stacker)
Wait (Plate)				On	Target Temperature: 30 °C
Shaking (Linear) Duration:				5	s
Shaking (Linear) Amplitude:				1	mm
List of actions in this measurement script:
Kinetic
Absorbance
Label: Label1
Kinetic Measurement
Kinetic Cycles				10
Interval Time				00:00:50
Mode				Absorbance
Multiple Reads per Well (Square (filled))				2 x 2
Multiple Reads per Well (Border)				1750	µm
Wavelength				340	nm
Bandwidth				9	nm
Number of Flashes				5
Settle Time				0	ms
Part of Plate				A7-H12
Start Time:	29/01/2016 11:41:41
Cycles / Well
A7	Time [s]	Temp. [°C]	Mean	StDev	0;1	1;1	1;0	0;0
1	0	30.1	0.2679	0.0029	0.2645	0.2703	0.2704	0.2666
2	49	30	0.4342	0.0122	0.4227	0.4442	0.4453	0.4245
3	99	30.1	0.5969	0.0158	0.5823	0.6101	0.6111	0.5842
4	149	29.9	0.7532	0.0201	0.7342	0.7691	0.772	0.7375
5	199	30.2	0.9027	0.0239	0.8802	0.9208	0.9257	0.8841
6	249	30.1	1.0458	0.0255	1.0224	1.0656	1.0701	1.0251
7	299	30	1.1838	0.0285	1.1574	1.2049	1.2116	1.1611
8	349	30.1	1.3138	0.0305	1.285	1.3368	1.3433	1.2902
9	399	29.9	1.4391	0.032	1.41	1.4633	1.4702	1.4131
10	449	30	1.5557	0.0347	1.5221	1.579	1.5917	1.5301
Cycles / Well
B7	Time [s]	Temp. [°C]	Mean	StDev	0;1	1;1	1;0	0;0
1	0	30.1	0.2877	0.0035	0.2833	0.2903	0.2908	0.2865
2	49	30	0.4417	0.01	0.431	0.4479	0.4523	0.4358
3	99	30.1	0.5935	0.0135	0.5793	0.6025	0.6072	0.585
4	149	29.9	0.7401	0.0174	0.7217	0.7508	0.7586	0.7295
5	199	30.2	0.8816	0.0201	0.8607	0.8939	0.9029	0.8688
6	249	30.1	1.0174	0.0224	0.9939	1.0308	1.0413	1.0034
7	299	30	1.1494	0.0241	1.124	1.1636	1.1754	1.1344
8	349	30.1	1.2755	0.0267	1.2478	1.2899	1.3054	1.2589
9	399	29.9	1.3976	0.0285	1.3682	1.4129	1.4295	1.3797
10	449	30	1.5123	0.0303	1.4808	1.5268	1.5472	1.4942
Cycles / Well
C7	Time [s]	Temp. [°C]	Mean	StDev	0;1	1;1	1;0	0;0
1	0	30.1	0.2657	0.0077	0.2585	0.2747	0.2693	0.2602
2	49	30	0.3871	0.0134	0.3744	0.3992	0.398	0.3767
3	99	30.1	0.5077	0.0171	0.4926	0.522	0.523	0.4933
4	149	29.9	0.6249	0.0212	0.6052	0.6413	0.645	0.608
5	199	30.2	0.7388	0.0227	0.7172	0.7563	0.7604	0.7213
6	249	30.1	0.8508	0.0246	0.8274	0.8693	0.8746	0.832
7	299	30	0.9608	0.0271	0.9342	0.9808	0.9871	0.9409
8	349	30.1	1.0685	0.0284	1.0404	1.0882	1.0974	1.0481
9	399	29.9	1.1733	0.0307	1.1435	1.1967	1.2027	1.1502
10	449	30	1.2735	0.0317	1.2432	1.2952	1.3059	1.2497
Cycles / Well
D7	Time [s]	Temp. [°C]	Mean	StDev	0;1	1;1	1;0	0;0
1	0	30.1	0.2811	0.0073	0.2738	0.288	0.2868	0.2759
2	49	30	0.3958	0.0134	0.3833	0.4057	0.4089	0.3853
3	99	30.1	0.5096	0.0173	0.4938	0.5204	0.5282	0.496
4	149	29.9	0.6213	0.0202	0.6027	0.635	0.6421	0.6052
5	199	30.2	0.7305	0.0228	0.7093	0.7453	0.7546	0.7129
6	249	30.1	0.8379	0.0245	0.815	0.8552	0.8625	0.8188
7	299	30	0.943	0.0272	0.9165	0.9601	0.972	0.9233
8	349	30.1	1.0474	0.029	1.0197	1.0671	1.0772	1.0255
9	399	29.9	1.1485	0.0312	1.1179	1.1697	1.1804	1.1259
10	449	30	1.2477	0.0325	1.2168	1.2706	1.2804	1.223
Cycles / Well
E7	Time [s]	Temp. [°C]	Mean	StDev	0;1	1;1	1;0	0;0
1	0	30.1	0.3523	0.0111	0.3412	0.3626	0.3611	0.3445
2	49	30	0.5209	0.0181	0.5038	0.535	0.538	0.5067
3	99	30.1	0.6863	0.0228	0.6653	0.7033	0.7086	0.6681
4	149	29.9	0.8467	0.0264	0.8226	0.8666	0.8723	0.8253
5	199	30.2	1.0015	0.0294	0.9748	1.0238	1.0299	0.9775
6	249	30.1	1.1504	0.032	1.1211	1.1748	1.1811	1.1244
7	299	30	1.2946	0.0343	1.2635	1.32	1.3283	1.2666
8	349	30.1	1.4323	0.0362	1.3991	1.4584	1.4685	1.4032
9	399	29.9	1.5655	0.0397	1.5288	1.5962	1.6032	1.5338
10	449	30	1.6906	0.0414	1.6538	1.7213	1.7311	1.656
Cycles / Well
F7	Time [s]	Temp. [°C]	Mean	StDev	0;1	1;1	1;0	0;0
1	0	30.1	0.3274	0.0143	0.3141	0.3433	0.3356	0.3166
2	49	30	0.4509	0.0198	0.432	0.4703	0.4653	0.4358
3	99	30.1	0.5737	0.0233	0.5509	0.5935	0.5942	0.5563
4	149	29.9	0.6949	0.0261	0.6687	0.7174	0.7173	0.6762
5	199	30.2	0.8147	0.0304	0.7837	0.8401	0.8414	0.7935
6	249	30.1	0.9314	0.0326	0.8984	0.9579	0.961	0.9084
7	299	30	1.0473	0.0359	1.0111	1.0761	1.08	1.022
8	349	30.1	1.1594	0.0379	1.1205	1.1889	1.1947	1.1335
9	399	29.9	1.2703	0.0411	1.2285	1.3021	1.3088	1.2417
10	449	30	1.3767	0.0426	1.3335	1.4103	1.4161	1.347
Cycles / Well
G7	Time [s]	Temp. [°C]	Mean	StDev	0;1	1;1	1;0	0;0
1	0	30.1	0.3353	0.0167	0.3204	0.3523	0.3468	0.3215
2	49	30	0.461	0.0205	0.443	0.4817	0.4756	0.4437
3	99	30.1	0.5848	0.0236	0.5649	0.6068	0.6037	0.5638
4	149	29.9	0.705	0.0255	0.6836	0.7286	0.7255	0.6824
5	199	30.2	0.8244	0.0293	0.8008	0.8478	0.8518	0.7975
6	249	30.1	0.9429	0.0403	0.9088	0.9788	0.9768	0.9072
7	299	30	1.0539	0.044	1.0164	1.0889	1.095	1.0153
8	349	30.1	1.1613	0.0463	1.1222	1.1991	1.2035	1.1202
9	399	29.9	1.2642	0.0478	1.2231	1.3048	1.3065	1.2225
10	449	30	1.362	0.0463	1.3224	1.3981	1.4059	1.3216
Cycles / Well
H7	Time [s]	Temp. [°C]	Mean	StDev	0;1	1;1	1;0	0;0
1	0	30.1	0.3688	0.0217	0.3477	0.3916	0.3829	0.3529
2	49	30	0.4946	0.0269	0.4693	0.5231	0.512	0.4741
3	99	30.1	0.6185	0.0306	0.5891	0.6473	0.6426	0.5953
4	149	29.9	0.7396	0.0328	0.7079	0.7709	0.7647	0.7148
5	199	30.2	0.8572	0.0352	0.8227	0.892	0.8828	0.8312
6	249	30.1	0.9712	0.0372	0.9344	1.0079	0.9982	0.9443
7	299	30	1.0826	0.0391	1.043	1.1205	1.1115	1.0553
8	349	30.1	1.1914	0.0414	1.1499	1.2311	1.2225	1.162
9	399	29.9	1.2951	0.0434	1.2511	1.3356	1.3291	1.2648
10	449	30	1.3951	0.0448	1.3482	1.4356	1.431	1.3653
Cycles / Well
A8	Time [s]	Temp. [°C]	Mean	StDev	0;1	1;1	1;0	0;0
1	0	30.1	0.2306	0.0019	0.2283	0.2321	0.2322	0.2298
2	49	30	0.3602	0.01	0.3509	0.3688	0.3689	0.352
3	99	30.1	0.4869	0.015	0.4741	0.4996	0.5002	0.4737
4	149	29.9	0.6102	0.0187	0.594	0.6266	0.6263	0.594
5	199	30.2	0.7305	0.0184	0.7157	0.7454	0.7473	0.7133
6	249	30.1	0.8482	0.0244	0.8281	0.8583	0.8781	0.8284
7	299	30	0.9643	0.029	0.9405	0.9776	0.9989	0.9403
8	349	30.1	1.0746	0.0302	1.0494	1.0916	1.1085	1.0488
9	399	29.9	1.1831	0.0333	1.156	1.202	1.2203	1.1539
10	449	30	1.2859	0.034	1.2577	1.3046	1.3244	1.2569
Cycles / Well
B8	Time [s]	Temp. [°C]	Mean	StDev	0;1	1;1	1;0	0;0
1	0	30.1	0.2516	0.0045	0.2472	0.2569	0.2538	0.2485
2	49	30	0.3813	0.0111	0.3713	0.391	0.3908	0.3721
3	99	30.1	0.5095	0.0157	0.4956	0.5233	0.5229	0.4961
4	149	29.9	0.6342	0.0195	0.6171	0.6507	0.6516	0.6176
5	199	30.2	0.7563	0.023	0.7358	0.7756	0.7768	0.737
6	249	30.1	0.8746	0.0247	0.8524	0.8953	0.8967	0.854
7	299	30	0.9912	0.0273	0.9671	1.0135	1.016	0.968
8	349	30.1	1.1031	0.0288	1.0771	1.1267	1.1293	1.0792
9	399	29.9	1.2131	0.0306	1.1859	1.2371	1.242	1.1876
10	449	30	1.3177	0.0316	1.289	1.3432	1.3468	1.2917
Cycles / Well
C8	Time [s]	Temp. [°C]	Mean	StDev	0;1	1;1	1;0	0;0
1	0	30.1	0.259	0.007	0.2528	0.2669	0.2627	0.2535
2	49	30	0.3835	0.0134	0.3716	0.396	0.3942	0.3722
3	99	30.1	0.5065	0.0183	0.4906	0.5226	0.522	0.4906
4	149	29.9	0.6263	0.021	0.6079	0.6447	0.6443	0.6083
5	199	30.2	0.7442	0.024	0.7233	0.765	0.765	0.7235
6	249	30.1	0.8592	0.0265	0.836	0.8812	0.8831	0.8364
7	299	30	0.9721	0.0286	0.9471	0.9955	0.9981	0.9476
8	349	30.1	1.0818	0.0306	1.0549	1.1065	1.1101	1.0556
9	399	29.9	1.1896	0.0328	1.1609	1.2156	1.2203	1.1617
10	449	30	1.2934	0.0344	1.2632	1.3207	1.3255	1.264
Cycles / Well
D8	Time [s]	Temp. [°C]	Mean	StDev	0;1	1;1	1;0	0;0
1	0	30.1	0.2777	0.0098	0.268	0.2876	0.2845	0.2706
2	49	30	0.4036	0.0153	0.3894	0.4143	0.4191	0.3916
3	99	30.1	0.5262	0.0224	0.5059	0.5414	0.5495	0.5081
4	149	29.9	0.6459	0.0256	0.6224	0.6625	0.6729	0.6256
5	199	30.2	0.7628	0.0294	0.7352	0.7812	0.7944	0.7405
6	249	30.1	0.8786	0.0325	0.8482	0.9009	0.912	0.8535
7	299	30	0.9907	0.0356	0.9569	1.0133	1.0285	0.964
8	349	30.1	1.1006	0.0373	1.0652	1.1237	1.1407	1.0727
9	399	29.9	1.2089	0.0393	1.1719	1.2356	1.2495	1.1786
10	449	30	1.3112	0.0402	1.2735	1.3351	1.3553	1.281
Cycles / Well
E8	Time [s]	Temp. [°C]	Mean	StDev	0;1	1;1	1;0	0;0
1	0	30.1	0.2955	0.0191	0.278	0.3053	0.3175	0.2812
2	49	30	0.4234	0.0285	0.3982	0.4363	0.4575	0.4016
3	99	30.1	0.5489	0.0335	0.5191	0.5654	0.5881	0.5229
4	149	29.9	0.6693	0.0368	0.6371	0.6838	0.7146	0.6418
5	199	30.2	0.7881	0.0396	0.7532	0.8054	0.8358	0.7581
6	249	30.1	0.9035	0.0413	0.8666	0.9219	0.9531	0.8726
7	299	30	1.0191	0.045	0.9796	1.0389	1.0731	0.9846
8	349	30.1	1.1287	0.0458	1.0889	1.1497	1.1833	1.0931
9	399	29.9	1.2378	0.0478	1.1961	1.2606	1.2943	1.2003
10	449	30	1.343	0.0499	1.2994	1.3668	1.4019	1.304
Cycles / Well
F8	Time [s]	Temp. [°C]	Mean	StDev	0;1	1;1	1;0	0;0
1	0	30.1	0.3248	0.02	0.3069	0.3464	0.3372	0.3085
2	49	30	0.4508	0.0266	0.4259	0.4757	0.4718	0.4297
3	99	30.1	0.5774	0.0311	0.5485	0.6048	0.6037	0.5525
4	149	29.9	0.702	0.0348	0.6693	0.7325	0.7317	0.6744
5	199	30.2	0.8245	0.0394	0.7874	0.8583	0.8588	0.7935
6	249	30.1	0.9444	0.0434	0.9036	0.9819	0.9818	0.9102
7	299	30	1.0638	0.048	1.0183	1.1043	1.1062	1.0264
8	349	30.1	1.1774	0.0502	1.1298	1.2174	1.2241	1.1385
9	399	29.9	1.2905	0.0528	1.2407	1.3357	1.3367	1.2491
10	449	30	1.3987	0.0545	1.3475	1.4438	1.4478	1.3559
Cycles / Well
G8	Time [s]	Temp. [°C]	Mean	StDev	0;1	1;1	1;0	0;0
1	0	30.1	0.3214	0.0176	0.3061	0.3409	0.3317	0.307
2	49	30	0.4434	0.0215	0.4247	0.4661	0.4576	0.4254
3	99	30.1	0.5648	0.0249	0.5438	0.5901	0.5822	0.5429
4	149	29.9	0.6827	0.0272	0.6601	0.7097	0.7026	0.6585
5	199	30.2	0.7982	0.0298	0.7738	0.8287	0.8188	0.7716
6	249	30.1	0.9104	0.0328	0.8838	0.9431	0.934	0.8806
7	299	30	1.0206	0.0353	0.9924	1.0546	1.0474	0.988
8	349	30.1	1.1264	0.0363	1.0979	1.1612	1.1542	1.0925
9	399	29.9	1.2296	0.0378	1.2008	1.266	1.2582	1.1934
10	449	30	1.3292	0.0417	1.2961	1.3711	1.3589	1.2906
Cycles / Well
H8	Time [s]	Temp. [°C]	Mean	StDev	0;1	1;1	1;0	0;0
1	0	30.1	0.3564	0.0227	0.3345	0.3815	0.3696	0.3402
2	49	30	0.481	0.0269	0.4554	0.5078	0.5002	0.4604
3	99	30.1	0.6046	0.0308	0.5752	0.6348	0.6274	0.5811
4	149	29.9	0.7265	0.0343	0.6932	0.7593	0.7527	0.7007
5	199	30.2	0.8438	0.0367	0.8082	0.8788	0.872	0.8162
6	249	30.1	0.9571	0.0389	0.9184	0.9932	0.9876	0.929
7	299	30	1.0695	0.042	1.0282	1.1091	1.1022	1.0385
8	349	30.1	1.1768	0.045	1.1322	1.2181	1.2128	1.144
9	399	29.9	1.2816	0.0465	1.2356	1.3247	1.3185	1.2476
10	449	30	1.3825	0.0484	1.3346	1.4271	1.4212	1.3471
Cycles / Well
A9	Time [s]	Temp. [°C]	Mean	StDev	0;1	1;1	1;0	0;0
1	0	30.1	0.2188	0.0046	0.2142	0.2212	0.2239	0.2158
2	49	30	0.3416	0.0134	0.3308	0.3529	0.3535	0.3294
3	99	30.1	0.4604	0.018	0.445	0.4756	0.4762	0.4446
4	149	29.9	0.5776	0.0217	0.5592	0.5961	0.5968	0.5584
5	199	30.2	0.6919	0.025	0.6704	0.7126	0.7144	0.67
6	249	30.1	0.803	0.0274	0.7796	0.8259	0.8276	0.779
7	299	30	0.9126	0.0293	0.8877	0.9359	0.9401	0.8869
8	349	30.1	1.0184	0.0308	0.992	1.0439	1.0463	0.9915
9	399	29.9	1.122	0.0337	1.0927	1.147	1.1551	1.0932
10	449	30	1.222	0.0347	1.1924	1.2482	1.2557	1.1918
Cycles / Well
B9	Time [s]	Temp. [°C]	Mean	StDev	0;1	1;1	1;0	0;0
1	0	30.1	0.2426	0.0054	0.2375	0.2487	0.2455	0.2387
2	49	30	0.3768	0.0114	0.3666	0.3872	0.3861	0.3673
3	99	30.1	0.5099	0.0167	0.4956	0.5249	0.5238	0.4953
4	149	29.9	0.6384	0.0205	0.6215	0.6566	0.6557	0.6198
5	199	30.2	0.7644	0.0238	0.7445	0.7853	0.7847	0.7431
6	249	30.1	0.8857	0.0259	0.864	0.9086	0.9076	0.8626
7	299	30	1.0046	0.0274	0.9818	1.0286	1.0281	0.9801
8	349	30.1	1.1199	0.0291	1.0954	1.1452	1.1451	1.0938
9	399	29.9	1.2323	0.0312	1.2061	1.2588	1.2597	1.2044
10	449	30	1.3394	0.0321	1.3125	1.3666	1.3679	1.3107
Cycles / Well
C9	Time [s]	Temp. [°C]	Mean	StDev	0;1	1;1	1;0	0;0
1	0	30.1	0.2534	0.0158	0.2432	0.2759	0.2528	0.2418
2	49	30	0.3731	0.0231	0.3571	0.404	0.3774	0.3537
3	99	30.1	0.4901	0.0278	0.4716	0.5263	0.4972	0.4654
4	149	29.9	0.6055	0.0322	0.5841	0.647	0.6145	0.5764
5	199	30.2	0.718	0.0352	0.6947	0.7632	0.7281	0.6859
6	249	30.1	0.8281	0.0376	0.8039	0.8757	0.8401	0.7928
7	299	30	0.9369	0.0403	0.9106	0.9874	0.9505	0.8989
8	349	30.1	1.0433	0.0423	1.0164	1.0958	1.0584	1.0028
9	399	29.9	1.1461	0.0441	1.1168	1.2002	1.1631	1.1043
10	449	30	1.2472	0.0463	1.2172	1.304	1.2651	1.2026
Cycles / Well
D9	Time [s]	Temp. [°C]	Mean	StDev	0;1	1;1	1;0	0;0
1	0	30.1	0.267	0.0105	0.2574	0.2796	0.2716	0.2594
2	49	30	0.3879	0.0157	0.3738	0.4032	0.3998	0.375
3	99	30.1	0.5081	0.02	0.4904	0.5261	0.5249	0.4912
4	149	29.9	0.6255	0.0227	0.6051	0.6454	0.645	0.6064
5	199	30.2	0.7403	0.0263	0.7164	0.7622	0.7638	0.7186
6	249	30.1	0.8526	0.0281	0.8282	0.8775	0.8764	0.8285
7	299	30	0.9623	0.0307	0.9347	0.9884	0.9893	0.9369
8	349	30.1	1.0699	0.0329	1.04	1.0971	1.0997	1.0431
9	399	29.9	1.1764	0.0345	1.1462	1.2055	1.207	1.1468
10	449	30	1.2787	0.0367	1.2466	1.3103	1.3108	1.2472
Cycles / Well
E9	Time [s]	Temp. [°C]	Mean	StDev	0;1	1;1	1;0	0;0
1	0	30.1	0.283	0.0159	0.2674	0.2952	0.2982	0.2712
2	49	30	0.4035	0.022	0.3836	0.4189	0.4258	0.3855
3	99	30.1	0.5237	0.026	0.5005	0.5415	0.5506	0.5023
4	149	29.9	0.6425	0.03	0.6154	0.6637	0.6728	0.618
5	199	30.2	0.7585	0.0332	0.7283	0.7818	0.792	0.7317
6	249	30.1	0.8713	0.0352	0.8395	0.8966	0.9065	0.8424
7	299	30	0.9824	0.0371	0.949	1.0093	1.0193	0.9519
8	349	30.1	1.0905	0.0386	1.056	1.1178	1.1295	1.0585
9	399	29.9	1.1975	0.041	1.1607	1.2269	1.2385	1.1637
10	449	30	1.3003	0.0421	1.2625	1.3319	1.3414	1.2655
Cycles / Well
F9	Time [s]	Temp. [°C]	Mean	StDev	0;1	1;1	1;0	0;0
1	0	30.1	0.3092	0.0304	0.2887	0.3521	0.3091	0.2868
2	49	30	0.4324	0.0359	0.4067	0.4807	0.4384	0.4036
3	99	30.1	0.5543	0.0395	0.5256	0.6061	0.5641	0.5215
4	149	29.9	0.6752	0.0436	0.6436	0.7313	0.6879	0.6378
5	199	30.2	0.7929	0.0469	0.7585	0.853	0.8073	0.7528
6	249	30.1	0.9081	0.0494	0.872	0.9708	0.9242	0.8653
7	299	30	1.0223	0.0518	0.9849	1.0879	1.0393	0.9772
8	349	30.1	1.1333	0.0535	1.0943	1.1994	1.1537	1.0856
9	399	29.9	1.2427	0.0563	1.2021	1.3129	1.2631	1.1928
10	449	30	1.3491	0.0584	1.307	1.4196	1.374	1.2956
Cycles / Well
G9	Time [s]	Temp. [°C]	Mean	StDev	0;1	1;1	1;0	0;0
1	0	30.1	0.3253	0.0417	0.2993	0.3853	0.3217	0.295
2	49	30	0.4483	0.0464	0.4201	0.5145	0.4462	0.4124
3	99	30.1	0.5717	0.0502	0.5411	0.6425	0.5718	0.5315
4	149	29.9	0.6916	0.0547	0.6586	0.7673	0.6951	0.6455
5	199	30.2	0.8078	0.058	0.7735	0.8873	0.8131	0.7572
6	249	30.1	0.9208	0.0619	0.8845	1.0046	0.9286	0.8653
7	299	30	1.0308	0.0644	0.9933	1.1167	1.0421	0.9713
8	349	30.1	1.1371	0.0675	1.0976	1.2265	1.15	1.0744
9	399	29.9	1.2408	0.0701	1.2013	1.3325	1.2561	1.1732
10	449	30	1.3388	0.0726	1.2972	1.4329	1.3564	1.2687
Cycles / Well
H9	Time [s]	Temp. [°C]	Mean	StDev	0;1	1;1	1;0	0;0
1	0	30.1	0.3499	0.0285	0.3268	0.3879	0.3558	0.3291
2	49	30	0.4751	0.0323	0.4491	0.5164	0.4853	0.4495
3	99	30.1	0.5994	0.038	0.5694	0.6483	0.6109	0.5692
4	149	29.9	0.7199	0.0422	0.6867	0.7732	0.7343	0.6855
5	199	30.2	0.8356	0.046	0.7997	0.894	0.851	0.7979
6	249	30.1	0.9469	0.0479	0.9091	1.0066	0.9645	0.9072
7	299	30	1.057	0.0516	1.0169	1.1214	1.0759	1.0138
8	349	30.1	1.1604	0.052	1.1192	1.224	1.1817	1.1167
9	399	29.9	1.2622	0.0552	1.218	1.3294	1.2853	1.2161
10	449	30	1.3607	0.0573	1.3151	1.4293	1.3867	1.3118
Cycles / Well
A10	Time [s]	Temp. [°C]	Mean	StDev	0;1	1;1	1;0	0;0
1	0	30.1	0.1541	0.0012	0.1555	0.1546	0.1529	0.1534
2	49	30	0.1536	0.0011	0.1545	0.1546	0.1526	0.1528
3	99	30.1	0.1532	0.001	0.1542	0.1539	0.1522	0.1526
4	149	29.9	0.1536	0.001	0.1547	0.1542	0.1526	0.1531
5	199	30.2	0.1536	0.0011	0.1547	0.1543	0.1524	0.1532
6	249	30.1	0.1532	0.0013	0.1547	0.1537	0.1518	0.1528
7	299	30	0.1536	0.0011	0.1547	0.1542	0.1522	0.1533
8	349	30.1	0.1537	0.0011	0.1549	0.1543	0.1523	0.1532
9	399	29.9	0.1534	0.0012	0.1547	0.1541	0.1522	0.1526
10	449	30	0.1534	0.0011	0.1546	0.154	0.1524	0.1525
Cycles / Well
B10	Time [s]	Temp. [°C]	Mean	StDev	0;1	1;1	1;0	0;0
1	0	30.1	0.1528	0.0007	0.1524	0.1534	0.1532	0.152
2	49	30	0.1525	0.0012	0.153	0.1539	0.1517	0.1512
3	99	30.1	0.1522	0.0012	0.1521	0.1539	0.1519	0.1509
4	149	29.9	0.1522	0.0011	0.1523	0.1535	0.1522	0.1509
5	199	30.2	0.1519	0.0011	0.1518	0.1531	0.152	0.1506
6	249	30.1	0.1515	0.0011	0.1514	0.1528	0.1517	0.1502
7	299	30	0.1519	0.0011	0.1518	0.1532	0.1522	0.1505
8	349	30.1	0.1522	0.0013	0.1521	0.1537	0.1524	0.1505
9	399	29.9	0.1521	0.0013	0.1522	0.1536	0.1521	0.1504
10	449	30	0.1522	0.0013	0.1519	0.1538	0.1523	0.1507
Cycles / Well
C10	Time [s]	Temp. [°C]	Mean	StDev	0;1	1;1	1;0	0;0
1	0	30.1	0.1569	0.0015	0.1562	0.1591	0.1564	0.1559
2	49	30	0.1565	0.0015	0.156	0.1587	0.1556	0.1556
3	99	30.1	0.1561	0.0012	0.1559	0.158	0.1554	0.1553
4	149	29.9	0.1561	0.0016	0.1559	0.1583	0.1557	0.1545
5	199	30.2	0.1559	0.0016	0.1558	0.158	0.1557	0.154
6	249	30.1	0.1555	0.0018	0.1549	0.158	0.1555	0.1538
7	299	30	0.1558	0.0018	0.1548	0.1583	0.1559	0.1541
8	349	30.1	0.1559	0.0015	0.1551	0.1581	0.1558	0.1547
9	399	29.9	0.1559	0.0016	0.1555	0.1581	0.1556	0.1543
10	449	30	0.1559	0.0017	0.1551	0.1582	0.1559	0.1543
Cycles / Well
D10	Time [s]	Temp. [°C]	Mean	StDev	0;1	1;1	1;0	0;0
1	0	30.1	0.1508	0.0012	0.1517	0.1519	0.1504	0.1493
2	49	30	0.1508	0.0013	0.1516	0.152	0.1504	0.1492
3	99	30.1	0.1506	0.001	0.1507	0.152	0.1501	0.1495
4	149	29.9	0.1509	0.0014	0.152	0.1521	0.1504	0.1491
5	199	30.2	0.1507	0.0015	0.1511	0.1524	0.1506	0.1487
6	249	30.1	0.1504	0.0015	0.1509	0.152	0.1501	0.1486
7	299	30	0.1509	0.0014	0.151	0.1527	0.1509	0.1492
8	349	30.1	0.1513	0.0013	0.1511	0.1529	0.1512	0.1498
9	399	29.9	0.151	0.0011	0.1511	0.1524	0.1509	0.1496
10	449	30	0.151	0.0012	0.151	0.1525	0.1508	0.1496
Cycles / Well
E10	Time [s]	Temp. [°C]	Mean	StDev	0;1	1;1	1;0	0;0
1	0	30.1	0.1515	0.0012	0.152	0.1528	0.1508	0.1503
2	49	30	0.1513	0.0009	0.1519	0.1524	0.1506	0.1505
3	99	30.1	0.1511	0.0009	0.1517	0.1521	0.1504	0.1502
4	149	29.9	0.1513	0.0009	0.1517	0.1524	0.1508	0.1504
5	199	30.2	0.151	0.0009	0.1513	0.1522	0.1507	0.15
6	249	30.1	0.1507	0.0012	0.1509	0.1522	0.1505	0.1493
7	299	30	0.151	0.0013	0.1512	0.1526	0.1509	0.1493
8	349	30.1	0.1513	0.0012	0.1517	0.1528	0.1506	0.15
9	399	29.9	0.151	0.0012	0.1516	0.1524	0.1504	0.1496
10	449	30	0.1511	0.001	0.1513	0.1524	0.1509	0.15
Cycles / Well
F10	Time [s]	Temp. [°C]	Mean	StDev	0;1	1;1	1;0	0;0
1	0	30.1	0.1556	0.0009	0.1557	0.1568	0.155	0.1549
2	49	30	0.1553	0.0009	0.1554	0.1565	0.1548	0.1543
3	99	30.1	0.1551	0.0008	0.1551	0.1562	0.1544	0.1547
4	149	29.9	0.155	0.0007	0.1549	0.156	0.1544	0.1546
5	199	30.2	0.1549	0.0009	0.1546	0.1561	0.1544	0.1543
6	249	30.1	0.1545	0.0009	0.1543	0.1557	0.1543	0.1536
7	299	30	0.1547	0.0009	0.1546	0.1559	0.1543	0.1538
8	349	30.1	0.1549	0.0009	0.1551	0.156	0.1543	0.154
9	399	29.9	0.1546	0.0011	0.1548	0.1561	0.1541	0.1535
10	449	30	0.1545	0.001	0.1546	0.1558	0.1542	0.1533
Cycles / Well
G10	Time [s]	Temp. [°C]	Mean	StDev	0;1	1;1	1;0	0;0
1	0	30.1	0.1522	0.0006	0.1526	0.1528	0.1516	0.1518
2	49	30	0.152	0.0009	0.1524	0.153	0.1512	0.1514
3	99	30.1	0.1516	0.0007	0.1521	0.1522	0.1509	0.1511
4	149	29.9	0.1517	0.0006	0.1523	0.1523	0.151	0.1514
5	199	30.2	0.1517	0.0005	0.1521	0.1522	0.1511	0.1514
6	249	30.1	0.1514	0.0006	0.1519	0.1521	0.1508	0.151
7	299	30	0.1519	0.0008	0.1522	0.1528	0.151	0.1515
8	349	30.1	0.152	0.0007	0.1527	0.1524	0.1513	0.1515
9	399	29.9	0.1518	0.0008	0.1522	0.1526	0.1508	0.1516
10	449	30	0.1518	0.0009	0.1525	0.1525	0.1508	0.1513
Cycles / Well
H10	Time [s]	Temp. [°C]	Mean	StDev	0;1	1;1	1;0	0;0
1	0	30.1	0.1533	0.0016	0.1546	0.1546	0.1514	0.1525
2	49	30	0.153	0.0011	0.1536	0.1541	0.1516	0.1528
3	99	30.1	0.1529	0.001	0.1535	0.1538	0.1515	0.1528
4	149	29.9	0.153	0.001	0.1539	0.1539	0.152	0.1525
5	199	30.2	0.1528	0.0009	0.1537	0.1534	0.1517	0.1524
6	249	30.1	0.1527	0.001	0.1535	0.1534	0.1514	0.1524
7	299	30	0.1529	0.0011	0.1538	0.1536	0.1514	0.1528
8	349	30.1	0.1529	0.0008	0.1537	0.1535	0.1521	0.1526
9	399	29.9	0.1528	0.001	0.1536	0.1536	0.1517	0.1524
10	449	30	0.1527	0.001	0.1537	0.1532	0.1514	0.1524
Cycles / Well
A11	Time [s]	Temp. [°C]	Mean	StDev	0;1	1;1	1;0	0;0
1	0	30.1	0.154	0.0013	0.1543	0.1553	0.1541	0.1522
2	49	30	0.1534	0.001	0.1528	0.1546	0.1539	0.1524
3	99	30.1	0.1532	0.0009	0.1532	0.154	0.1535	0.152
4	149	29.9	0.1535	0.0009	0.1532	0.1549	0.1532	0.1527
5	199	30.2	0.1535	0.0009	0.1532	0.1547	0.1534	0.1526
6	249	30.1	0.1533	0.001	0.1533	0.1546	0.1532	0.1521
7	299	30	0.1536	0.0008	0.1536	0.1547	0.1533	0.1527
8	349	30.1	0.1537	0.0009	0.1539	0.1549	0.1534	0.1526
9	399	29.9	0.1534	0.001	0.1532	0.1547	0.1533	0.1523
10	449	30	0.1536	0.0012	0.1535	0.1552	0.1534	0.1523
Cycles / Well
B11	Time [s]	Temp. [°C]	Mean	StDev	0;1	1;1	1;0	0;0
1	0	30.1	0.1536	0.0012	0.155	0.1537	0.1522	0.1534
2	49	30	0.1535	0.0014	0.1554	0.1534	0.1519	0.1532
3	99	30.1	0.1533	0.0014	0.155	0.1539	0.1517	0.1528
4	149	29.9	0.1533	0.0011	0.1544	0.154	0.1521	0.1528
5	199	30.2	0.1533	0.0012	0.1547	0.1537	0.1519	0.1527
6	249	30.1	0.1529	0.0013	0.1545	0.1533	0.1516	0.1522
7	299	30	0.153	0.0013	0.1546	0.1533	0.1516	0.1525
8	349	30.1	0.1532	0.0012	0.1548	0.1533	0.1518	0.153
9	399	29.9	0.1531	0.0011	0.1546	0.1532	0.1519	0.1527
10	449	30	0.1531	0.0011	0.1545	0.1533	0.1518	0.1528
Cycles / Well
C11	Time [s]	Temp. [°C]	Mean	StDev	0;1	1;1	1;0	0;0
1	0	30.1	0.1566	0.001	0.1574	0.1575	0.1553	0.1562
2	49	30	0.1564	0.0011	0.1574	0.1571	0.1548	0.1564
3	99	30.1	0.156	0.0011	0.1571	0.1566	0.1546	0.1558
4	149	29.9	0.156	0.0009	0.1571	0.1564	0.155	0.1557
5	199	30.2	0.1559	0.001	0.1568	0.1569	0.1548	0.1553
6	249	30.1	0.1555	0.0012	0.1565	0.1564	0.1539	0.1551
7	299	30	0.1558	0.001	0.1566	0.1567	0.1546	0.1555
8	349	30.1	0.1561	0.001	0.157	0.1568	0.1548	0.1557
9	399	29.9	0.1561	0.0008	0.1569	0.1565	0.1551	0.156
10	449	30	0.1558	0.001	0.1566	0.1566	0.1544	0.1556
Cycles / Well
D11	Time [s]	Temp. [°C]	Mean	StDev	0;1	1;1	1;0	0;0
1	0	30.1	0.153	0.0006	0.1536	0.1527	0.1533	0.1524
2	49	30	0.1528	0.0007	0.1538	0.1524	0.1523	0.1528
3	99	30.1	0.1527	0.0006	0.1537	0.1525	0.1522	0.1526
4	149	29.9	0.153	0.0004	0.1534	0.1531	0.1525	0.153
5	199	30.2	0.1527	0.0006	0.1533	0.1529	0.152	0.1525
6	249	30.1	0.1524	0.0005	0.1528	0.1528	0.1519	0.1521
7	299	30	0.1526	0.0007	0.1533	0.153	0.1518	0.1524
8	349	30.1	0.1527	0.0007	0.1533	0.1533	0.1522	0.1521
9	399	29.9	0.1525	0.0008	0.1531	0.1534	0.1519	0.1517
10	449	30	0.1523	0.0007	0.1529	0.1528	0.1515	0.1519
Cycles / Well
E11	Time [s]	Temp. [°C]	Mean	StDev	0;1	1;1	1;0	0;0
1	0	30.1	0.1501	0.0007	0.1507	0.1507	0.1494	0.1496
2	49	30	0.1495	0.001	0.1498	0.1507	0.1486	0.1487
3	99	30.1	0.1493	0.0007	0.1495	0.1502	0.1492	0.1485
4	149	29.9	0.1495	0.0007	0.1495	0.1505	0.1495	0.1487
5	199	30.2	0.1496	0.001	0.1493	0.1508	0.1498	0.1485
6	249	30.1	0.1492	0.001	0.1494	0.1502	0.1496	0.1478
7	299	30	0.1496	0.0008	0.15	0.1505	0.1492	0.1487
8	349	30.1	0.15	0.0011	0.1503	0.1512	0.1499	0.1485
9	399	29.9	0.1497	0.0008	0.1502	0.1504	0.1497	0.1486
10	449	30	0.1497	0.001	0.1497	0.1509	0.1496	0.1486
Cycles / Well
F11	Time [s]	Temp. [°C]	Mean	StDev	0;1	1;1	1;0	0;0
1	0	30.1	0.1553	0.0009	0.1554	0.1566	0.1551	0.1543
2	49	30	0.1552	0.0011	0.1552	0.1567	0.1548	0.154
3	99	30.1	0.1551	0.001	0.1551	0.1564	0.1549	0.154
4	149	29.9	0.1551	0.0009	0.1552	0.1562	0.1548	0.1542
5	199	30.2	0.155	0.0013	0.155	0.1567	0.1543	0.1538
6	249	30.1	0.1547	0.0011	0.1546	0.1563	0.1543	0.1536
7	299	30	0.155	0.0011	0.1549	0.1565	0.1548	0.1538
8	349	30.1	0.155	0.0008	0.1548	0.1562	0.1548	0.1542
9	399	29.9	0.1549	0.0009	0.1551	0.156	0.1549	0.1537
10	449	30	0.1548	0.0011	0.155	0.1562	0.1545	0.1535
Cycles / Well
G11	Time [s]	Temp. [°C]	Mean	StDev	0;1	1;1	1;0	0;0
1	0	30.1	0.1509	0.0011	0.1514	0.1522	0.1502	0.1497
2	49	30	0.1506	0.0012	0.1509	0.1519	0.1505	0.1491
3	99	30.1	0.1503	0.001	0.1506	0.1513	0.1504	0.1489
4	149	29.9	0.1504	0.0009	0.1505	0.1516	0.15	0.1494
5	199	30.2	0.1502	0.001	0.1507	0.1512	0.1499	0.1489
6	249	30.1	0.15	0.0009	0.1503	0.151	0.1498	0.1489
7	299	30	0.1504	0.0009	0.1506	0.1514	0.1502	0.1493
8	349	30.1	0.1504	0.0007	0.1507	0.1512	0.15	0.1497
9	399	29.9	0.1504	0.0007	0.1508	0.1512	0.15	0.1495
10	449	30	0.1502	0.0009	0.1506	0.1513	0.1499	0.1492
Cycles / Well
H11	Time [s]	Temp. [°C]	Mean	StDev	0;1	1;1	1;0	0;0
1	0	30.1	0.1561	0.0032	0.1543	0.1532	0.1562	0.1605
2	49	30	0.1561	0.0068	0.1538	0.1531	0.1512	0.1661
3	99	30.1	0.1557	0.0067	0.1536	0.1526	0.151	0.1656
4	149	29.9	0.1534	0.0017	0.154	0.153	0.1512	0.1552
5	199	30.2	0.1527	0.0012	0.154	0.1529	0.1512	0.1527
6	249	30.1	0.1531	0.0018	0.1535	0.1527	0.1508	0.1552
7	299	30	0.1541	0.0032	0.1536	0.1584	0.1535	0.1509
8	349	30.1	0.155	0.0052	0.1543	0.1626	0.1521	0.151
9	399	29.9	0.1535	0.0028	0.1539	0.1573	0.1514	0.1513
10	449	30	0.1542	0.0047	0.1537	0.161	0.1514	0.1507
Cycles / Well
A12	Time [s]	Temp. [°C]	Mean	StDev	0;1	1;1	1;0	0;0
1	0	30.1	0.1591	0.0049	0.162	0.1564	0.1536	0.1643
2	49	30	0.1546	0.0014	0.1554	0.1561	0.1529	0.154
3	99	30.1	0.1548	0.0017	0.1552	0.1569	0.153	0.154
4	149	29.9	0.1554	0.0015	0.1553	0.1566	0.1533	0.1562
5	199	30.2	0.1554	0.0019	0.1552	0.1558	0.153	0.1577
6	249	30.1	0.1554	0.0021	0.1546	0.1556	0.1531	0.1581
7	299	30	0.1558	0.0022	0.1551	0.1561	0.1532	0.1586
8	349	30.1	0.1558	0.002	0.1556	0.1556	0.1534	0.1584
9	399	29.9	0.1553	0.002	0.1549	0.1556	0.153	0.1578
10	449	30	0.1556	0.002	0.1549	0.1559	0.1533	0.1581
Cycles / Well
B12	Time [s]	Temp. [°C]	Mean	StDev	0;1	1;1	1;0	0;0
1	0	30.1	0.1531	0.001	0.1538	0.1541	0.1525	0.1521
2	49	30	0.1531	0.0007	0.1537	0.1537	0.1527	0.1522
3	99	30.1	0.1528	0.0008	0.1532	0.1536	0.1519	0.1523
4	149	29.9	0.1531	0.0006	0.1536	0.1535	0.1526	0.1525
5	199	30.2	0.1533	0.0006	0.1535	0.154	0.1526	0.153
6	249	30.1	0.1529	0.0006	0.1531	0.1534	0.1529	0.152
7	299	30	0.1531	0.0006	0.1533	0.1538	0.1527	0.1525
8	349	30.1	0.1534	0.0007	0.1539	0.1542	0.1528	0.1528
9	399	29.9	0.1531	0.0006	0.1534	0.1538	0.1526	0.1525
10	449	30	0.1532	0.0006	0.1535	0.1538	0.1526	0.1527
Cycles / Well
C12	Time [s]	Temp. [°C]	Mean	StDev	0;1	1;1	1;0	0;0
1	0	30.1	0.1578	0.001	0.1576	0.1592	0.1579	0.1567
2	49	30	0.1574	0.001	0.1577	0.1585	0.1574	0.1561
3	99	30.1	0.1577	0.0012	0.1578	0.1592	0.1576	0.1562
4	149	29.9	0.158	0.0011	0.158	0.1596	0.1575	0.1569
5	199	30.2	0.1577	0.0014	0.1577	0.1596	0.1572	0.1563
6	249	30.1	0.1572	0.0015	0.1571	0.1591	0.1569	0.1555
7	299	30	0.1577	0.0011	0.158	0.1592	0.1571	0.1566
8	349	30.1	0.1578	0.0017	0.1575	0.1601	0.1578	0.156
9	399	29.9	0.1576	0.0016	0.1576	0.1595	0.1575	0.1557
10	449	30	0.1577	0.0016	0.1579	0.1596	0.1578	0.1556
Cycles / Well
D12	Time [s]	Temp. [°C]	Mean	StDev	0;1	1;1	1;0	0;0
1	0	30.1	0.1536	0.0014	0.1533	0.1555	0.1533	0.1522
2	49	30	0.1531	0.0013	0.153	0.1549	0.1525	0.1519
3	99	30.1	0.1531	0.0016	0.1526	0.1552	0.1532	0.1514
4	149	29.9	0.1532	0.0015	0.1526	0.1552	0.1533	0.1516
5	199	30.2	0.1529	0.0014	0.1523	0.1547	0.153	0.1514
6	249	30.1	0.1526	0.0016	0.152	0.1548	0.1526	0.151
7	299	30	0.153	0.0016	0.1526	0.1551	0.1531	0.1512
8	349	30.1	0.1533	0.0018	0.1527	0.1555	0.1537	0.1513
9	399	29.9	0.1531	0.0019	0.1527	0.1556	0.1531	0.151
10	449	30	0.153	0.0016	0.1527	0.1551	0.1528	0.1512
Cycles / Well
E12	Time [s]	Temp. [°C]	Mean	StDev	0;1	1;1	1;0	0;0
1	0	30.1	0.153	0.0015	0.153	0.1552	0.1524	0.1515
2	49	30	0.1531	0.0016	0.1528	0.1551	0.1534	0.1511
3	99	30.1	0.153	0.0016	0.1526	0.1551	0.153	0.1511
4	149	29.9	0.1531	0.0016	0.1526	0.1554	0.1531	0.1515
5	199	30.2	0.1529	0.0017	0.1526	0.1553	0.1528	0.1511
6	249	30.1	0.1524	0.0015	0.152	0.1545	0.1524	0.1509
7	299	30	0.1529	0.0015	0.1525	0.1549	0.1532	0.1512
8	349	30.1	0.1531	0.0015	0.1527	0.1553	0.1527	0.1516
9	399	29.9	0.1529	0.0014	0.1527	0.1545	0.1532	0.1512
10	449	30	0.1529	0.0014	0.1524	0.1547	0.153	0.1515
Cycles / Well
F12	Time [s]	Temp. [°C]	Mean	StDev	0;1	1;1	1;0	0;0
1	0	30.1	0.1616	0.0024	0.1595	0.1637	0.1636	0.1594
2	49	30	0.1611	0.0022	0.1597	0.1629	0.1629	0.1588
3	99	30.1	0.1609	0.0022	0.1597	0.1628	0.1627	0.1584
4	149	29.9	0.1612	0.0022	0.1598	0.163	0.1631	0.1587
5	199	30.2	0.161	0.0021	0.1595	0.1628	0.1627	0.1589
6	249	30.1	0.1606	0.0019	0.1594	0.1622	0.1623	0.1586
7	299	30	0.161	0.002	0.1597	0.1627	0.1628	0.1589
8	349	30.1	0.1612	0.0021	0.1597	0.163	0.1631	0.1592
9	399	29.9	0.1611	0.002	0.1597	0.1628	0.1628	0.1589
10	449	30	0.161	0.0021	0.1597	0.1627	0.1627	0.1587
Cycles / Well
G12	Time [s]	Temp. [°C]	Mean	StDev	0;1	1;1	1;0	0;0
1	0	30.1	0.1544	0.0015	0.1545	0.1562	0.1543	0.1524
2	49	30	0.1545	0.0015	0.1543	0.1563	0.1548	0.1526
3	99	30.1	0.1547	0.0016	0.1542	0.1568	0.1547	0.153
4	149	29.9	0.1546	0.0015	0.1541	0.1566	0.1546	0.1531
5	199	30.2	0.1546	0.0016	0.1542	0.1566	0.1547	0.1528
6	249	30.1	0.1541	0.0016	0.1539	0.156	0.1541	0.1522
7	299	30	0.1544	0.0015	0.154	0.1562	0.1546	0.1526
8	349	30.1	0.1547	0.0016	0.1542	0.1567	0.1549	0.1528
9	399	29.9	0.1545	0.0014	0.1542	0.1562	0.1547	0.1528
10	449	30	0.1543	0.0015	0.1538	0.1563	0.1545	0.1526
Cycles / Well
H12	Time [s]	Temp. [°C]	Mean	StDev	0;1	1;1	1;0	0;0
1	0	30.1	0.1592	0.0019	0.1571	0.161	0.1606	0.1583
2	49	30	0.1587	0.0018	0.1569	0.1609	0.1595	0.1576
3	99	30.1	0.1585	0.0018	0.1565	0.1605	0.1595	0.1575
4	149	29.9	0.1586	0.0017	0.1568	0.1607	0.1594	0.1577
5	199	30.2	0.1586	0.0018	0.1566	0.1606	0.1593	0.1577
6	249	30.1	0.1582	0.0016	0.1566	0.1599	0.1592	0.1572
7	299	30	0.1584	0.0015	0.1568	0.1603	0.1589	0.1577
8	349	30.1	0.1587	0.0016	0.1568	0.1604	0.1594	0.1581
9	399	29.9	0.1586	0.0017	0.1566	0.1605	0.1594	0.158
10	449	30	0.1584	0.0017	0.1564	0.1604	0.1591	0.1578
End Time:	29/01/2016 11:49:59

## Sheet: 1
Application: Tecan i-control				Tecan i-control , 1.9.17.0
Device: infinite 200Pro				Serial number: 1203000153				Serial number of connected stacker:
Firmware: V_3.22_12/10_Infinite (Dec 14 2010/13.07.14)				MAI, V_3.22_12/10_Infinite (Dec 14 2010/13.07.14)
Date:	29/01/2016
Time:	11:32:22
System				BLJVZ4J
User				BLJVZ4J\Nanodrop
Plate				Greiner 96 Flat Bottom Transparent Polystyrol [GRE96ft.pdfx]
Plate-ID (Stacker)
Wait (Plate)				On	Target Temperature: 30 °C
Shaking (Linear) Duration:				2	s
Shaking (Linear) Amplitude:				1	mm
List of actions in this measurement script:
Kinetic
Absorbance
Label: Label1
Kinetic Measurement
Kinetic Cycles				10
Interval Time				00:00:50
Mode				Absorbance
Multiple Reads per Well (Square (filled))				2 x 2
Multiple Reads per Well (Border)				1750	µm
Wavelength				340	nm
Bandwidth				9	nm
Number of Flashes				5
Settle Time				0	ms
Part of Plate				A1-H6
Start Time:	29/01/2016 11:32:25
Cycles / Well
A1	Time [s]	Temp. [°C]	Mean	StDev	0;1	1;1	1;0	0;0
1	0	30.1	0.1854	0.0015	0.1834	0.1866	0.1865	0.185
2	49	29.9	0.2145	0.0065	0.2084	0.2175	0.2222	0.2098
3	99	30.1	0.2392	0.009	0.2316	0.2436	0.2498	0.232
4	149	30.1	0.2625	0.0104	0.2543	0.2677	0.2747	0.2533
5	199	30.1	0.2845	0.0121	0.2751	0.2894	0.2994	0.2742
6	249	30	0.3051	0.0132	0.295	0.3104	0.3214	0.2937
7	299	30	0.3246	0.0141	0.3142	0.3289	0.3427	0.3125
8	349	30	0.3435	0.015	0.3326	0.3478	0.3628	0.3307
9	399	30.2	0.3611	0.0147	0.3502	0.3661	0.3795	0.3484
10	449	29.9	0.3785	0.0155	0.3672	0.3842	0.3978	0.3647
Cycles / Well
B1	Time [s]	Temp. [°C]	Mean	StDev	0;1	1;1	1;0	0;0
1	0	30.1	0.209	0.0042	0.2055	0.213	0.2121	0.2052
2	49	29.9	0.2552	0.0103	0.2466	0.2629	0.2653	0.2461
3	99	30.1	0.2971	0.0131	0.2862	0.3066	0.31	0.2855
4	149	30.1	0.338	0.0156	0.3248	0.3499	0.3529	0.3242
5	199	30.1	0.3764	0.0177	0.3613	0.389	0.3942	0.361
6	249	30	0.4119	0.0185	0.3966	0.424	0.4314	0.3957
7	299	30	0.4465	0.0194	0.4305	0.4582	0.4677	0.4296
8	349	30	0.4796	0.02	0.4633	0.491	0.502	0.4623
9	399	30.2	0.5117	0.0204	0.4953	0.5232	0.5345	0.4937
10	449	29.9	0.5428	0.0221	0.5246	0.5561	0.567	0.5237
Cycles / Well
C1	Time [s]	Temp. [°C]	Mean	StDev	0;1	1;1	1;0	0;0
1	0	30.1	0.2423	0.008	0.2359	0.2522	0.2455	0.2357
2	49	29.9	0.3152	0.017	0.3011	0.3318	0.3279	0.2998
3	99	30.1	0.3826	0.0216	0.3652	0.4008	0.4016	0.3626
4	149	30.1	0.4463	0.0244	0.427	0.4654	0.4692	0.4235
5	199	30.1	0.506	0.0258	0.4858	0.5254	0.5311	0.4818
6	249	30	0.5626	0.0273	0.5418	0.5802	0.5914	0.5369
7	299	30	0.6173	0.028	0.5965	0.6357	0.6466	0.5904
8	349	30	0.6699	0.0296	0.6478	0.6896	0.7006	0.6415
9	399	30.2	0.7212	0.0312	0.6987	0.7415	0.7541	0.6907
10	449	29.9	0.7691	0.0317	0.7465	0.7913	0.8009	0.7375
Cycles / Well
D1	Time [s]	Temp. [°C]	Mean	StDev	0;1	1;1	1;0	0;0
1	0	30.1	0.2764	0.0087	0.2684	0.2862	0.2811	0.2697
2	49	29.9	0.3652	0.02	0.3465	0.3816	0.3833	0.3493
3	99	30.1	0.446	0.0255	0.4229	0.4658	0.4702	0.425
4	149	30.1	0.5225	0.0296	0.4951	0.5463	0.5499	0.4986
5	199	30.1	0.595	0.0337	0.5643	0.6224	0.6259	0.5675
6	249	30	0.6636	0.0369	0.6304	0.6944	0.6968	0.6329
7	299	30	0.7266	0.0369	0.6941	0.7526	0.7639	0.6957
8	349	30	0.7877	0.0389	0.7535	0.8131	0.8288	0.7556
9	399	30.2	0.8458	0.0397	0.8112	0.8724	0.8872	0.8126
10	449	29.9	0.9025	0.0419	0.8664	0.9308	0.946	0.8669
Cycles / Well
E1	Time [s]	Temp. [°C]	Mean	StDev	0;1	1;1	1;0	0;0
1	0	30.1	0.306	0.0148	0.2929	0.3168	0.3207	0.2936
2	49	29.9	0.4157	0.0284	0.3917	0.4324	0.447	0.3916
3	99	30.1	0.5174	0.034	0.4882	0.543	0.5505	0.4879
4	149	30.1	0.6157	0.0406	0.5813	0.6431	0.6578	0.5806
5	199	30.1	0.7051	0.0422	0.6698	0.7299	0.7518	0.6689
6	249	30	0.792	0.0462	0.7539	0.8173	0.8444	0.7524
7	299	30	0.8751	0.0483	0.835	0.9015	0.9299	0.8339
8	349	30	0.9533	0.0487	0.9126	0.9822	1.0069	0.9113
9	399	30.2	1.0305	0.0507	0.9885	1.0587	1.0875	0.9871
10	449	29.9	1.105	0.0543	1.06	1.1348	1.1665	1.0588
Cycles / Well
F1	Time [s]	Temp. [°C]	Mean	StDev	0;1	1;1	1;0	0;0
1	0	30.1	0.3391	0.0204	0.3216	0.3603	0.3529	0.3217
2	49	29.9	0.4523	0.0313	0.4257	0.4769	0.4819	0.4248
3	99	30.1	0.5611	0.0363	0.5299	0.5861	0.5983	0.5299
4	149	30.1	0.6676	0.0389	0.6351	0.6964	0.7058	0.633
5	199	30.1	0.7709	0.0415	0.7363	0.8014	0.8119	0.734
6	249	30	0.879	0.0516	0.8367	0.9226	0.9247	0.8321
7	299	30	0.9741	0.0492	0.935	1.0093	1.0235	0.9286
8	349	30	1.0746	0.0566	1.0281	1.1243	1.123	1.0232
9	399	30.2	1.166	0.0555	1.1208	1.2165	1.2114	1.1151
10	449	29.9	1.2559	0.0558	1.2109	1.3074	1.301	1.2045
Cycles / Well
G1	Time [s]	Temp. [°C]	Mean	StDev	0;1	1;1	1;0	0;0
1	0	30.1	0.3485	0.023	0.3286	0.369	0.3679	0.3285
2	49	29.9	0.4641	0.0314	0.4384	0.4867	0.4954	0.4357
3	99	30.1	0.5773	0.0338	0.5499	0.6027	0.6102	0.5465
4	149	30.1	0.6908	0.0402	0.6592	0.72	0.7306	0.6533
5	199	30.1	0.805	0.0479	0.7674	0.8467	0.8462	0.7598
6	249	30	0.9125	0.0513	0.8734	0.9579	0.9556	0.8632
7	299	30	1.0163	0.0516	0.9768	1.0628	1.0587	0.9667
8	349	30	1.1194	0.0552	1.0776	1.1672	1.1668	1.0659
9	399	30.2	1.2167	0.0539	1.1759	1.2602	1.2661	1.1645
10	449	29.9	1.3128	0.0564	1.2713	1.3565	1.3661	1.2574
Cycles / Well
H1	Time [s]	Temp. [°C]	Mean	StDev	0;1	1;1	1;0	0;0
1	0	30.1	0.3834	0.028	0.3563	0.4052	0.4098	0.3623
2	49	29.9	0.491	0.0338	0.4594	0.5165	0.5236	0.4644
3	99	30.1	0.5966	0.0383	0.5608	0.6221	0.6365	0.5672
4	149	30.1	0.6985	0.0416	0.6594	0.7247	0.743	0.667
5	199	30.1	0.7964	0.0447	0.7538	0.8249	0.8438	0.7629
6	249	30	0.8914	0.0486	0.8442	0.9232	0.9423	0.8559
7	299	30	0.9839	0.0533	0.9334	1.0186	1.04	0.9437
8	349	30	1.0728	0.054	1.0204	1.1129	1.1255	1.0324
9	399	30.2	1.1607	0.0603	1.1043	1.2042	1.2209	1.1135
10	449	29.9	1.2417	0.0618	1.1826	1.2885	1.3012	1.1945
Cycles / Well
A2	Time [s]	Temp. [°C]	Mean	StDev	0;1	1;1	1;0	0;0
1	0	30.1	0.1822	0.0009	0.1819	0.1835	0.1816	0.1816
2	49	29.9	0.2105	0.0058	0.2053	0.2146	0.2164	0.2058
3	99	30.1	0.2345	0.0075	0.2282	0.2387	0.243	0.2281
4	149	30.1	0.2579	0.0089	0.2509	0.2625	0.2681	0.2501
5	199	30.1	0.2796	0.0104	0.2717	0.2833	0.2927	0.2707
6	249	30	0.2997	0.011	0.2915	0.3038	0.3134	0.2902
7	299	30	0.3191	0.0113	0.3105	0.3238	0.333	0.3092
8	349	30	0.338	0.0116	0.3291	0.3442	0.3513	0.3275
9	399	30.2	0.3556	0.0118	0.3468	0.3617	0.3693	0.3448
10	449	29.9	0.3722	0.0117	0.3635	0.3776	0.386	0.3615
Cycles / Well
B2	Time [s]	Temp. [°C]	Mean	StDev	0;1	1;1	1;0	0;0
1	0	30.1	0.2213	0.0035	0.2189	0.2247	0.2239	0.2177
2	49	29.9	0.2641	0.0103	0.2558	0.2709	0.2749	0.2549
3	99	30.1	0.3029	0.0125	0.2926	0.3114	0.3157	0.2917
4	149	30.1	0.3407	0.0156	0.3277	0.3517	0.3566	0.3269
5	199	30.1	0.376	0.0175	0.3613	0.3882	0.3938	0.3608
6	249	30	0.4096	0.0189	0.3938	0.4236	0.4282	0.3929
7	299	30	0.4424	0.0203	0.4251	0.4574	0.4624	0.4247
8	349	30	0.4732	0.0213	0.4549	0.4886	0.4945	0.4548
9	399	30.2	0.5018	0.0209	0.4838	0.5146	0.5245	0.4842
10	449	29.9	0.5314	0.0224	0.5128	0.5466	0.5547	0.5117
Cycles / Well
C2	Time [s]	Temp. [°C]	Mean	StDev	0;1	1;1	1;0	0;0
1	0	30.1	0.2271	0.0049	0.2225	0.2317	0.2308	0.2233
2	49	29.9	0.2962	0.0129	0.2848	0.3049	0.3095	0.2857
3	99	30.1	0.3603	0.0166	0.3457	0.3712	0.3776	0.3465
4	149	30.1	0.4216	0.0194	0.4043	0.4335	0.4425	0.4059
5	199	30.1	0.4801	0.0217	0.4609	0.4943	0.503	0.4622
6	249	30	0.534	0.0222	0.5152	0.5452	0.5599	0.5158
7	299	30	0.5874	0.0234	0.5671	0.6007	0.6136	0.5682
8	349	30	0.6383	0.0248	0.6173	0.6518	0.6665	0.6177
9	399	30.2	0.6877	0.0262	0.6657	0.7014	0.7179	0.6657
10	449	29.9	0.7349	0.027	0.712	0.7511	0.7645	0.7119
Cycles / Well
D2	Time [s]	Temp. [°C]	Mean	StDev	0;1	1;1	1;0	0;0
1	0	30.1	0.2527	0.0069	0.2463	0.2599	0.2572	0.2473
2	49	29.9	0.3333	0.0154	0.3201	0.3421	0.3505	0.3207
3	99	30.1	0.4091	0.0201	0.3914	0.4201	0.4317	0.393
4	149	30.1	0.4835	0.0263	0.4597	0.5035	0.5087	0.4619
5	199	30.1	0.5508	0.028	0.5262	0.5699	0.5798	0.5274
6	249	30	0.6146	0.0298	0.5884	0.6349	0.6453	0.5898
7	299	30	0.6743	0.0303	0.6488	0.6894	0.7097	0.6494
8	349	30	0.7334	0.0322	0.7065	0.7502	0.7705	0.7064
9	399	30.2	0.7888	0.0327	0.7614	0.8067	0.8258	0.7611
10	449	29.9	0.8426	0.033	0.8152	0.8628	0.8785	0.8139
Cycles / Well
E2	Time [s]	Temp. [°C]	Mean	StDev	0;1	1;1	1;0	0;0
1	0	30.1	0.2745	0.0094	0.2646	0.2836	0.2813	0.2684
2	49	29.9	0.3698	0.0196	0.3519	0.3812	0.3915	0.3546
3	99	30.1	0.4651	0.0259	0.4385	0.4865	0.488	0.4472
4	149	30.1	0.5498	0.0251	0.5241	0.5616	0.5791	0.5345
5	199	30.1	0.6302	0.0326	0.6037	0.6587	0.6581	0.6002
6	249	30	0.7074	0.0352	0.6784	0.7301	0.7448	0.6763
7	299	30	0.781	0.0357	0.7526	0.8011	0.8211	0.7492
8	349	30	0.8555	0.0383	0.8248	0.879	0.8969	0.8211
9	399	30.2	0.9258	0.0395	0.8931	0.9545	0.9651	0.8905
10	449	29.9	0.9948	0.043	0.9588	1.0278	1.0361	0.9565
Cycles / Well
F2	Time [s]	Temp. [°C]	Mean	StDev	0;1	1;1	1;0	0;0
1	0	30.1	0.3061	0.0177	0.2906	0.3247	0.3179	0.2914
2	49	29.9	0.4093	0.0282	0.3846	0.4311	0.4363	0.3853
3	99	30.1	0.5082	0.0331	0.4785	0.5327	0.5407	0.4808
4	149	30.1	0.6077	0.039	0.5737	0.6406	0.6423	0.5741
5	199	30.1	0.7028	0.0415	0.6668	0.7363	0.7411	0.6669
6	249	30	0.7956	0.0448	0.7559	0.8321	0.8366	0.7576
7	299	30	0.8908	0.0508	0.8472	0.9379	0.9314	0.8465
8	349	30	0.9788	0.0513	0.9349	1.0227	1.0238	0.9338
9	399	30.2	1.0643	0.0517	1.0203	1.1107	1.1074	1.0189
10	449	29.9	1.1505	0.0536	1.1061	1.1965	1.1973	1.1023
Cycles / Well
G2	Time [s]	Temp. [°C]	Mean	StDev	0;1	1;1	1;0	0;0
1	0	30.1	0.3605	0.0234	0.3414	0.3891	0.3701	0.3414
2	49	29.9	0.4963	0.0299	0.4716	0.5209	0.5234	0.4693
3	99	30.1	0.6296	0.0331	0.6031	0.6585	0.6579	0.5989
4	149	30.1	0.7617	0.0378	0.7329	0.7939	0.7948	0.7252
5	199	30.1	0.889	0.0421	0.8567	0.9269	0.9238	0.8486
6	249	30	1.0135	0.047	0.979	1.0567	1.0511	0.9671
7	299	30	1.1313	0.0491	1.0959	1.1767	1.1702	1.0825
8	349	30	1.2478	0.0526	1.21	1.2992	1.2865	1.1955
9	399	30.2	1.3578	0.0555	1.319	1.4119	1.3986	1.3018
10	449	29.9	1.463	0.0572	1.424	1.5195	1.504	1.4046
Cycles / Well
H2	Time [s]	Temp. [°C]	Mean	StDev	0;1	1;1	1;0	0;0
1	0	30.1	0.3486	0.0231	0.3264	0.3678	0.3692	0.331
2	49	29.9	0.4529	0.0293	0.4253	0.4745	0.4817	0.43
3	99	30.1	0.5549	0.0336	0.5245	0.5768	0.5903	0.528
4	149	30.1	0.6521	0.0348	0.6196	0.6756	0.6881	0.625
5	199	30.1	0.7474	0.0386	0.712	0.7721	0.7885	0.7171
6	249	30	0.8388	0.0428	0.7983	0.8665	0.8839	0.8064
7	299	30	0.9274	0.0452	0.8856	0.956	0.9757	0.8922
8	349	30	1.0132	0.0472	0.9684	1.0472	1.0603	0.977
9	399	30.2	1.0988	0.0509	1.0518	1.1372	1.1481	1.0582
10	449	29.9	1.1768	0.052	1.1275	1.2148	1.2282	1.1369
Cycles / Well
A3	Time [s]	Temp. [°C]	Mean	StDev	0;1	1;1	1;0	0;0
1	0	30.1	0.1746	0.0009	0.1737	0.1754	0.1755	0.1739
2	49	29.9	0.2059	0.0076	0.1995	0.2104	0.2141	0.1995
3	99	30.1	0.2317	0.0095	0.2239	0.2367	0.2426	0.2235
4	149	30.1	0.2564	0.0111	0.2475	0.2631	0.2685	0.2465
5	199	30.1	0.28	0.0129	0.2695	0.2885	0.2935	0.2685
6	249	30	0.3009	0.013	0.291	0.3078	0.3157	0.289
7	299	30	0.3217	0.014	0.3113	0.3276	0.3386	0.3091
8	349	30	0.3416	0.014	0.3313	0.348	0.3583	0.3288
9	399	30.2	0.3608	0.015	0.35	0.3674	0.3789	0.347
10	449	29.9	0.379	0.0154	0.3679	0.387	0.3967	0.3644
Cycles / Well
B3	Time [s]	Temp. [°C]	Mean	StDev	0;1	1;1	1;0	0;0
1	0	30.1	0.192	0.0023	0.1901	0.1943	0.1937	0.19
2	49	29.9	0.2425	0.0085	0.2351	0.2473	0.252	0.2356
3	99	30.1	0.2884	0.0113	0.2787	0.2954	0.3006	0.2789
4	149	30.1	0.3321	0.0139	0.3201	0.3403	0.3474	0.3207
5	199	30.1	0.3739	0.0161	0.3598	0.3839	0.3913	0.3606
6	249	30	0.4132	0.0172	0.3983	0.4249	0.431	0.3987
7	299	30	0.4496	0.0172	0.4353	0.4592	0.469	0.4349
8	349	30	0.4856	0.0177	0.471	0.4958	0.5054	0.4702
9	399	30.2	0.5202	0.0186	0.505	0.5299	0.5415	0.5041
10	449	29.9	0.553	0.0185	0.5387	0.5638	0.5735	0.5361
Cycles / Well
C3	Time [s]	Temp. [°C]	Mean	StDev	0;1	1;1	1;0	0;0
1	0	30.1	0.2169	0.0058	0.2116	0.222	0.2219	0.2122
2	49	29.9	0.2848	0.0121	0.2743	0.2918	0.2983	0.275
3	99	30.1	0.3495	0.016	0.336	0.3589	0.3673	0.336
4	149	30.1	0.4117	0.0197	0.3945	0.424	0.433	0.3954
5	199	30.1	0.47	0.0213	0.4518	0.4845	0.492	0.4519
6	249	30	0.5245	0.0219	0.5065	0.5352	0.5503	0.5061
7	299	30	0.577	0.0224	0.5583	0.5895	0.6022	0.558
8	349	30	0.6285	0.0233	0.6094	0.6401	0.6557	0.6088
9	399	30.2	0.6783	0.0245	0.6585	0.6906	0.7068	0.6573
10	449	29.9	0.7252	0.0248	0.7052	0.7382	0.7537	0.7036
Cycles / Well
D3	Time [s]	Temp. [°C]	Mean	StDev	0;1	1;1	1;0	0;0
1	0	30.1	0.2455	0.0124	0.2344	0.2586	0.2537	0.2354
2	49	29.9	0.3319	0.0227	0.3118	0.3511	0.3521	0.3128
3	99	30.1	0.4118	0.0279	0.3869	0.4344	0.4376	0.3885
4	149	30.1	0.4868	0.0317	0.4581	0.5096	0.5184	0.4609
5	199	30.1	0.5563	0.0332	0.527	0.576	0.5928	0.5294
6	249	30	0.6236	0.0367	0.5914	0.6468	0.6629	0.5934
7	299	30	0.687	0.0382	0.6532	0.7111	0.728	0.6557
8	349	30	0.748	0.0406	0.7119	0.7751	0.7903	0.7146
9	399	30.2	0.8061	0.0423	0.768	0.8356	0.849	0.7715
10	449	29.9	0.8608	0.0426	0.8232	0.8917	0.9033	0.8251
Cycles / Well
E3	Time [s]	Temp. [°C]	Mean	StDev	0;1	1;1	1;0	0;0
1	0	30.1	0.2729	0.0174	0.2575	0.2905	0.2853	0.2584
2	49	29.9	0.3757	0.0295	0.3498	0.3952	0.4066	0.3511
3	99	30.1	0.4736	0.0371	0.4411	0.5022	0.5092	0.442
4	149	30.1	0.5641	0.0415	0.5288	0.5906	0.6084	0.5288
5	199	30.1	0.6478	0.0409	0.6133	0.6726	0.6925	0.6129
6	249	30	0.7322	0.0454	0.6947	0.7585	0.7828	0.6929
7	299	30	0.8116	0.0473	0.7731	0.839	0.8642	0.7703
8	349	30	0.8881	0.0489	0.8483	0.9167	0.9422	0.8451
9	399	30.2	0.9612	0.05	0.921	0.9906	1.0164	0.9168
10	449	29.9	1.032	0.0516	0.9913	1.0628	1.0886	0.9853
Cycles / Well
F3	Time [s]	Temp. [°C]	Mean	StDev	0;1	1;1	1;0	0;0
1	0	30.1	0.2977	0.0166	0.2826	0.313	0.311	0.2842
2	49	29.9	0.4086	0.0264	0.3848	0.4257	0.4365	0.3875
3	99	30.1	0.5186	0.0327	0.4884	0.5431	0.5505	0.4924
4	149	30.1	0.6274	0.0392	0.592	0.6616	0.6611	0.595
5	199	30.1	0.7304	0.0428	0.6916	0.7656	0.7693	0.6951
6	249	30	0.8318	0.0463	0.7901	0.8715	0.8723	0.7934
7	299	30	0.9328	0.0514	0.8876	0.978	0.9765	0.889
8	349	30	1.0278	0.0523	0.9818	1.0719	1.0743	0.9832
9	399	30.2	1.1212	0.0541	1.0743	1.1686	1.1674	1.0744
10	449	29.9	1.2112	0.0552	1.1635	1.2554	1.2624	1.1634
Cycles / Well
G3	Time [s]	Temp. [°C]	Mean	StDev	0;1	1;1	1;0	0;0
1	0	30.1	0.3177	0.0232	0.2979	0.3419	0.3331	0.2978
2	49	29.9	0.4343	0.0296	0.4104	0.4576	0.4621	0.4072
3	99	30.1	0.5502	0.0339	0.5235	0.5794	0.5798	0.5183
4	149	30.1	0.6666	0.0413	0.6341	0.7041	0.7005	0.6278
5	199	30.1	0.7771	0.0437	0.7439	0.8184	0.8111	0.7349
6	249	30	0.8867	0.0486	0.8504	0.9287	0.9285	0.8391
7	299	30	0.9925	0.0513	0.9554	1.0411	1.0321	0.9416
8	349	30	1.0958	0.0524	1.0585	1.1464	1.1348	1.0433
9	399	30.2	1.1955	0.0541	1.1585	1.2454	1.2381	1.1398
10	449	29.9	1.293	0.0553	1.2565	1.3421	1.3384	1.2349
Cycles / Well
H3	Time [s]	Temp. [°C]	Mean	StDev	0;1	1;1	1;0	0;0
1	0	30.1	0.3503	0.0278	0.3258	0.3775	0.3711	0.3269
2	49	29.9	0.4643	0.0319	0.4367	0.4909	0.493	0.4367
3	99	30.1	0.5741	0.0338	0.5448	0.6007	0.6058	0.5449
4	149	30.1	0.6811	0.0358	0.6507	0.7099	0.7142	0.6496
5	199	30.1	0.7845	0.0398	0.7494	0.8147	0.8231	0.7509
6	249	30	0.8847	0.0433	0.8465	0.9184	0.9258	0.8481
7	299	30	0.9823	0.0475	0.9415	1.0205	1.0264	0.9408
8	349	30	1.0732	0.0479	1.0294	1.1125	1.1166	1.0341
9	399	30.2	1.1659	0.0528	1.1208	1.2078	1.2154	1.1197
10	449	29.9	1.2505	0.0538	1.2032	1.2945	1.2996	1.2047
Cycles / Well
A4	Time [s]	Temp. [°C]	Mean	StDev	0;1	1;1	1;0	0;0
1	0	30.1	0.1689	0.0011	0.1682	0.1702	0.1693	0.1678
2	49	29.9	0.1685	0.0012	0.1681	0.1702	0.1684	0.1674
3	99	30.1	0.1685	0.001	0.168	0.17	0.1684	0.1677
4	149	30.1	0.1686	0.001	0.1683	0.17	0.1685	0.1675
5	199	30.1	0.1686	0.0012	0.1681	0.1703	0.1683	0.1676
6	249	30	0.1682	0.001	0.1682	0.1696	0.168	0.1672
7	299	30	0.168	0.0009	0.1678	0.1693	0.1678	0.167
8	349	30	0.1681	0.001	0.168	0.1695	0.1678	0.1671
9	399	30.2	0.1682	0.001	0.168	0.1695	0.1679	0.1672
10	449	29.9	0.1681	0.0012	0.1681	0.1697	0.1676	0.167
Cycles / Well
B4	Time [s]	Temp. [°C]	Mean	StDev	0;1	1;1	1;0	0;0
1	0	30.1	0.1694	0.0005	0.169	0.1698	0.1697	0.169
2	49	29.9	0.1693	0.0005	0.1694	0.17	0.1691	0.1687
3	99	30.1	0.1689	0.0006	0.1691	0.1697	0.1687	0.1682
4	149	30.1	0.1691	0.0006	0.1694	0.1697	0.1689	0.1684
5	199	30.1	0.1692	0.0007	0.1693	0.1702	0.1688	0.1687
6	249	30	0.1689	0.0006	0.1688	0.1696	0.1687	0.1682
7	299	30	0.1688	0.0008	0.1689	0.1699	0.1684	0.168
8	349	30	0.1689	0.0007	0.1691	0.1698	0.1685	0.1681
9	399	30.2	0.1689	0.0008	0.1688	0.17	0.1684	0.1683
10	449	29.9	0.1687	0.0007	0.1689	0.1696	0.1681	0.1682
Cycles / Well
C4	Time [s]	Temp. [°C]	Mean	StDev	0;1	1;1	1;0	0;0
1	0	30.1	0.1779	0.0033	0.1758	0.1827	0.1771	0.1759
2	49	29.9	0.1775	0.0028	0.1759	0.1817	0.1766	0.176
3	99	30.1	0.1773	0.0028	0.1758	0.1814	0.1763	0.1755
4	149	30.1	0.1772	0.0026	0.1754	0.1811	0.1763	0.1759
5	199	30.1	0.1773	0.0026	0.1761	0.1813	0.1762	0.1757
6	249	30	0.1767	0.0026	0.1754	0.1805	0.1756	0.1752
7	299	30	0.1767	0.0024	0.1755	0.1802	0.1757	0.1753
8	349	30	0.1766	0.0023	0.1755	0.1801	0.1752	0.1756
9	399	30.2	0.1766	0.0023	0.1756	0.18	0.1753	0.1755
10	449	29.9	0.1765	0.0023	0.1756	0.1798	0.175	0.1754
Cycles / Well
D4	Time [s]	Temp. [°C]	Mean	StDev	0;1	1;1	1;0	0;0
1	0	30.1	0.1728	0.0024	0.1718	0.1762	0.1725	0.1707
2	49	29.9	0.1724	0.002	0.1714	0.1752	0.1722	0.1706
3	99	30.1	0.1723	0.0022	0.1713	0.1755	0.1719	0.1705
4	149	30.1	0.1723	0.0023	0.1716	0.1758	0.1716	0.1705
5	199	30.1	0.1725	0.0022	0.1719	0.1755	0.1721	0.1704
6	249	30	0.1719	0.0019	0.1714	0.1748	0.1713	0.1703
7	299	30	0.1717	0.0022	0.1711	0.1749	0.171	0.17
8	349	30	0.1719	0.0021	0.1714	0.1749	0.1714	0.1701
9	399	30.2	0.1719	0.0021	0.1713	0.1749	0.171	0.1703
10	449	29.9	0.1718	0.002	0.1714	0.1747	0.1709	0.1701
Cycles / Well
E4	Time [s]	Temp. [°C]	Mean	StDev	0;1	1;1	1;0	0;0
1	0	30.1	0.1746	0.0011	0.1735	0.1761	0.1748	0.174
2	49	29.9	0.1743	0.001	0.1735	0.1755	0.1749	0.1735
3	99	30.1	0.1741	0.0012	0.1734	0.1757	0.1744	0.173
4	149	30.1	0.1744	0.001	0.1738	0.1758	0.1745	0.1734
5	199	30.1	0.1741	0.0008	0.1734	0.1751	0.1743	0.1734
6	249	30	0.1739	0.0011	0.1731	0.1752	0.1746	0.1729
7	299	30	0.1738	0.0011	0.1732	0.1754	0.1738	0.1729
8	349	30	0.1739	0.0012	0.1731	0.1752	0.1747	0.1726
9	399	30.2	0.1736	0.001	0.1729	0.1749	0.174	0.1728
10	449	29.9	0.1737	0.0011	0.1732	0.175	0.1741	0.1724
Cycles / Well
F4	Time [s]	Temp. [°C]	Mean	StDev	0;1	1;1	1;0	0;0
1	0	30.1	0.1774	0.0044	0.1755	0.1839	0.1761	0.1743
2	49	29.9	0.1768	0.004	0.1747	0.1827	0.1757	0.1741
3	99	30.1	0.1767	0.0041	0.1748	0.1828	0.1754	0.174
4	149	30.1	0.1767	0.0038	0.1748	0.1824	0.1756	0.174
5	199	30.1	0.1766	0.0037	0.1749	0.182	0.1755	0.1739
6	249	30	0.1762	0.0036	0.1742	0.1816	0.1753	0.1737
7	299	30	0.176	0.0035	0.1745	0.1811	0.175	0.1732
8	349	30	0.176	0.0036	0.1743	0.1814	0.1748	0.1735
9	399	30.2	0.1759	0.0036	0.1745	0.1813	0.1747	0.1733
10	449	29.9	0.1757	0.0034	0.1741	0.1807	0.1749	0.1731
Cycles / Well
G4	Time [s]	Temp. [°C]	Mean	StDev	0;1	1;1	1;0	0;0
1	0	30.1	0.1748	0.0039	0.1715	0.1792	0.1769	0.1714
2	49	29.9	0.1742	0.0036	0.1716	0.1788	0.1752	0.1711
3	99	30.1	0.1737	0.0034	0.1715	0.178	0.1749	0.1706
4	149	30.1	0.1739	0.0033	0.1717	0.1779	0.1751	0.1707
5	199	30.1	0.1737	0.0032	0.1716	0.1778	0.1748	0.1708
6	249	30	0.173	0.0032	0.1707	0.1771	0.1738	0.1702
7	299	30	0.1728	0.0031	0.1712	0.1771	0.1732	0.1699
8	349	30	0.173	0.0028	0.1714	0.1769	0.1728	0.1707
9	399	30.2	0.1729	0.0027	0.1715	0.1766	0.1733	0.1703
10	449	29.9	0.1728	0.0029	0.1712	0.1768	0.1731	0.1702
Cycles / Well
H4	Time [s]	Temp. [°C]	Mean	StDev	0;1	1;1	1;0	0;0
1	0	30.1	0.1889	0.0064	0.1811	0.1968	0.1893	0.1885
2	49	29.9	0.1868	0.0053	0.1811	0.1929	0.1894	0.1837
3	99	30.1	0.1853	0.0043	0.1807	0.1904	0.1874	0.1829
4	149	30.1	0.1853	0.0038	0.1814	0.1899	0.1868	0.183
5	199	30.1	0.1852	0.0039	0.1811	0.19	0.1865	0.183
6	249	30	0.1866	0.005	0.1844	0.1936	0.1861	0.1822
7	299	30	0.1842	0.0037	0.1806	0.1889	0.1853	0.182
8	349	30	0.1846	0.0035	0.1808	0.1889	0.1858	0.1828
9	399	30.2	0.1843	0.0038	0.1805	0.1892	0.1852	0.1822
10	449	29.9	0.1842	0.0035	0.1808	0.1888	0.1849	0.1825
Cycles / Well
A5	Time [s]	Temp. [°C]	Mean	StDev	0;1	1;1	1;0	0;0
1	0	30.1	0.1362	0.0012	0.1378	0.1357	0.135	0.1362
2	49	29.9	0.1361	0.0011	0.1375	0.1362	0.1349	0.1359
3	99	30.1	0.1362	0.0012	0.1378	0.1362	0.1349	0.1358
4	149	30.1	0.1364	0.0013	0.1382	0.1362	0.1351	0.1361
5	199	30.1	0.1366	0.0013	0.1384	0.1365	0.1352	0.1363
6	249	30	0.1362	0.0014	0.138	0.136	0.1347	0.1361
7	299	30	0.1363	0.0014	0.1384	0.1358	0.1352	0.1359
8	349	30	0.1365	0.0013	0.1384	0.1362	0.1352	0.1361
9	399	30.2	0.1365	0.0014	0.1385	0.1363	0.135	0.1363
10	449	29.9	0.1363	0.0015	0.1383	0.1359	0.1348	0.1362
Cycles / Well
B5	Time [s]	Temp. [°C]	Mean	StDev	0;1	1;1	1;0	0;0
1	0	30.1	0.1335	0.0006	0.1344	0.1335	0.1332	0.133
2	49	29.9	0.1335	0.0008	0.1346	0.1331	0.1333	0.133
3	99	30.1	0.1336	0.0009	0.1349	0.1335	0.1328	0.1331
4	149	30.1	0.1337	0.0008	0.135	0.1335	0.1331	0.1333
5	199	30.1	0.1338	0.0008	0.135	0.1335	0.1335	0.1333
6	249	30	0.1335	0.0008	0.1347	0.1332	0.1331	0.1331
7	299	30	0.1335	0.0008	0.1346	0.1332	0.133	0.133
8	349	30	0.1338	0.0009	0.1351	0.1336	0.1333	0.1332
9	399	30.2	0.1338	0.0006	0.1347	0.1337	0.1334	0.1333
10	449	29.9	0.1336	0.0007	0.1346	0.1335	0.1332	0.133
Cycles / Well
C5	Time [s]	Temp. [°C]	Mean	StDev	0;1	1;1	1;0	0;0
1	0	30.1	0.1374	0.0006	0.1373	0.1382	0.1371	0.1369
2	49	29.9	0.1374	0.0006	0.1375	0.1383	0.1371	0.1367
3	99	30.1	0.1374	0.0007	0.1375	0.1384	0.1371	0.1367
4	149	30.1	0.1377	0.0006	0.1377	0.1384	0.1374	0.1371
5	199	30.1	0.1377	0.0005	0.1379	0.1382	0.1375	0.1371
6	249	30	0.1374	0.0005	0.1375	0.1381	0.1373	0.1369
7	299	30	0.1374	0.0007	0.1374	0.1383	0.1372	0.1367
8	349	30	0.1375	0.0008	0.1378	0.1384	0.137	0.1367
9	399	30.2	0.1376	0.0007	0.1375	0.1386	0.1373	0.137
10	449	29.9	0.1374	0.0006	0.1378	0.138	0.1371	0.1368
Cycles / Well
D5	Time [s]	Temp. [°C]	Mean	StDev	0;1	1;1	1;0	0;0
1	0	30.1	0.1347	0.0006	0.1347	0.1353	0.135	0.1339
2	49	29.9	0.1349	0.0008	0.135	0.1358	0.1348	0.1338
3	99	30.1	0.1347	0.0008	0.1349	0.1354	0.1348	0.1336
4	149	30.1	0.1349	0.0009	0.1351	0.1359	0.1348	0.1337
5	199	30.1	0.1351	0.0009	0.1353	0.1361	0.1349	0.1339
6	249	30	0.1348	0.0009	0.1349	0.1359	0.1349	0.1335
7	299	30	0.1347	0.0009	0.1347	0.1357	0.1348	0.1335
8	349	30	0.1348	0.0009	0.1348	0.1359	0.1347	0.1338
9	399	30.2	0.1348	0.001	0.135	0.136	0.1349	0.1335
10	449	29.9	0.1348	0.0009	0.1348	0.1359	0.1348	0.1336
Cycles / Well
E5	Time [s]	Temp. [°C]	Mean	StDev	0;1	1;1	1;0	0;0
1	0	30.1	0.1348	0.0012	0.1346	0.1364	0.1347	0.1333
2	49	29.9	0.1347	0.0011	0.1343	0.1362	0.1344	0.1337
3	99	30.1	0.1346	0.0013	0.1344	0.1361	0.1349	0.133
4	149	30.1	0.1346	0.0012	0.1344	0.1362	0.1345	0.1332
5	199	30.1	0.1348	0.0014	0.1347	0.1365	0.1348	0.1332
6	249	30	0.1346	0.0014	0.1345	0.1363	0.1346	0.1328
7	299	30	0.1345	0.0013	0.1342	0.1362	0.1345	0.133
8	349	30	0.1346	0.0014	0.1343	0.1364	0.1345	0.1331
9	399	30.2	0.1347	0.0013	0.1346	0.1362	0.1347	0.1331
10	449	29.9	0.1346	0.0011	0.1345	0.136	0.1347	0.1333
Cycles / Well
F5	Time [s]	Temp. [°C]	Mean	StDev	0;1	1;1	1;0	0;0
1	0	30.1	0.1386	0.0005	0.1383	0.1393	0.1383	0.1383
2	49	29.9	0.1382	0.0007	0.1379	0.1392	0.1378	0.1379
3	99	30.1	0.1382	0.0009	0.138	0.1395	0.1379	0.1373
4	149	30.1	0.1383	0.0009	0.1383	0.1397	0.1379	0.1375
5	199	30.1	0.1384	0.0009	0.1383	0.1397	0.138	0.1377
6	249	30	0.1382	0.0008	0.1382	0.1394	0.1378	0.1375
7	299	30	0.1379	0.0009	0.1379	0.1392	0.1376	0.1371
8	349	30	0.1382	0.0007	0.1381	0.1392	0.1379	0.1375
9	399	30.2	0.1381	0.0008	0.1379	0.1393	0.1378	0.1375
10	449	29.9	0.1382	0.0007	0.1383	0.1392	0.1379	0.1375
Cycles / Well
G5	Time [s]	Temp. [°C]	Mean	StDev	0;1	1;1	1;0	0;0
1	0	30.1	0.1345	0.0013	0.1345	0.1363	0.1341	0.1331
2	49	29.9	0.1342	0.0016	0.1344	0.1363	0.1336	0.1326
3	99	30.1	0.1342	0.0013	0.1347	0.1357	0.1336	0.1329
4	149	30.1	0.1343	0.0011	0.1345	0.1358	0.1335	0.1333
5	199	30.1	0.1345	0.0013	0.1348	0.136	0.1341	0.133
6	249	30	0.1341	0.001	0.1344	0.1353	0.1338	0.1328
7	299	30	0.1341	0.0011	0.1339	0.1357	0.1335	0.1334
8	349	30	0.1343	0.0009	0.1342	0.1356	0.1338	0.1335
9	399	30.2	0.1342	0.001	0.1342	0.1356	0.1337	0.1333
10	449	29.9	0.1342	0.0011	0.1343	0.1356	0.134	0.133
Cycles / Well
H5	Time [s]	Temp. [°C]	Mean	StDev	0;1	1;1	1;0	0;0
1	0	30.1	0.1475	0.0005	0.1472	0.1474	0.1472	0.1482
2	49	29.9	0.1473	0.0007	0.1468	0.1472	0.1468	0.1483
3	99	30.1	0.1469	0.0006	0.1468	0.1464	0.1466	0.1477
4	149	30.1	0.1472	0.0005	0.1468	0.1472	0.147	0.1479
5	199	30.1	0.1472	0.0006	0.1469	0.1469	0.147	0.1481
6	249	30	0.1472	0.0005	0.1465	0.1477	0.1471	0.1475
7	299	30	0.147	0.0004	0.1465	0.1472	0.1469	0.1475
8	349	30	0.1474	0.0007	0.1464	0.1481	0.1475	0.1476
9	399	30.2	0.1473	0.0007	0.1464	0.1475	0.1476	0.1479
10	449	29.9	0.1474	0.0008	0.1462	0.1478	0.1476	0.1479
Cycles / Well
A6	Time [s]	Temp. [°C]	Mean	StDev	0;1	1;1	1;0	0;0
1	0	30.1	0.1491	0.0008	0.1485	0.15	0.1485	0.1495
2	49	29.9	0.149	0.0007	0.1483	0.15	0.1488	0.1491
3	99	30.1	0.149	0.0008	0.1483	0.1501	0.1484	0.1491
4	149	30.1	0.1491	0.0008	0.1485	0.1502	0.1484	0.1494
5	199	30.1	0.1493	0.0007	0.1485	0.15	0.149	0.1498
6	249	30	0.1494	0.0007	0.1488	0.1503	0.1488	0.1495
7	299	30	0.1494	0.001	0.1491	0.1508	0.1486	0.1491
8	349	30	0.1495	0.0009	0.1493	0.1507	0.1485	0.1497
9	399	30.2	0.1493	0.0011	0.1491	0.1508	0.1482	0.1493
10	449	29.9	0.1493	0.0011	0.1491	0.1507	0.1482	0.1491
Cycles / Well
B6	Time [s]	Temp. [°C]	Mean	StDev	0;1	1;1	1;0	0;0
1	0	30.1	0.148	0.0011	0.1474	0.1492	0.1489	0.1468
2	49	29.9	0.1477	0.0011	0.1468	0.1488	0.1484	0.1468
3	99	30.1	0.1477	0.001	0.1475	0.149	0.1479	0.1465
4	149	30.1	0.1479	0.0007	0.1479	0.1488	0.1478	0.1472
5	199	30.1	0.1482	0.0011	0.1479	0.1497	0.1482	0.1471
6	249	30	0.1477	0.0004	0.1477	0.1482	0.1476	0.1471
7	299	30	0.148	0.0013	0.1475	0.1498	0.1479	0.1468
8	349	30	0.148	0.001	0.1475	0.1493	0.1481	0.1471
9	399	30.2	0.1478	0.0006	0.1478	0.1485	0.1478	0.1469
10	449	29.9	0.1478	0.001	0.1475	0.1488	0.1483	0.1467
Cycles / Well
C6	Time [s]	Temp. [°C]	Mean	StDev	0;1	1;1	1;0	0;0
1	0	30.1	0.1519	0.0014	0.1513	0.1536	0.1522	0.1503
2	49	29.9	0.1517	0.0015	0.1511	0.1536	0.1521	0.1502
3	99	30.1	0.1518	0.0013	0.1515	0.1534	0.1521	0.1502
4	149	30.1	0.1519	0.0015	0.1515	0.1537	0.1522	0.1501
5	199	30.1	0.152	0.0017	0.1517	0.154	0.1525	0.15
6	249	30	0.1516	0.0015	0.1512	0.1534	0.1518	0.1499
7	299	30	0.1516	0.0014	0.1514	0.1532	0.1518	0.1499
8	349	30	0.1516	0.0017	0.1516	0.1534	0.1519	0.1493
9	399	30.2	0.1517	0.0014	0.1514	0.1534	0.1519	0.1499
10	449	29.9	0.1515	0.0017	0.1514	0.1536	0.1517	0.1495
Cycles / Well
D6	Time [s]	Temp. [°C]	Mean	StDev	0;1	1;1	1;0	0;0
1	0	30.1	0.1485	0.0012	0.1483	0.1501	0.1485	0.1471
2	49	29.9	0.1483	0.001	0.1479	0.1496	0.1485	0.1473
3	99	30.1	0.1483	0.0012	0.1482	0.1498	0.1481	0.1469
4	149	30.1	0.1484	0.001	0.1483	0.1496	0.1482	0.1473
5	199	30.1	0.1485	0.0009	0.1485	0.1497	0.1485	0.1474
6	249	30	0.1482	0.0012	0.1482	0.1497	0.1481	0.1467
7	299	30	0.1482	0.0013	0.1482	0.1498	0.1481	0.1467
8	349	30	0.1482	0.0011	0.1482	0.1496	0.1478	0.1469
9	399	30.2	0.1483	0.0013	0.1481	0.1499	0.1482	0.1468
10	449	29.9	0.148	0.0011	0.1481	0.1494	0.148	0.1466
Cycles / Well
E6	Time [s]	Temp. [°C]	Mean	StDev	0;1	1;1	1;0	0;0
1	0	30.1	0.151	0.002	0.1504	0.1535	0.1513	0.1488
2	49	29.9	0.1509	0.0016	0.1505	0.1529	0.151	0.149
3	99	30.1	0.151	0.0016	0.1505	0.1531	0.1511	0.1491
4	149	30.1	0.151	0.0017	0.1504	0.1531	0.1512	0.1491
5	199	30.1	0.1511	0.0017	0.1506	0.1533	0.1513	0.1492
6	249	30	0.1509	0.0017	0.1503	0.1531	0.1512	0.149
7	299	30	0.1507	0.0017	0.1504	0.153	0.1506	0.149
8	349	30	0.1508	0.0016	0.1504	0.1529	0.1508	0.149
9	399	30.2	0.1508	0.0018	0.1503	0.1531	0.1508	0.1488
10	449	29.9	0.1507	0.0018	0.1498	0.1531	0.1509	0.149
Cycles / Well
F6	Time [s]	Temp. [°C]	Mean	StDev	0;1	1;1	1;0	0;0
1	0	30.1	0.1527	0.0013	0.1521	0.154	0.1535	0.1511
2	49	29.9	0.1528	0.0012	0.152	0.1541	0.1536	0.1516
3	99	30.1	0.1529	0.0013	0.1524	0.1545	0.1533	0.1513
4	149	30.1	0.1532	0.0013	0.1525	0.1548	0.1536	0.1518
5	199	30.1	0.1534	0.0015	0.1528	0.1554	0.1536	0.1519
6	249	30	0.1531	0.0014	0.1525	0.1549	0.1533	0.1516
7	299	30	0.1531	0.0014	0.1522	0.1547	0.1536	0.1517
8	349	30	0.1532	0.0014	0.1525	0.1551	0.1534	0.1519
9	399	30.2	0.1532	0.0016	0.1522	0.1551	0.1537	0.1516
10	449	29.9	0.1529	0.0015	0.1521	0.1546	0.1536	0.1512
Cycles / Well
G6	Time [s]	Temp. [°C]	Mean	StDev	0;1	1;1	1;0	0;0
1	0	30.1	0.151	0.0007	0.1515	0.1516	0.1506	0.1501
2	49	29.9	0.1505	0.0008	0.1506	0.1512	0.1506	0.1494
3	99	30.1	0.1505	0.0009	0.1503	0.1517	0.1505	0.1494
4	149	30.1	0.1507	0.0012	0.1504	0.1521	0.1512	0.1493
5	199	30.1	0.1509	0.0011	0.1508	0.1522	0.151	0.1495
6	249	30	0.1509	0.0012	0.1506	0.1524	0.1511	0.1495
7	299	30	0.1512	0.0012	0.1522	0.1522	0.1509	0.1496
8	349	30	0.1511	0.0012	0.1515	0.1523	0.1512	0.1495
9	399	30.2	0.151	0.0012	0.1506	0.1526	0.1512	0.1498
10	449	29.9	0.1507	0.0011	0.1501	0.1522	0.1507	0.1497
Cycles / Well
H6	Time [s]	Temp. [°C]	Mean	StDev	0;1	1;1	1;0	0;0
1	0	30.1	0.1587	0.0028	0.1575	0.1627	0.1583	0.1562
2	49	29.9	0.1588	0.0026	0.1577	0.1625	0.1586	0.1566
3	99	30.1	0.1589	0.0024	0.1576	0.1623	0.159	0.1567
4	149	30.1	0.159	0.0021	0.1578	0.1617	0.1596	0.1571
5	199	30.1	0.1589	0.0023	0.1574	0.1617	0.1598	0.1568
6	249	30	0.1585	0.0022	0.1571	0.1614	0.1591	0.1565
7	299	30	0.1584	0.0023	0.1572	0.1615	0.1588	0.1561
8	349	30	0.1588	0.0023	0.1573	0.1618	0.1593	0.1568
9	399	30.2	0.1587	0.0023	0.1572	0.1616	0.1594	0.1565
10	449	29.9	0.1588	0.0025	0.1571	0.162	0.1594	0.1565
End Time:	29/01/2016 11:40:43

## Sheet: Assay 1
		pH	Rep1	Rep2	Rep3	Blank1	Blank2	Blank3		Avg Rate	Stdev	Avg Blank	Stdev		pH	Blank sub	Stdev
Citric acid 4.0	A	4	0.000423749	0.000418219	0.000447735	-1.63736e-06	5.46022e-07	8.98219e-07		0.000429901	1.56905e-05	-6.43741e-08	1.37358e-06		4	0.000429966	1.57505e-05
Citric Acid 4.4	B	4.4	0.000736888	0.000684934	0.000797248	-1.24934e-06	3.75952e-07	2.48788e-08		0.00073969	5.62098e-05	-2.82835e-07	8.55223e-07		4.4	0.000739973	5.62163e-05
Citric Acid 4.8	C	4.8	0.00116351	0.00112259	0.00112534	-2.97197e-06	8.45978e-08	-7.15875e-07		0.00113715	2.28735e-05	-1.20108e-06	1.585e-06		4.8	0.00113835	2.29284e-05
Citric acid 5.2	D	5.2	0.0013818	0.00130498	0.00135966	-2.04979e-06	-2.48788e-08	-7.1568e-07		0.00134882	3.95402e-05	-9.30115e-07	1.02934e-06		5.2	0.00134975	3.95536e-05
Citric acid 5.6	E	5.6	0.00176411	0.00158919	0.00167804	-1.9409e-06	-2.78672e-07	-6.67566e-07		0.00167711	8.74616e-05	-9.6238e-07	8.69448e-07		5.6	0.00167807	8.74659e-05
MES 5.6	F	5.6	0.00204363	0.00187831	0.00203527	-3.34789e-06	-6.90631e-07	6.66416e-07		0.00198573	9.31275e-05	-1.12404e-06	2.04195e-06		5.6	0.00198686	9.31499e-05
MES 5.8	G	5.8	0.00215275	0.00246043	0.00217459	-4.19666e-06	-3.87551e-07	6.44555e-07		0.00226259	0.000171682	-1.31322e-06	2.5499e-06		5.8	0.0022639	0.000171701
TrisHCl 7.5	H	7.5	0.00191045	0.00184239	0.00200357	-7.90393e-06	1.22758e-07	-3.03923e-07		0.0019188	8.09158e-05	-2.69503e-06	4.51608e-06		7.5	0.0019215	8.10417e-05
Cycles / Well
A1	Time [s]	Temp. [°C]	Mean	StDev	0;1	1;1	1;0	0;0			A1	A2	A3	A4	A5	A6
1	0	30.1	0.1854	0.0015	0.1834	0.1866	0.1865	0.185		0	0.1854	0.1822	0.1746	0.1689	0.1362	0.1491
2	49	29.9	0.2145	0.0065	0.2084	0.2175	0.2222	0.2098		49	0.2145	0.2105	0.2059	0.1685	0.1361	0.149
3	99	30.1	0.2392	0.009	0.2316	0.2436	0.2498	0.232		99	0.2392	0.2345	0.2317	0.1685	0.1362	0.149
4	149	30.1	0.2625	0.0104	0.2543	0.2677	0.2747	0.2533		149	0.2625	0.2579	0.2564	0.1686	0.1364	0.1491
5	199	30.1	0.2845	0.0121	0.2751	0.2894	0.2994	0.2742		199	0.2845	0.2796	0.28	0.1686	0.1366	0.1493
6	249	30	0.3051	0.0132	0.295	0.3104	0.3214	0.2937		249	0.3051	0.2997	0.3009	0.1682	0.1362	0.1494
7	299	30	0.3246	0.0141	0.3142	0.3289	0.3427	0.3125		299	0.3246	0.3191	0.3217	0.168	0.1363	0.1494
8	349	30	0.3435	0.015	0.3326	0.3478	0.3628	0.3307		349	0.3435	0.338	0.3416	0.1681	0.1365	0.1495
9	399	30.2	0.3611	0.0147	0.3502	0.3661	0.3795	0.3484		399	0.3611	0.3556	0.3608	0.1682	0.1365	0.1493
10	449	29.9	0.3785	0.0155	0.3672	0.3842	0.3978	0.3647		449	0.3785	0.3722	0.379	0.1681	0.1363	0.1493
										Slope	0.000423749	0.000418219	0.000447735	-1.63736e-06	5.46022e-07	8.98219e-07
Cycles / Well										Rsq	0.993842	0.994145	0.993815	0.725028	0.254587	0.584673
B1	Time [s]	Temp. [°C]	Mean	StDev	0;1	1;1	1;0	0;0			B1	B2	B3	B4	B5	B6
1	0	30.1	0.209	0.0042	0.2055	0.213	0.2121	0.2052		0	0.209	0.2213	0.192	0.1694	0.1335	0.148
2	49	29.9	0.2552	0.0103	0.2466	0.2629	0.2653	0.2461		49	0.2552	0.2641	0.2425	0.1693	0.1335	0.1477
3	99	30.1	0.2971	0.0131	0.2862	0.3066	0.31	0.2855		99	0.2971	0.3029	0.2884	0.1689	0.1336	0.1477
4	149	30.1	0.338	0.0156	0.3248	0.3499	0.3529	0.3242		149	0.338	0.3407	0.3321	0.1691	0.1337	0.1479
5	199	30.1	0.3764	0.0177	0.3613	0.389	0.3942	0.361		199	0.3764	0.376	0.3739	0.1692	0.1338	0.1482
6	249	30	0.4119	0.0185	0.3966	0.424	0.4314	0.3957		249	0.4119	0.4096	0.4132	0.1689	0.1335	0.1477
7	299	30	0.4465	0.0194	0.4305	0.4582	0.4677	0.4296		299	0.4465	0.4424	0.4496	0.1688	0.1335	0.148
8	349	30	0.4796	0.02	0.4633	0.491	0.502	0.4623		349	0.4796	0.4732	0.4856	0.1689	0.1338	0.148
9	399	30.2	0.5117	0.0204	0.4953	0.5232	0.5345	0.4937		399	0.5117	0.5018	0.5202	0.1689	0.1338	0.1478
10	449	29.9	0.5428	0.0221	0.5246	0.5561	0.567	0.5237		449	0.5428	0.5314	0.553	0.1687	0.1336	0.1478
										Slope	0.000736888	0.000684934	0.000797248	-1.24934e-06	3.75952e-07	2.48788e-08
Cycles / Well										Rsq	0.995915	0.996012	0.995494	0.684885	0.180664	0.000497568
C1	Time [s]	Temp. [°C]	Mean	StDev	0;1	1;1	1;0	0;0			C1	C2	C3	C4	C5	C6
1	0	30.1	0.2423	0.008	0.2359	0.2522	0.2455	0.2357		0	0.2423	0.2271	0.2169	0.1779	0.1374	0.1519
2	49	29.9	0.3152	0.017	0.3011	0.3318	0.3279	0.2998		49	0.3152	0.2962	0.2848	0.1775	0.1374	0.1517
3	99	30.1	0.3826	0.0216	0.3652	0.4008	0.4016	0.3626		99	0.3826	0.3603	0.3495	0.1773	0.1374	0.1518
4	149	30.1	0.4463	0.0244	0.427	0.4654	0.4692	0.4235		149	0.4463	0.4216	0.4117	0.1772	0.1377	0.1519
5	199	30.1	0.506	0.0258	0.4858	0.5254	0.5311	0.4818		199	0.506	0.4801	0.47	0.1773	0.1377	0.152
6	249	30	0.5626	0.0273	0.5418	0.5802	0.5914	0.5369		249	0.5626	0.534	0.5245	0.1767	0.1374	0.1516
7	299	30	0.6173	0.028	0.5965	0.6357	0.6466	0.5904		299	0.6173	0.5874	0.577	0.1767	0.1374	0.1516
8	349	30	0.6699	0.0296	0.6478	0.6896	0.7006	0.6415		349	0.6699	0.6383	0.6285	0.1766	0.1375	0.1516
9	399	30.2	0.7212	0.0312	0.6987	0.7415	0.7541	0.6907		399	0.7212	0.6877	0.6783	0.1766	0.1376	0.1517
10	449	29.9	0.7691	0.0317	0.7465	0.7913	0.8009	0.7375		449	0.7691	0.7349	0.7252	0.1765	0.1374	0.1515
										Slope	0.00116351	0.00112259	0.00112534	-2.97197e-06	8.45978e-08	-7.15875e-07
Cycles / Well										Rsq	0.995921	0.996386	0.996392	0.899423	0.00988471	0.437645
D1	Time [s]	Temp. [°C]	Mean	StDev	0;1	1;1	1;0	0;0			D1	D2	D3	D4	D5	D6
1	0	30.1	0.2764	0.0087	0.2684	0.2862	0.2811	0.2697		0	0.2764	0.2527	0.2455	0.1728	0.1347	0.1485
2	49	29.9	0.3652	0.02	0.3465	0.3816	0.3833	0.3493		49	0.3652	0.3333	0.3319	0.1724	0.1349	0.1483
3	99	30.1	0.446	0.0255	0.4229	0.4658	0.4702	0.425		99	0.446	0.4091	0.4118	0.1723	0.1347	0.1483
4	149	30.1	0.5225	0.0296	0.4951	0.5463	0.5499	0.4986		149	0.5225	0.4835	0.4868	0.1723	0.1349	0.1484
5	199	30.1	0.595	0.0337	0.5643	0.6224	0.6259	0.5675		199	0.595	0.5508	0.5563	0.1725	0.1351	0.1485
6	249	30	0.6636	0.0369	0.6304	0.6944	0.6968	0.6329		249	0.6636	0.6146	0.6236	0.1719	0.1348	0.1482
7	299	30	0.7266	0.0369	0.6941	0.7526	0.7639	0.6957		299	0.7266	0.6743	0.687	0.1717	0.1347	0.1482
8	349	30	0.7877	0.0389	0.7535	0.8131	0.8288	0.7556		349	0.7877	0.7334	0.748	0.1719	0.1348	0.1482
9	399	30.2	0.8458	0.0397	0.8112	0.8724	0.8872	0.8126		399	0.8458	0.7888	0.8061	0.1719	0.1348	0.1483
10	449	29.9	0.9025	0.0419	0.8664	0.9308	0.946	0.8669		449	0.9025	0.8426	0.8608	0.1718	0.1348	0.148
										Slope	0.0013818	0.00130498	0.00135966	-2.04979e-06	-2.48788e-08	-7.1568e-07
Cycles / Well										Rsq	0.994562	0.995192	0.995061	0.742234	0.000936599	0.504379
E1	Time [s]	Temp. [°C]	Mean	StDev	0;1	1;1	1;0	0;0			E1	E2	E3	E4	E5	E6
1	0	30.1	0.306	0.0148	0.2929	0.3168	0.3207	0.2936		0	0.306	0.2745	0.2729	0.1746	0.1348	0.151
2	49	29.9	0.4157	0.0284	0.3917	0.4324	0.447	0.3916		49	0.4157	0.3698	0.3757	0.1743	0.1347	0.1509
3	99	30.1	0.5174	0.034	0.4882	0.543	0.5505	0.4879		99	0.5174	0.4651	0.4736	0.1741	0.1346	0.151
4	149	30.1	0.6157	0.0406	0.5813	0.6431	0.6578	0.5806		149	0.6157	0.5498	0.5641	0.1744	0.1346	0.151
5	199	30.1	0.7051	0.0422	0.6698	0.7299	0.7518	0.6689		199	0.7051	0.6302	0.6478	0.1741	0.1348	0.1511
6	249	30	0.792	0.0462	0.7539	0.8173	0.8444	0.7524		249	0.792	0.7074	0.7322	0.1739	0.1346	0.1509
7	299	30	0.8751	0.0483	0.835	0.9015	0.9299	0.8339		299	0.8751	0.781	0.8116	0.1738	0.1345	0.1507
8	349	30	0.9533	0.0487	0.9126	0.9822	1.0069	0.9113		349	0.9533	0.8555	0.8881	0.1739	0.1346	0.1508
9	399	30.2	1.0305	0.0507	0.9885	1.0587	1.0875	0.9871		399	1.0305	0.9258	0.9612	0.1736	0.1347	0.1508
10	449	29.9	1.105	0.0543	1.06	1.1348	1.1665	1.0588		449	1.105	0.9948	1.032	0.1737	0.1346	0.1507
										Slope	0.00176411	0.00158919	0.00167804	-1.9409e-06	-2.78672e-07	-6.67566e-07
Cycles / Well										Rsq	0.995897	0.996691	0.996454	0.83904	0.188019	0.542719
F1	Time [s]	Temp. [°C]	Mean	StDev	0;1	1;1	1;0	0;0			F1	F2	F3	F4	F5	F6
1	0	30.1	0.3391	0.0204	0.3216	0.3603	0.3529	0.3217		0	0.3391	0.3061	0.2977	0.1774	0.1386	0.1527
2	49	29.9	0.4523	0.0313	0.4257	0.4769	0.4819	0.4248		49	0.4523	0.4093	0.4086	0.1768	0.1382	0.1528
3	99	30.1	0.5611	0.0363	0.5299	0.5861	0.5983	0.5299		99	0.5611	0.5082	0.5186	0.1767	0.1382	0.1529
4	149	30.1	0.6676	0.0389	0.6351	0.6964	0.7058	0.633		149	0.6676	0.6077	0.6274	0.1767	0.1383	0.1532
5	199	30.1	0.7709	0.0415	0.7363	0.8014	0.8119	0.734		199	0.7709	0.7028	0.7304	0.1766	0.1384	0.1534
6	249	30	0.879	0.0516	0.8367	0.9226	0.9247	0.8321		249	0.879	0.7956	0.8318	0.1762	0.1382	0.1531
7	299	30	0.9741	0.0492	0.935	1.0093	1.0235	0.9286		299	0.9741	0.8908	0.9328	0.176	0.1379	0.1531
8	349	30	1.0746	0.0566	1.0281	1.1243	1.123	1.0232		349	1.0746	0.9788	1.0278	0.176	0.1382	0.1532
9	399	30.2	1.166	0.0555	1.1208	1.2165	1.2114	1.1151		399	1.166	1.0643	1.1212	0.1759	0.1381	0.1532
10	449	29.9	1.2559	0.0558	1.2109	1.3074	1.301	1.2045		449	1.2559	1.1505	1.2112	0.1757	0.1382	0.1529
										Slope	0.00204363	0.00187831	0.00203527	-3.34789e-06	-6.90631e-07	6.66416e-07
Cycles / Well										Rsq	0.998784	0.999043	0.998747	0.930123	0.326105	0.215053
G1	Time [s]	Temp. [°C]	Mean	StDev	0;1	1;1	1;0	0;0			G1	G2	G3	G4	G5	G6
1	0	30.1	0.3485	0.023	0.3286	0.369	0.3679	0.3285		0	0.3485	0.3605	0.3177	0.1748	0.1345	0.151
2	49	29.9	0.4641	0.0314	0.4384	0.4867	0.4954	0.4357		49	0.4641	0.4963	0.4343	0.1742	0.1342	0.1505
3	99	30.1	0.5773	0.0338	0.5499	0.6027	0.6102	0.5465		99	0.5773	0.6296	0.5502	0.1737	0.1342	0.1505
4	149	30.1	0.6908	0.0402	0.6592	0.72	0.7306	0.6533		149	0.6908	0.7617	0.6666	0.1739	0.1343	0.1507
5	199	30.1	0.805	0.0479	0.7674	0.8467	0.8462	0.7598		199	0.805	0.889	0.7771	0.1737	0.1345	0.1509
6	249	30	0.9125	0.0513	0.8734	0.9579	0.9556	0.8632		249	0.9125	1.0135	0.8867	0.173	0.1341	0.1509
7	299	30	1.0163	0.0516	0.9768	1.0628	1.0587	0.9667		299	1.0163	1.1313	0.9925	0.1728	0.1341	0.1512
8	349	30	1.1194	0.0552	1.0776	1.1672	1.1668	1.0659		349	1.1194	1.2478	1.0958	0.173	0.1343	0.1511
9	399	30.2	1.2167	0.0539	1.1759	1.2602	1.2661	1.1645		399	1.2167	1.3578	1.1955	0.1729	0.1342	0.151
10	449	29.9	1.3128	0.0564	1.2713	1.3565	1.3661	1.2574		449	1.3128	1.463	1.293	0.1728	0.1342	0.1507
										Slope	0.00215275	0.00246043	0.00217459	-4.19666e-06	-3.87551e-07	6.44555e-07
Cycles / Well										Rsq	0.998883	0.998275	0.998944	0.851641	0.168001	0.16286
H1	Time [s]	Temp. [°C]	Mean	StDev	0;1	1;1	1;0	0;0			H1	H2	H3	H4	H5	H6
1	0	30.1	0.3834	0.028	0.3563	0.4052	0.4098	0.3623		0	0.3834	0.3486	0.3503	0.1889	0.1475	0.1587
2	49	29.9	0.491	0.0338	0.4594	0.5165	0.5236	0.4644		49	0.491	0.4529	0.4643	0.1868	0.1473	0.1588
3	99	30.1	0.5966	0.0383	0.5608	0.6221	0.6365	0.5672		99	0.5966	0.5549	0.5741	0.1853	0.1469	0.1589
4	149	30.1	0.6985	0.0416	0.6594	0.7247	0.743	0.667		149	0.6985	0.6521	0.6811	0.1853	0.1472	0.159
5	199	30.1	0.7964	0.0447	0.7538	0.8249	0.8438	0.7629		199	0.7964	0.7474	0.7845	0.1852	0.1472	0.1589
6	249	30	0.8914	0.0486	0.8442	0.9232	0.9423	0.8559		249	0.8914	0.8388	0.8847	0.1866	0.1472	0.1585
7	299	30	0.9839	0.0533	0.9334	1.0186	1.04	0.9437		299	0.9839	0.9274	0.9823	0.1842	0.147	0.1584
8	349	30	1.0728	0.054	1.0204	1.1129	1.1255	1.0324		349	1.0728	1.0132	1.0732	0.1846	0.1474	0.1588
9	399	30.2	1.1607	0.0603	1.1043	1.2042	1.2209	1.1135		399	1.1607	1.0988	1.1659	0.1843	0.1473	0.1587
10	449	29.9	1.2417	0.0618	1.1826	1.2885	1.3012	1.1945		449	1.2417	1.1768	1.2505	0.1842	0.1474	0.1588
										Slope	0.00191045	0.00184239	0.00200357	-7.90393e-06	1.22758e-07	-3.03923e-07
Cycles / Well										Rsq	0.998173	0.998198	0.998046	0.635095	0.0102017	0.0623282
A2	Time [s]	Temp. [°C]	Mean	StDev	0;1	1;1	1;0	0;0
1	0	30.1	0.1822	0.0009	0.1819	0.1835	0.1816	0.1816
2	49	29.9	0.2105	0.0058	0.2053	0.2146	0.2164	0.2058
3	99	30.1	0.2345	0.0075	0.2282	0.2387	0.243	0.2281
4	149	30.1	0.2579	0.0089	0.2509	0.2625	0.2681	0.2501
5	199	30.1	0.2796	0.0104	0.2717	0.2833	0.2927	0.2707
6	249	30	0.2997	0.011	0.2915	0.3038	0.3134	0.2902
7	299	30	0.3191	0.0113	0.3105	0.3238	0.333	0.3092
8	349	30	0.338	0.0116	0.3291	0.3442	0.3513	0.3275
9	399	30.2	0.3556	0.0118	0.3468	0.3617	0.3693	0.3448
10	449	29.9	0.3722	0.0117	0.3635	0.3776	0.386	0.3615
Cycles / Well
B2	Time [s]	Temp. [°C]	Mean	StDev	0;1	1;1	1;0	0;0
1	0	30.1	0.2213	0.0035	0.2189	0.2247	0.2239	0.2177
2	49	29.9	0.2641	0.0103	0.2558	0.2709	0.2749	0.2549
3	99	30.1	0.3029	0.0125	0.2926	0.3114	0.3157	0.2917
4	149	30.1	0.3407	0.0156	0.3277	0.3517	0.3566	0.3269
5	199	30.1	0.376	0.0175	0.3613	0.3882	0.3938	0.3608
6	249	30	0.4096	0.0189	0.3938	0.4236	0.4282	0.3929
7	299	30	0.4424	0.0203	0.4251	0.4574	0.4624	0.4247
8	349	30	0.4732	0.0213	0.4549	0.4886	0.4945	0.4548
9	399	30.2	0.5018	0.0209	0.4838	0.5146	0.5245	0.4842
10	449	29.9	0.5314	0.0224	0.5128	0.5466	0.5547	0.5117
Cycles / Well
C2	Time [s]	Temp. [°C]	Mean	StDev	0;1	1;1	1;0	0;0
1	0	30.1	0.2271	0.0049	0.2225	0.2317	0.2308	0.2233
2	49	29.9	0.2962	0.0129	0.2848	0.3049	0.3095	0.2857
3	99	30.1	0.3603	0.0166	0.3457	0.3712	0.3776	0.3465
4	149	30.1	0.4216	0.0194	0.4043	0.4335	0.4425	0.4059
5	199	30.1	0.4801	0.0217	0.4609	0.4943	0.503	0.4622
6	249	30	0.534	0.0222	0.5152	0.5452	0.5599	0.5158
7	299	30	0.5874	0.0234	0.5671	0.6007	0.6136	0.5682
8	349	30	0.6383	0.0248	0.6173	0.6518	0.6665	0.6177
9	399	30.2	0.6877	0.0262	0.6657	0.7014	0.7179	0.6657
10	449	29.9	0.7349	0.027	0.712	0.7511	0.7645	0.7119
Cycles / Well
D2	Time [s]	Temp. [°C]	Mean	StDev	0;1	1;1	1;0	0;0
1	0	30.1	0.2527	0.0069	0.2463	0.2599	0.2572	0.2473
2	49	29.9	0.3333	0.0154	0.3201	0.3421	0.3505	0.3207
3	99	30.1	0.4091	0.0201	0.3914	0.4201	0.4317	0.393
4	149	30.1	0.4835	0.0263	0.4597	0.5035	0.5087	0.4619
5	199	30.1	0.5508	0.028	0.5262	0.5699	0.5798	0.5274
6	249	30	0.6146	0.0298	0.5884	0.6349	0.6453	0.5898
7	299	30	0.6743	0.0303	0.6488	0.6894	0.7097	0.6494
8	349	30	0.7334	0.0322	0.7065	0.7502	0.7705	0.7064
9	399	30.2	0.7888	0.0327	0.7614	0.8067	0.8258	0.7611
10	449	29.9	0.8426	0.033	0.8152	0.8628	0.8785	0.8139
Cycles / Well
E2	Time [s]	Temp. [°C]	Mean	StDev	0;1	1;1	1;0	0;0
1	0	30.1	0.2745	0.0094	0.2646	0.2836	0.2813	0.2684
2	49	29.9	0.3698	0.0196	0.3519	0.3812	0.3915	0.3546
3	99	30.1	0.4651	0.0259	0.4385	0.4865	0.488	0.4472
4	149	30.1	0.5498	0.0251	0.5241	0.5616	0.5791	0.5345
5	199	30.1	0.6302	0.0326	0.6037	0.6587	0.6581	0.6002
6	249	30	0.7074	0.0352	0.6784	0.7301	0.7448	0.6763
7	299	30	0.781	0.0357	0.7526	0.8011	0.8211	0.7492
8	349	30	0.8555	0.0383	0.8248	0.879	0.8969	0.8211
9	399	30.2	0.9258	0.0395	0.8931	0.9545	0.9651	0.8905
10	449	29.9	0.9948	0.043	0.9588	1.0278	1.0361	0.9565
Cycles / Well
F2	Time [s]	Temp. [°C]	Mean	StDev	0;1	1;1	1;0	0;0
1	0	30.1	0.3061	0.0177	0.2906	0.3247	0.3179	0.2914
2	49	29.9	0.4093	0.0282	0.3846	0.4311	0.4363	0.3853
3	99	30.1	0.5082	0.0331	0.4785	0.5327	0.5407	0.4808
4	149	30.1	0.6077	0.039	0.5737	0.6406	0.6423	0.5741
5	199	30.1	0.7028	0.0415	0.6668	0.7363	0.7411	0.6669
6	249	30	0.7956	0.0448	0.7559	0.8321	0.8366	0.7576
7	299	30	0.8908	0.0508	0.8472	0.9379	0.9314	0.8465
8	349	30	0.9788	0.0513	0.9349	1.0227	1.0238	0.9338
9	399	30.2	1.0643	0.0517	1.0203	1.1107	1.1074	1.0189
10	449	29.9	1.1505	0.0536	1.1061	1.1965	1.1973	1.1023
Cycles / Well
G2	Time [s]	Temp. [°C]	Mean	StDev	0;1	1;1	1;0	0;0
1	0	30.1	0.3605	0.0234	0.3414	0.3891	0.3701	0.3414
2	49	29.9	0.4963	0.0299	0.4716	0.5209	0.5234	0.4693
3	99	30.1	0.6296	0.0331	0.6031	0.6585	0.6579	0.5989
4	149	30.1	0.7617	0.0378	0.7329	0.7939	0.7948	0.7252
5	199	30.1	0.889	0.0421	0.8567	0.9269	0.9238	0.8486
6	249	30	1.0135	0.047	0.979	1.0567	1.0511	0.9671
7	299	30	1.1313	0.0491	1.0959	1.1767	1.1702	1.0825
8	349	30	1.2478	0.0526	1.21	1.2992	1.2865	1.1955
9	399	30.2	1.3578	0.0555	1.319	1.4119	1.3986	1.3018
10	449	29.9	1.463	0.0572	1.424	1.5195	1.504	1.4046
Cycles / Well
H2	Time [s]	Temp. [°C]	Mean	StDev	0;1	1;1	1;0	0;0
1	0	30.1	0.3486	0.0231	0.3264	0.3678	0.3692	0.331
2	49	29.9	0.4529	0.0293	0.4253	0.4745	0.4817	0.43
3	99	30.1	0.5549	0.0336	0.5245	0.5768	0.5903	0.528
4	149	30.1	0.6521	0.0348	0.6196	0.6756	0.6881	0.625
5	199	30.1	0.7474	0.0386	0.712	0.7721	0.7885	0.7171
6	249	30	0.8388	0.0428	0.7983	0.8665	0.8839	0.8064
7	299	30	0.9274	0.0452	0.8856	0.956	0.9757	0.8922
8	349	30	1.0132	0.0472	0.9684	1.0472	1.0603	0.977
9	399	30.2	1.0988	0.0509	1.0518	1.1372	1.1481	1.0582
10	449	29.9	1.1768	0.052	1.1275	1.2148	1.2282	1.1369
Cycles / Well
A3	Time [s]	Temp. [°C]	Mean	StDev	0;1	1;1	1;0	0;0
1	0	30.1	0.1746	0.0009	0.1737	0.1754	0.1755	0.1739
2	49	29.9	0.2059	0.0076	0.1995	0.2104	0.2141	0.1995
3	99	30.1	0.2317	0.0095	0.2239	0.2367	0.2426	0.2235
4	149	30.1	0.2564	0.0111	0.2475	0.2631	0.2685	0.2465
5	199	30.1	0.28	0.0129	0.2695	0.2885	0.2935	0.2685
6	249	30	0.3009	0.013	0.291	0.3078	0.3157	0.289
7	299	30	0.3217	0.014	0.3113	0.3276	0.3386	0.3091
8	349	30	0.3416	0.014	0.3313	0.348	0.3583	0.3288
9	399	30.2	0.3608	0.015	0.35	0.3674	0.3789	0.347
10	449	29.9	0.379	0.0154	0.3679	0.387	0.3967	0.3644
Cycles / Well
B3	Time [s]	Temp. [°C]	Mean	StDev	0;1	1;1	1;0	0;0
1	0	30.1	0.192	0.0023	0.1901	0.1943	0.1937	0.19
2	49	29.9	0.2425	0.0085	0.2351	0.2473	0.252	0.2356
3	99	30.1	0.2884	0.0113	0.2787	0.2954	0.3006	0.2789
4	149	30.1	0.3321	0.0139	0.3201	0.3403	0.3474	0.3207
5	199	30.1	0.3739	0.0161	0.3598	0.3839	0.3913	0.3606
6	249	30	0.4132	0.0172	0.3983	0.4249	0.431	0.3987
7	299	30	0.4496	0.0172	0.4353	0.4592	0.469	0.4349
8	349	30	0.4856	0.0177	0.471	0.4958	0.5054	0.4702
9	399	30.2	0.5202	0.0186	0.505	0.5299	0.5415	0.5041
10	449	29.9	0.553	0.0185	0.5387	0.5638	0.5735	0.5361
Cycles / Well
C3	Time [s]	Temp. [°C]	Mean	StDev	0;1	1;1	1;0	0;0
1	0	30.1	0.2169	0.0058	0.2116	0.222	0.2219	0.2122
2	49	29.9	0.2848	0.0121	0.2743	0.2918	0.2983	0.275
3	99	30.1	0.3495	0.016	0.336	0.3589	0.3673	0.336
4	149	30.1	0.4117	0.0197	0.3945	0.424	0.433	0.3954
5	199	30.1	0.47	0.0213	0.4518	0.4845	0.492	0.4519
6	249	30	0.5245	0.0219	0.5065	0.5352	0.5503	0.5061
7	299	30	0.577	0.0224	0.5583	0.5895	0.6022	0.558
8	349	30	0.6285	0.0233	0.6094	0.6401	0.6557	0.6088
9	399	30.2	0.6783	0.0245	0.6585	0.6906	0.7068	0.6573
10	449	29.9	0.7252	0.0248	0.7052	0.7382	0.7537	0.7036
Cycles / Well
D3	Time [s]	Temp. [°C]	Mean	StDev	0;1	1;1	1;0	0;0
1	0	30.1	0.2455	0.0124	0.2344	0.2586	0.2537	0.2354
2	49	29.9	0.3319	0.0227	0.3118	0.3511	0.3521	0.3128
3	99	30.1	0.4118	0.0279	0.3869	0.4344	0.4376	0.3885
4	149	30.1	0.4868	0.0317	0.4581	0.5096	0.5184	0.4609
5	199	30.1	0.5563	0.0332	0.527	0.576	0.5928	0.5294
6	249	30	0.6236	0.0367	0.5914	0.6468	0.6629	0.5934
7	299	30	0.687	0.0382	0.6532	0.7111	0.728	0.6557
8	349	30	0.748	0.0406	0.7119	0.7751	0.7903	0.7146
9	399	30.2	0.8061	0.0423	0.768	0.8356	0.849	0.7715
10	449	29.9	0.8608	0.0426	0.8232	0.8917	0.9033	0.8251
Cycles / Well
E3	Time [s]	Temp. [°C]	Mean	StDev	0;1	1;1	1;0	0;0
1	0	30.1	0.2729	0.0174	0.2575	0.2905	0.2853	0.2584
2	49	29.9	0.3757	0.0295	0.3498	0.3952	0.4066	0.3511
3	99	30.1	0.4736	0.0371	0.4411	0.5022	0.5092	0.442
4	149	30.1	0.5641	0.0415	0.5288	0.5906	0.6084	0.5288
5	199	30.1	0.6478	0.0409	0.6133	0.6726	0.6925	0.6129
6	249	30	0.7322	0.0454	0.6947	0.7585	0.7828	0.6929
7	299	30	0.8116	0.0473	0.7731	0.839	0.8642	0.7703
8	349	30	0.8881	0.0489	0.8483	0.9167	0.9422	0.8451
9	399	30.2	0.9612	0.05	0.921	0.9906	1.0164	0.9168
10	449	29.9	1.032	0.0516	0.9913	1.0628	1.0886	0.9853
Cycles / Well
F3	Time [s]	Temp. [°C]	Mean	StDev	0;1	1;1	1;0	0;0
1	0	30.1	0.2977	0.0166	0.2826	0.313	0.311	0.2842
2	49	29.9	0.4086	0.0264	0.3848	0.4257	0.4365	0.3875
3	99	30.1	0.5186	0.0327	0.4884	0.5431	0.5505	0.4924
4	149	30.1	0.6274	0.0392	0.592	0.6616	0.6611	0.595
5	199	30.1	0.7304	0.0428	0.6916	0.7656	0.7693	0.6951
6	249	30	0.8318	0.0463	0.7901	0.8715	0.8723	0.7934
7	299	30	0.9328	0.0514	0.8876	0.978	0.9765	0.889
8	349	30	1.0278	0.0523	0.9818	1.0719	1.0743	0.9832
9	399	30.2	1.1212	0.0541	1.0743	1.1686	1.1674	1.0744
10	449	29.9	1.2112	0.0552	1.1635	1.2554	1.2624	1.1634
Cycles / Well
G3	Time [s]	Temp. [°C]	Mean	StDev	0;1	1;1	1;0	0;0
1	0	30.1	0.3177	0.0232	0.2979	0.3419	0.3331	0.2978
2	49	29.9	0.4343	0.0296	0.4104	0.4576	0.4621	0.4072
3	99	30.1	0.5502	0.0339	0.5235	0.5794	0.5798	0.5183
4	149	30.1	0.6666	0.0413	0.6341	0.7041	0.7005	0.6278
5	199	30.1	0.7771	0.0437	0.7439	0.8184	0.8111	0.7349
6	249	30	0.8867	0.0486	0.8504	0.9287	0.9285	0.8391
7	299	30	0.9925	0.0513	0.9554	1.0411	1.0321	0.9416
8	349	30	1.0958	0.0524	1.0585	1.1464	1.1348	1.0433
9	399	30.2	1.1955	0.0541	1.1585	1.2454	1.2381	1.1398
10	449	29.9	1.293	0.0553	1.2565	1.3421	1.3384	1.2349
Cycles / Well
H3	Time [s]	Temp. [°C]	Mean	StDev	0;1	1;1	1;0	0;0
1	0	30.1	0.3503	0.0278	0.3258	0.3775	0.3711	0.3269
2	49	29.9	0.4643	0.0319	0.4367	0.4909	0.493	0.4367
3	99	30.1	0.5741	0.0338	0.5448	0.6007	0.6058	0.5449
4	149	30.1	0.6811	0.0358	0.6507	0.7099	0.7142	0.6496
5	199	30.1	0.7845	0.0398	0.7494	0.8147	0.8231	0.7509
6	249	30	0.8847	0.0433	0.8465	0.9184	0.9258	0.8481
7	299	30	0.9823	0.0475	0.9415	1.0205	1.0264	0.9408
8	349	30	1.0732	0.0479	1.0294	1.1125	1.1166	1.0341
9	399	30.2	1.1659	0.0528	1.1208	1.2078	1.2154	1.1197
10	449	29.9	1.2505	0.0538	1.2032	1.2945	1.2996	1.2047
Cycles / Well
A4	Time [s]	Temp. [°C]	Mean	StDev	0;1	1;1	1;0	0;0
1	0	30.1	0.1689	0.0011	0.1682	0.1702	0.1693	0.1678
2	49	29.9	0.1685	0.0012	0.1681	0.1702	0.1684	0.1674
3	99	30.1	0.1685	0.001	0.168	0.17	0.1684	0.1677
4	149	30.1	0.1686	0.001	0.1683	0.17	0.1685	0.1675
5	199	30.1	0.1686	0.0012	0.1681	0.1703	0.1683	0.1676
6	249	30	0.1682	0.001	0.1682	0.1696	0.168	0.1672
7	299	30	0.168	0.0009	0.1678	0.1693	0.1678	0.167
8	349	30	0.1681	0.001	0.168	0.1695	0.1678	0.1671
9	399	30.2	0.1682	0.001	0.168	0.1695	0.1679	0.1672
10	449	29.9	0.1681	0.0012	0.1681	0.1697	0.1676	0.167
Cycles / Well
B4	Time [s]	Temp. [°C]	Mean	StDev	0;1	1;1	1;0	0;0
1	0	30.1	0.1694	0.0005	0.169	0.1698	0.1697	0.169
2	49	29.9	0.1693	0.0005	0.1694	0.17	0.1691	0.1687
3	99	30.1	0.1689	0.0006	0.1691	0.1697	0.1687	0.1682
4	149	30.1	0.1691	0.0006	0.1694	0.1697	0.1689	0.1684
5	199	30.1	0.1692	0.0007	0.1693	0.1702	0.1688	0.1687
6	249	30	0.1689	0.0006	0.1688	0.1696	0.1687	0.1682
7	299	30	0.1688	0.0008	0.1689	0.1699	0.1684	0.168
8	349	30	0.1689	0.0007	0.1691	0.1698	0.1685	0.1681
9	399	30.2	0.1689	0.0008	0.1688	0.17	0.1684	0.1683
10	449	29.9	0.1687	0.0007	0.1689	0.1696	0.1681	0.1682
Cycles / Well
C4	Time [s]	Temp. [°C]	Mean	StDev	0;1	1;1	1;0	0;0
1	0	30.1	0.1779	0.0033	0.1758	0.1827	0.1771	0.1759
2	49	29.9	0.1775	0.0028	0.1759	0.1817	0.1766	0.176
3	99	30.1	0.1773	0.0028	0.1758	0.1814	0.1763	0.1755
4	149	30.1	0.1772	0.0026	0.1754	0.1811	0.1763	0.1759
5	199	30.1	0.1773	0.0026	0.1761	0.1813	0.1762	0.1757
6	249	30	0.1767	0.0026	0.1754	0.1805	0.1756	0.1752
7	299	30	0.1767	0.0024	0.1755	0.1802	0.1757	0.1753
8	349	30	0.1766	0.0023	0.1755	0.1801	0.1752	0.1756
9	399	30.2	0.1766	0.0023	0.1756	0.18	0.1753	0.1755
10	449	29.9	0.1765	0.0023	0.1756	0.1798	0.175	0.1754
Cycles / Well
D4	Time [s]	Temp. [°C]	Mean	StDev	0;1	1;1	1;0	0;0
1	0	30.1	0.1728	0.0024	0.1718	0.1762	0.1725	0.1707
2	49	29.9	0.1724	0.002	0.1714	0.1752	0.1722	0.1706
3	99	30.1	0.1723	0.0022	0.1713	0.1755	0.1719	0.1705
4	149	30.1	0.1723	0.0023	0.1716	0.1758	0.1716	0.1705
5	199	30.1	0.1725	0.0022	0.1719	0.1755	0.1721	0.1704
6	249	30	0.1719	0.0019	0.1714	0.1748	0.1713	0.1703
7	299	30	0.1717	0.0022	0.1711	0.1749	0.171	0.17
8	349	30	0.1719	0.0021	0.1714	0.1749	0.1714	0.1701
9	399	30.2	0.1719	0.0021	0.1713	0.1749	0.171	0.1703
10	449	29.9	0.1718	0.002	0.1714	0.1747	0.1709	0.1701
Cycles / Well
E4	Time [s]	Temp. [°C]	Mean	StDev	0;1	1;1	1;0	0;0
1	0	30.1	0.1746	0.0011	0.1735	0.1761	0.1748	0.174
2	49	29.9	0.1743	0.001	0.1735	0.1755	0.1749	0.1735
3	99	30.1	0.1741	0.0012	0.1734	0.1757	0.1744	0.173
4	149	30.1	0.1744	0.001	0.1738	0.1758	0.1745	0.1734
5	199	30.1	0.1741	0.0008	0.1734	0.1751	0.1743	0.1734
6	249	30	0.1739	0.0011	0.1731	0.1752	0.1746	0.1729
7	299	30	0.1738	0.0011	0.1732	0.1754	0.1738	0.1729
8	349	30	0.1739	0.0012	0.1731	0.1752	0.1747	0.1726
9	399	30.2	0.1736	0.001	0.1729	0.1749	0.174	0.1728
10	449	29.9	0.1737	0.0011	0.1732	0.175	0.1741	0.1724
Cycles / Well
F4	Time [s]	Temp. [°C]	Mean	StDev	0;1	1;1	1;0	0;0
1	0	30.1	0.1774	0.0044	0.1755	0.1839	0.1761	0.1743
2	49	29.9	0.1768	0.004	0.1747	0.1827	0.1757	0.1741
3	99	30.1	0.1767	0.0041	0.1748	0.1828	0.1754	0.174
4	149	30.1	0.1767	0.0038	0.1748	0.1824	0.1756	0.174
5	199	30.1	0.1766	0.0037	0.1749	0.182	0.1755	0.1739
6	249	30	0.1762	0.0036	0.1742	0.1816	0.1753	0.1737
7	299	30	0.176	0.0035	0.1745	0.1811	0.175	0.1732
8	349	30	0.176	0.0036	0.1743	0.1814	0.1748	0.1735
9	399	30.2	0.1759	0.0036	0.1745	0.1813	0.1747	0.1733
10	449	29.9	0.1757	0.0034	0.1741	0.1807	0.1749	0.1731
Cycles / Well
G4	Time [s]	Temp. [°C]	Mean	StDev	0;1	1;1	1;0	0;0
1	0	30.1	0.1748	0.0039	0.1715	0.1792	0.1769	0.1714
2	49	29.9	0.1742	0.0036	0.1716	0.1788	0.1752	0.1711
3	99	30.1	0.1737	0.0034	0.1715	0.178	0.1749	0.1706
4	149	30.1	0.1739	0.0033	0.1717	0.1779	0.1751	0.1707
5	199	30.1	0.1737	0.0032	0.1716	0.1778	0.1748	0.1708
6	249	30	0.173	0.0032	0.1707	0.1771	0.1738	0.1702
7	299	30	0.1728	0.0031	0.1712	0.1771	0.1732	0.1699
8	349	30	0.173	0.0028	0.1714	0.1769	0.1728	0.1707
9	399	30.2	0.1729	0.0027	0.1715	0.1766	0.1733	0.1703
10	449	29.9	0.1728	0.0029	0.1712	0.1768	0.1731	0.1702
Cycles / Well
H4	Time [s]	Temp. [°C]	Mean	StDev	0;1	1;1	1;0	0;0
1	0	30.1	0.1889	0.0064	0.1811	0.1968	0.1893	0.1885
2	49	29.9	0.1868	0.0053	0.1811	0.1929	0.1894	0.1837
3	99	30.1	0.1853	0.0043	0.1807	0.1904	0.1874	0.1829
4	149	30.1	0.1853	0.0038	0.1814	0.1899	0.1868	0.183
5	199	30.1	0.1852	0.0039	0.1811	0.19	0.1865	0.183
6	249	30	0.1866	0.005	0.1844	0.1936	0.1861	0.1822
7	299	30	0.1842	0.0037	0.1806	0.1889	0.1853	0.182
8	349	30	0.1846	0.0035	0.1808	0.1889	0.1858	0.1828
9	399	30.2	0.1843	0.0038	0.1805	0.1892	0.1852	0.1822
10	449	29.9	0.1842	0.0035	0.1808	0.1888	0.1849	0.1825
Cycles / Well
A5	Time [s]	Temp. [°C]	Mean	StDev	0;1	1;1	1;0	0;0
1	0	30.1	0.1362	0.0012	0.1378	0.1357	0.135	0.1362
2	49	29.9	0.1361	0.0011	0.1375	0.1362	0.1349	0.1359
3	99	30.1	0.1362	0.0012	0.1378	0.1362	0.1349	0.1358
4	149	30.1	0.1364	0.0013	0.1382	0.1362	0.1351	0.1361
5	199	30.1	0.1366	0.0013	0.1384	0.1365	0.1352	0.1363
6	249	30	0.1362	0.0014	0.138	0.136	0.1347	0.1361
7	299	30	0.1363	0.0014	0.1384	0.1358	0.1352	0.1359
8	349	30	0.1365	0.0013	0.1384	0.1362	0.1352	0.1361
9	399	30.2	0.1365	0.0014	0.1385	0.1363	0.135	0.1363
10	449	29.9	0.1363	0.0015	0.1383	0.1359	0.1348	0.1362
Cycles / Well
B5	Time [s]	Temp. [°C]	Mean	StDev	0;1	1;1	1;0	0;0
1	0	30.1	0.1335	0.0006	0.1344	0.1335	0.1332	0.133
2	49	29.9	0.1335	0.0008	0.1346	0.1331	0.1333	0.133
3	99	30.1	0.1336	0.0009	0.1349	0.1335	0.1328	0.1331
4	149	30.1	0.1337	0.0008	0.135	0.1335	0.1331	0.1333
5	199	30.1	0.1338	0.0008	0.135	0.1335	0.1335	0.1333
6	249	30	0.1335	0.0008	0.1347	0.1332	0.1331	0.1331
7	299	30	0.1335	0.0008	0.1346	0.1332	0.133	0.133
8	349	30	0.1338	0.0009	0.1351	0.1336	0.1333	0.1332
9	399	30.2	0.1338	0.0006	0.1347	0.1337	0.1334	0.1333
10	449	29.9	0.1336	0.0007	0.1346	0.1335	0.1332	0.133
Cycles / Well
C5	Time [s]	Temp. [°C]	Mean	StDev	0;1	1;1	1;0	0;0
1	0	30.1	0.1374	0.0006	0.1373	0.1382	0.1371	0.1369
2	49	29.9	0.1374	0.0006	0.1375	0.1383	0.1371	0.1367
3	99	30.1	0.1374	0.0007	0.1375	0.1384	0.1371	0.1367
4	149	30.1	0.1377	0.0006	0.1377	0.1384	0.1374	0.1371
5	199	30.1	0.1377	0.0005	0.1379	0.1382	0.1375	0.1371
6	249	30	0.1374	0.0005	0.1375	0.1381	0.1373	0.1369
7	299	30	0.1374	0.0007	0.1374	0.1383	0.1372	0.1367
8	349	30	0.1375	0.0008	0.1378	0.1384	0.137	0.1367
9	399	30.2	0.1376	0.0007	0.1375	0.1386	0.1373	0.137
10	449	29.9	0.1374	0.0006	0.1378	0.138	0.1371	0.1368
Cycles / Well
D5	Time [s]	Temp. [°C]	Mean	StDev	0;1	1;1	1;0	0;0
1	0	30.1	0.1347	0.0006	0.1347	0.1353	0.135	0.1339
2	49	29.9	0.1349	0.0008	0.135	0.1358	0.1348	0.1338
3	99	30.1	0.1347	0.0008	0.1349	0.1354	0.1348	0.1336
4	149	30.1	0.1349	0.0009	0.1351	0.1359	0.1348	0.1337
5	199	30.1	0.1351	0.0009	0.1353	0.1361	0.1349	0.1339
6	249	30	0.1348	0.0009	0.1349	0.1359	0.1349	0.1335
7	299	30	0.1347	0.0009	0.1347	0.1357	0.1348	0.1335
8	349	30	0.1348	0.0009	0.1348	0.1359	0.1347	0.1338
9	399	30.2	0.1348	0.001	0.135	0.136	0.1349	0.1335
10	449	29.9	0.1348	0.0009	0.1348	0.1359	0.1348	0.1336
Cycles / Well
E5	Time [s]	Temp. [°C]	Mean	StDev	0;1	1;1	1;0	0;0
1	0	30.1	0.1348	0.0012	0.1346	0.1364	0.1347	0.1333
2	49	29.9	0.1347	0.0011	0.1343	0.1362	0.1344	0.1337
3	99	30.1	0.1346	0.0013	0.1344	0.1361	0.1349	0.133
4	149	30.1	0.1346	0.0012	0.1344	0.1362	0.1345	0.1332
5	199	30.1	0.1348	0.0014	0.1347	0.1365	0.1348	0.1332
6	249	30	0.1346	0.0014	0.1345	0.1363	0.1346	0.1328
7	299	30	0.1345	0.0013	0.1342	0.1362	0.1345	0.133
8	349	30	0.1346	0.0014	0.1343	0.1364	0.1345	0.1331
9	399	30.2	0.1347	0.0013	0.1346	0.1362	0.1347	0.1331
10	449	29.9	0.1346	0.0011	0.1345	0.136	0.1347	0.1333
Cycles / Well
F5	Time [s]	Temp. [°C]	Mean	StDev	0;1	1;1	1;0	0;0
1	0	30.1	0.1386	0.0005	0.1383	0.1393	0.1383	0.1383
2	49	29.9	0.1382	0.0007	0.1379	0.1392	0.1378	0.1379
3	99	30.1	0.1382	0.0009	0.138	0.1395	0.1379	0.1373
4	149	30.1	0.1383	0.0009	0.1383	0.1397	0.1379	0.1375
5	199	30.1	0.1384	0.0009	0.1383	0.1397	0.138	0.1377
6	249	30	0.1382	0.0008	0.1382	0.1394	0.1378	0.1375
7	299	30	0.1379	0.0009	0.1379	0.1392	0.1376	0.1371
8	349	30	0.1382	0.0007	0.1381	0.1392	0.1379	0.1375
9	399	30.2	0.1381	0.0008	0.1379	0.1393	0.1378	0.1375
10	449	29.9	0.1382	0.0007	0.1383	0.1392	0.1379	0.1375
Cycles / Well
G5	Time [s]	Temp. [°C]	Mean	StDev	0;1	1;1	1;0	0;0
1	0	30.1	0.1345	0.0013	0.1345	0.1363	0.1341	0.1331
2	49	29.9	0.1342	0.0016	0.1344	0.1363	0.1336	0.1326
3	99	30.1	0.1342	0.0013	0.1347	0.1357	0.1336	0.1329
4	149	30.1	0.1343	0.0011	0.1345	0.1358	0.1335	0.1333
5	199	30.1	0.1345	0.0013	0.1348	0.136	0.1341	0.133
6	249	30	0.1341	0.001	0.1344	0.1353	0.1338	0.1328
7	299	30	0.1341	0.0011	0.1339	0.1357	0.1335	0.1334
8	349	30	0.1343	0.0009	0.1342	0.1356	0.1338	0.1335
9	399	30.2	0.1342	0.001	0.1342	0.1356	0.1337	0.1333
10	449	29.9	0.1342	0.0011	0.1343	0.1356	0.134	0.133
Cycles / Well
H5	Time [s]	Temp. [°C]	Mean	StDev	0;1	1;1	1;0	0;0
1	0	30.1	0.1475	0.0005	0.1472	0.1474	0.1472	0.1482
2	49	29.9	0.1473	0.0007	0.1468	0.1472	0.1468	0.1483
3	99	30.1	0.1469	0.0006	0.1468	0.1464	0.1466	0.1477
4	149	30.1	0.1472	0.0005	0.1468	0.1472	0.147	0.1479
5	199	30.1	0.1472	0.0006	0.1469	0.1469	0.147	0.1481
6	249	30	0.1472	0.0005	0.1465	0.1477	0.1471	0.1475
7	299	30	0.147	0.0004	0.1465	0.1472	0.1469	0.1475
8	349	30	0.1474	0.0007	0.1464	0.1481	0.1475	0.1476
9	399	30.2	0.1473	0.0007	0.1464	0.1475	0.1476	0.1479
10	449	29.9	0.1474	0.0008	0.1462	0.1478	0.1476	0.1479
Cycles / Well
A6	Time [s]	Temp. [°C]	Mean	StDev	0;1	1;1	1;0	0;0
1	0	30.1	0.1491	0.0008	0.1485	0.15	0.1485	0.1495
2	49	29.9	0.149	0.0007	0.1483	0.15	0.1488	0.1491
3	99	30.1	0.149	0.0008	0.1483	0.1501	0.1484	0.1491
4	149	30.1	0.1491	0.0008	0.1485	0.1502	0.1484	0.1494
5	199	30.1	0.1493	0.0007	0.1485	0.15	0.149	0.1498
6	249	30	0.1494	0.0007	0.1488	0.1503	0.1488	0.1495
7	299	30	0.1494	0.001	0.1491	0.1508	0.1486	0.1491
8	349	30	0.1495	0.0009	0.1493	0.1507	0.1485	0.1497
9	399	30.2	0.1493	0.0011	0.1491	0.1508	0.1482	0.1493
10	449	29.9	0.1493	0.0011	0.1491	0.1507	0.1482	0.1491
Cycles / Well
B6	Time [s]	Temp. [°C]	Mean	StDev	0;1	1;1	1;0	0;0
1	0	30.1	0.148	0.0011	0.1474	0.1492	0.1489	0.1468
2	49	29.9	0.1477	0.0011	0.1468	0.1488	0.1484	0.1468
3	99	30.1	0.1477	0.001	0.1475	0.149	0.1479	0.1465
4	149	30.1	0.1479	0.0007	0.1479	0.1488	0.1478	0.1472
5	199	30.1	0.1482	0.0011	0.1479	0.1497	0.1482	0.1471
6	249	30	0.1477	0.0004	0.1477	0.1482	0.1476	0.1471
7	299	30	0.148	0.0013	0.1475	0.1498	0.1479	0.1468
8	349	30	0.148	0.001	0.1475	0.1493	0.1481	0.1471
9	399	30.2	0.1478	0.0006	0.1478	0.1485	0.1478	0.1469
10	449	29.9	0.1478	0.001	0.1475	0.1488	0.1483	0.1467
Cycles / Well
C6	Time [s]	Temp. [°C]	Mean	StDev	0;1	1;1	1;0	0;0
1	0	30.1	0.1519	0.0014	0.1513	0.1536	0.1522	0.1503
2	49	29.9	0.1517	0.0015	0.1511	0.1536	0.1521	0.1502
3	99	30.1	0.1518	0.0013	0.1515	0.1534	0.1521	0.1502
4	149	30.1	0.1519	0.0015	0.1515	0.1537	0.1522	0.1501
5	199	30.1	0.152	0.0017	0.1517	0.154	0.1525	0.15
6	249	30	0.1516	0.0015	0.1512	0.1534	0.1518	0.1499
7	299	30	0.1516	0.0014	0.1514	0.1532	0.1518	0.1499
8	349	30	0.1516	0.0017	0.1516	0.1534	0.1519	0.1493
9	399	30.2	0.1517	0.0014	0.1514	0.1534	0.1519	0.1499
10	449	29.9	0.1515	0.0017	0.1514	0.1536	0.1517	0.1495
Cycles / Well
D6	Time [s]	Temp. [°C]	Mean	StDev	0;1	1;1	1;0	0;0
1	0	30.1	0.1485	0.0012	0.1483	0.1501	0.1485	0.1471
2	49	29.9	0.1483	0.001	0.1479	0.1496	0.1485	0.1473
3	99	30.1	0.1483	0.0012	0.1482	0.1498	0.1481	0.1469
4	149	30.1	0.1484	0.001	0.1483	0.1496	0.1482	0.1473
5	199	30.1	0.1485	0.0009	0.1485	0.1497	0.1485	0.1474
6	249	30	0.1482	0.0012	0.1482	0.1497	0.1481	0.1467
7	299	30	0.1482	0.0013	0.1482	0.1498	0.1481	0.1467
8	349	30	0.1482	0.0011	0.1482	0.1496	0.1478	0.1469
9	399	30.2	0.1483	0.0013	0.1481	0.1499	0.1482	0.1468
10	449	29.9	0.148	0.0011	0.1481	0.1494	0.148	0.1466
Cycles / Well
E6	Time [s]	Temp. [°C]	Mean	StDev	0;1	1;1	1;0	0;0
1	0	30.1	0.151	0.002	0.1504	0.1535	0.1513	0.1488
2	49	29.9	0.1509	0.0016	0.1505	0.1529	0.151	0.149
3	99	30.1	0.151	0.0016	0.1505	0.1531	0.1511	0.1491
4	149	30.1	0.151	0.0017	0.1504	0.1531	0.1512	0.1491
5	199	30.1	0.1511	0.0017	0.1506	0.1533	0.1513	0.1492
6	249	30	0.1509	0.0017	0.1503	0.1531	0.1512	0.149
7	299	30	0.1507	0.0017	0.1504	0.153	0.1506	0.149
8	349	30	0.1508	0.0016	0.1504	0.1529	0.1508	0.149
9	399	30.2	0.1508	0.0018	0.1503	0.1531	0.1508	0.1488
10	449	29.9	0.1507	0.0018	0.1498	0.1531	0.1509	0.149
Cycles / Well
F6	Time [s]	Temp. [°C]	Mean	StDev	0;1	1;1	1;0	0;0
1	0	30.1	0.1527	0.0013	0.1521	0.154	0.1535	0.1511
2	49	29.9	0.1528	0.0012	0.152	0.1541	0.1536	0.1516
3	99	30.1	0.1529	0.0013	0.1524	0.1545	0.1533	0.1513
4	149	30.1	0.1532	0.0013	0.1525	0.1548	0.1536	0.1518
5	199	30.1	0.1534	0.0015	0.1528	0.1554	0.1536	0.1519
6	249	30	0.1531	0.0014	0.1525	0.1549	0.1533	0.1516
7	299	30	0.1531	0.0014	0.1522	0.1547	0.1536	0.1517
8	349	30	0.1532	0.0014	0.1525	0.1551	0.1534	0.1519
9	399	30.2	0.1532	0.0016	0.1522	0.1551	0.1537	0.1516
10	449	29.9	0.1529	0.0015	0.1521	0.1546	0.1536	0.1512
Cycles / Well
G6	Time [s]	Temp. [°C]	Mean	StDev	0;1	1;1	1;0	0;0
1	0	30.1	0.151	0.0007	0.1515	0.1516	0.1506	0.1501
2	49	29.9	0.1505	0.0008	0.1506	0.1512	0.1506	0.1494
3	99	30.1	0.1505	0.0009	0.1503	0.1517	0.1505	0.1494
4	149	30.1	0.1507	0.0012	0.1504	0.1521	0.1512	0.1493
5	199	30.1	0.1509	0.0011	0.1508	0.1522	0.151	0.1495
6	249	30	0.1509	0.0012	0.1506	0.1524	0.1511	0.1495
7	299	30	0.1512	0.0012	0.1522	0.1522	0.1509	0.1496
8	349	30	0.1511	0.0012	0.1515	0.1523	0.1512	0.1495
9	399	30.2	0.151	0.0012	0.1506	0.1526	0.1512	0.1498
10	449	29.9	0.1507	0.0011	0.1501	0.1522	0.1507	0.1497
Cycles / Well
H6	Time [s]	Temp. [°C]	Mean	StDev	0;1	1;1	1;0	0;0
1	0	30.1	0.1587	0.0028	0.1575	0.1627	0.1583	0.1562
2	49	29.9	0.1588	0.0026	0.1577	0.1625	0.1586	0.1566
3	99	30.1	0.1589	0.0024	0.1576	0.1623	0.159	0.1567
4	149	30.1	0.159	0.0021	0.1578	0.1617	0.1596	0.1571
5	199	30.1	0.1589	0.0023	0.1574	0.1617	0.1598	0.1568
6	249	30	0.1585	0.0022	0.1571	0.1614	0.1591	0.1565
7	299	30	0.1584	0.0023	0.1572	0.1615	0.1588	0.1561
8	349	30	0.1588	0.0023	0.1573	0.1618	0.1593	0.1568
9	399	30.2	0.1587	0.0023	0.1572	0.1616	0.1594	0.1565
10	449	29.9	0.1588	0.0025	0.1571	0.162	0.1594	0.1565
End Time:	29/01/2016 11:40:43

## Sheet: Assay 2
		pH	Rep1	Rep2	Rep3	Blank1	Blank2	Blank3		Avg Rate	Stdev	Avg Blank	Stdev		pH	Blank sub	Stdev
MES 6.0	A	6		0.00235113	0.00223237	-6.77552e-07	-1.19139e-07	-2.46169e-06		0.00229175	8.39769e-05	-1.08613e-06	1.22355e-06		6	0.00229284	8.39858e-05
MES 6.2	B	6.2		0.0023752	0.00244251	-1.15087e-06	-1.10366e-06	4.25127e-07		0.00240886	4.75969e-05	-6.09801e-07	8.96584e-07		6.2	0.00240947	4.76053e-05
MES 6.4	C	6.4	0.00224447	0.00230318	0.00221149	-1.87876e-06	-1.18764e-06	-4.79112e-08		0.00225305	4.64454e-05	-1.03811e-06	9.2454e-07		6.4	0.00225409	4.64546e-05
MES 6.6	D	6.6	0.00215135	0.0023007	0.00225166	7.77231e-07	-1.201e-06	-6.41357e-07		0.00223457	7.61289e-05	-3.55042e-07	1.01972e-06		6.6	0.00223492	7.61357e-05
MES 6.8	E	6.8		0.00232877	0.00226667	-7.14925e-07	1.48125e-07	-3.51946e-07		0.00229772	4.39091e-05	-3.06249e-07	4.33336e-07		6.8	0.00229802	4.39113e-05
MOPS 6.6	F	6.6	0.00233969	0.00239628	0.00231551	-2.07392e-06	-9.33977e-07	-5.92652e-07		0.00235049	4.14539e-05	-1.20018e-06	7.75683e-07		6.6	0.0023517	4.14612e-05
MOPS 6.8	G	6.8	0.00229458	0.0022457	0.00226014	-3.26083e-07	-8.96414e-07	-2.43339e-07		0.0022668	2.51121e-05	-4.88612e-07	3.55582e-07		6.8	0.00226729	2.51146e-05
MOPS 7.0	H	7	0.00228697	0.00228633	0.00224895	-8.72685e-07	-4.40129e-06	-9.56701e-07		0.00227408	2.17678e-05	-2.07689e-06	2.01343e-06		7	0.00227616	2.18607e-05
Cycles / Well
A7	Time [s]	Temp. [°C]	Mean	StDev	0;1	1;1	1;0	0;0			A7	A8	A9	A10	A11	A12
1	0	30.1	0.2679	0.0029	0.2645	0.2703	0.2704	0.2666		0	0.2679	0.2306	0.2188	0.1541	0.154	0.1591
2	49	30	0.4342	0.0122	0.4227	0.4442	0.4453	0.4245		49	0.4342	0.3602	0.3416	0.1536	0.1534	0.1546
3	99	30.1	0.5969	0.0158	0.5823	0.6101	0.6111	0.5842		99	0.5969	0.4869	0.4604	0.1532	0.1532	0.1548
4	149	29.9	0.7532	0.0201	0.7342	0.7691	0.772	0.7375		149	0.7532	0.6102	0.5776	0.1536	0.1535	0.1554
5	199	30.2	0.9027	0.0239	0.8802	0.9208	0.9257	0.8841		199	0.9027	0.7305	0.6919	0.1536	0.1535	0.1554
6	249	30.1	1.0458	0.0255	1.0224	1.0656	1.0701	1.0251		249	1.0458	0.8482	0.803	0.1532	0.1533	0.1554
7	299	30	1.1838	0.0285	1.1574	1.2049	1.2116	1.1611		299	1.1838	0.9643	0.9126	0.1536	0.1536	0.1558
8	349	30.1	1.3138	0.0305	1.285	1.3368	1.3433	1.2902		349	1.3138	1.0746	1.0184	0.1537	0.1537	0.1558
9	399	29.9	1.4391	0.032	1.41	1.4633	1.4702	1.4131		399	1.4391	1.1831	1.122	0.1534	0.1534	0.1553
10	449	30	1.5557	0.0347	1.5221	1.579	1.5917	1.5301		449	1.5557	1.2859	1.222	0.1534	0.1536	0.1556
										Slope	0.00286887	0.00235113	0.00223237	-6.77552e-07	-1.19139e-07	-2.46169e-06
Cycles / Well										Rsq	0.996818	0.998775	0.998985	0.151408	0.00640612	0.0888524
B7	Time [s]	Temp. [°C]	Mean	StDev	0;1	1;1	1;0	0;0			B7	B8	B9	B10	B11	B12
1	0	30.1	0.2877	0.0035	0.2833	0.2903	0.2908	0.2865		0	0.2877	0.2516	0.2426	0.1528	0.1536	0.1531
2	49	30	0.4417	0.01	0.431	0.4479	0.4523	0.4358		49	0.4417	0.3813	0.3768	0.1525	0.1535	0.1531
3	99	30.1	0.5935	0.0135	0.5793	0.6025	0.6072	0.585		99	0.5935	0.5095	0.5099	0.1522	0.1533	0.1528
4	149	29.9	0.7401	0.0174	0.7217	0.7508	0.7586	0.7295		149	0.7401	0.6342	0.6384	0.1522	0.1533	0.1531
5	199	30.2	0.8816	0.0201	0.8607	0.8939	0.9029	0.8688		199	0.8816	0.7563	0.7644	0.1519	0.1533	0.1533
6	249	30.1	1.0174	0.0224	0.9939	1.0308	1.0413	1.0034		249	1.0174	0.8746	0.8857	0.1515	0.1529	0.1529
7	299	30	1.1494	0.0241	1.124	1.1636	1.1754	1.1344		299	1.1494	0.9912	1.0046	0.1519	0.153	0.1531
8	349	30.1	1.2755	0.0267	1.2478	1.2899	1.3054	1.2589		349	1.2755	1.1031	1.1199	0.1522	0.1532	0.1534
9	399	29.9	1.3976	0.0285	1.3682	1.4129	1.4295	1.3797		399	1.3976	1.2131	1.2323	0.1521	0.1531	0.1531
10	449	30	1.5123	0.0303	1.4808	1.5268	1.5472	1.4942		449	1.5123	1.3177	1.3394	0.1522	0.1531	0.1532
										Slope	0.00272845	0.0023752	0.00244251	-1.15087e-06	-1.10366e-06	4.25127e-07
Cycles / Well										Rsq	0.997776	0.998838	0.998674	0.246683	0.595415	0.138267
C7	Time [s]	Temp. [°C]	Mean	StDev	0;1	1;1	1;0	0;0			C7	C8	C9	C10	C11	C12
1	0	30.1	0.2657	0.0077	0.2585	0.2747	0.2693	0.2602		0	0.2657	0.259	0.2534	0.1569	0.1566	0.1578
2	49	30	0.3871	0.0134	0.3744	0.3992	0.398	0.3767		49	0.3871	0.3835	0.3731	0.1565	0.1564	0.1574
3	99	30.1	0.5077	0.0171	0.4926	0.522	0.523	0.4933		99	0.5077	0.5065	0.4901	0.1561	0.156	0.1577
4	149	29.9	0.6249	0.0212	0.6052	0.6413	0.645	0.608		149	0.6249	0.6263	0.6055	0.1561	0.156	0.158
5	199	30.2	0.7388	0.0227	0.7172	0.7563	0.7604	0.7213		199	0.7388	0.7442	0.718	0.1559	0.1559	0.1577
6	249	30.1	0.8508	0.0246	0.8274	0.8693	0.8746	0.832		249	0.8508	0.8592	0.8281	0.1555	0.1555	0.1572
7	299	30	0.9608	0.0271	0.9342	0.9808	0.9871	0.9409		299	0.9608	0.9721	0.9369	0.1558	0.1558	0.1577
8	349	30.1	1.0685	0.0284	1.0404	1.0882	1.0974	1.0481		349	1.0685	1.0818	1.0433	0.1559	0.1561	0.1578
9	399	29.9	1.1733	0.0307	1.1435	1.1967	1.2027	1.1502		399	1.1733	1.1896	1.1461	0.1559	0.1561	0.1576
10	449	30	1.2735	0.0317	1.2432	1.2952	1.3059	1.2497		449	1.2735	1.2934	1.2472	0.1559	0.1558	0.1577
										Slope	0.00224447	0.00230318	0.00221149	-1.87876e-06	-1.18764e-06	-4.79112e-08
Cycles / Well										Rsq	0.999107	0.999148	0.999245	0.524491	0.331371	0.00106396
D7	Time [s]	Temp. [°C]	Mean	StDev	0;1	1;1	1;0	0;0			D7	D8	D9	D10	D11	D12
1	0	30.1	0.2811	0.0073	0.2738	0.288	0.2868	0.2759		0	0.2811	0.2777	0.267	0.1508	0.153	0.1536
2	49	30	0.3958	0.0134	0.3833	0.4057	0.4089	0.3853		49	0.3958	0.4036	0.3879	0.1508	0.1528	0.1531
3	99	30.1	0.5096	0.0173	0.4938	0.5204	0.5282	0.496		99	0.5096	0.5262	0.5081	0.1506	0.1527	0.1531
4	149	29.9	0.6213	0.0202	0.6027	0.635	0.6421	0.6052		149	0.6213	0.6459	0.6255	0.1509	0.153	0.1532
5	199	30.2	0.7305	0.0228	0.7093	0.7453	0.7546	0.7129		199	0.7305	0.7628	0.7403	0.1507	0.1527	0.1529
6	249	30.1	0.8379	0.0245	0.815	0.8552	0.8625	0.8188		249	0.8379	0.8786	0.8526	0.1504	0.1524	0.1526
7	299	30	0.943	0.0272	0.9165	0.9601	0.972	0.9233		299	0.943	0.9907	0.9623	0.1509	0.1526	0.153
8	349	30.1	1.0474	0.029	1.0197	1.0671	1.0772	1.0255		349	1.0474	1.1006	1.0699	0.1513	0.1527	0.1533
9	399	29.9	1.1485	0.0312	1.1179	1.1697	1.1804	1.1259		399	1.1485	1.2089	1.1764	0.151	0.1525	0.1531
10	449	30	1.2477	0.0325	1.2168	1.2706	1.2804	1.223		449	1.2477	1.3112	1.2787	0.151	0.1523	0.153
										Slope	0.00215135	0.0023007	0.00225166	7.77231e-07	-1.201e-06	-6.41357e-07
Cycles / Well										Rsq	0.999397	0.999106	0.999238	0.228535	0.617157	0.139003
E7	Time [s]	Temp. [°C]	Mean	StDev	0;1	1;1	1;0	0;0			E7	E8	E9	E10	E11	E12
1	0	30.1	0.3523	0.0111	0.3412	0.3626	0.3611	0.3445		0	0.3523	0.2955	0.283	0.1515	0.1501	0.153
2	49	30	0.5209	0.0181	0.5038	0.535	0.538	0.5067		49	0.5209	0.4234	0.4035	0.1513	0.1495	0.1531
3	99	30.1	0.6863	0.0228	0.6653	0.7033	0.7086	0.6681		99	0.6863	0.5489	0.5237	0.1511	0.1493	0.153
4	149	29.9	0.8467	0.0264	0.8226	0.8666	0.8723	0.8253		149	0.8467	0.6693	0.6425	0.1513	0.1495	0.1531
5	199	30.2	1.0015	0.0294	0.9748	1.0238	1.0299	0.9775		199	1.0015	0.7881	0.7585	0.151	0.1496	0.1529
6	249	30.1	1.1504	0.032	1.1211	1.1748	1.1811	1.1244		249	1.1504	0.9035	0.8713	0.1507	0.1492	0.1524
7	299	30	1.2946	0.0343	1.2635	1.32	1.3283	1.2666		299	1.2946	1.0191	0.9824	0.151	0.1496	0.1529
8	349	30.1	1.4323	0.0362	1.3991	1.4584	1.4685	1.4032		349	1.4323	1.1287	1.0905	0.1513	0.15	0.1531
9	399	29.9	1.5655	0.0397	1.5288	1.5962	1.6032	1.5338		399	1.5655	1.2378	1.1975	0.151	0.1497	0.1529
10	449	30	1.6906	0.0414	1.6538	1.7213	1.7311	1.656		449	1.6906	1.343	1.3003	0.1511	0.1497	0.1529
										Slope	0.00298242	0.00232877	0.00226667	-7.14925e-07	1.48125e-07	-3.51946e-07
Cycles / Well										Rsq	0.997751	0.999064	0.999266	0.228173	0.00648778	0.066908
F7	Time [s]	Temp. [°C]	Mean	StDev	0;1	1;1	1;0	0;0			F7	F8	F9	F10	F11	F12
1	0	30.1	0.3274	0.0143	0.3141	0.3433	0.3356	0.3166		0	0.3274	0.3248	0.3092	0.1556	0.1553	0.1616
2	49	30	0.4509	0.0198	0.432	0.4703	0.4653	0.4358		49	0.4509	0.4508	0.4324	0.1553	0.1552	0.1611
3	99	30.1	0.5737	0.0233	0.5509	0.5935	0.5942	0.5563		99	0.5737	0.5774	0.5543	0.1551	0.1551	0.1609
4	149	29.9	0.6949	0.0261	0.6687	0.7174	0.7173	0.6762		149	0.6949	0.702	0.6752	0.155	0.1551	0.1612
5	199	30.2	0.8147	0.0304	0.7837	0.8401	0.8414	0.7935		199	0.8147	0.8245	0.7929	0.1549	0.155	0.161
6	249	30.1	0.9314	0.0326	0.8984	0.9579	0.961	0.9084		249	0.9314	0.9444	0.9081	0.1545	0.1547	0.1606
7	299	30	1.0473	0.0359	1.0111	1.0761	1.08	1.022		299	1.0473	1.0638	1.0223	0.1547	0.155	0.161
8	349	30.1	1.1594	0.0379	1.1205	1.1889	1.1947	1.1335		349	1.1594	1.1774	1.1333	0.1549	0.155	0.1612
9	399	29.9	1.2703	0.0411	1.2285	1.3021	1.3088	1.2417		399	1.2703	1.2905	1.2427	0.1546	0.1549	0.1611
10	449	30	1.3767	0.0426	1.3335	1.4103	1.4161	1.347		449	1.3767	1.3987	1.3491	0.1545	0.1548	0.161
										Slope	0.00233969	0.00239628	0.00231551	-2.07392e-06	-9.33977e-07	-5.92652e-07
Cycles / Well										Rsq	0.999427	0.999344	0.99939	0.770376	0.621165	0.124417
G7	Time [s]	Temp. [°C]	Mean	StDev	0;1	1;1	1;0	0;0			G7	G8	G9	G10	G11	G12
1	0	30.1	0.3353	0.0167	0.3204	0.3523	0.3468	0.3215		0	0.3353	0.3214	0.3253	0.1522	0.1509	0.1544
2	49	30	0.461	0.0205	0.443	0.4817	0.4756	0.4437		49	0.461	0.4434	0.4483	0.152	0.1506	0.1545
3	99	30.1	0.5848	0.0236	0.5649	0.6068	0.6037	0.5638		99	0.5848	0.5648	0.5717	0.1516	0.1503	0.1547
4	149	29.9	0.705	0.0255	0.6836	0.7286	0.7255	0.6824		149	0.705	0.6827	0.6916	0.1517	0.1504	0.1546
5	199	30.2	0.8244	0.0293	0.8008	0.8478	0.8518	0.7975		199	0.8244	0.7982	0.8078	0.1517	0.1502	0.1546
6	249	30.1	0.9429	0.0403	0.9088	0.9788	0.9768	0.9072		249	0.9429	0.9104	0.9208	0.1514	0.15	0.1541
7	299	30	1.0539	0.044	1.0164	1.0889	1.095	1.0153		299	1.0539	1.0206	1.0308	0.1519	0.1504	0.1544
8	349	30.1	1.1613	0.0463	1.1222	1.1991	1.2035	1.1202		349	1.1613	1.1264	1.1371	0.152	0.1504	0.1547
9	399	29.9	1.2642	0.0478	1.2231	1.3048	1.3065	1.2225		399	1.2642	1.2296	1.2408	0.1518	0.1504	0.1545
10	449	30	1.362	0.0463	1.3224	1.3981	1.4059	1.3216		449	1.362	1.3292	1.3388	0.1518	0.1502	0.1543
										Slope	0.00229458	0.0022457	0.00226014	-3.26083e-07	-8.96414e-07	-2.43339e-07
Cycles / Well										Rsq	0.99842	0.998836	0.998597	0.0466595	0.308528	0.0385654
H7	Time [s]	Temp. [°C]	Mean	StDev	0;1	1;1	1;0	0;0			H7	H8	H9	H10	H11	H12
1	0	30.1	0.3688	0.0217	0.3477	0.3916	0.3829	0.3529		0	0.3688	0.3564	0.3499	0.1533	0.1561	0.1592
2	49	30	0.4946	0.0269	0.4693	0.5231	0.512	0.4741		49	0.4946	0.481	0.4751	0.153	0.1561	0.1587
3	99	30.1	0.6185	0.0306	0.5891	0.6473	0.6426	0.5953		99	0.6185	0.6046	0.5994	0.1529	0.1557	0.1585
4	149	29.9	0.7396	0.0328	0.7079	0.7709	0.7647	0.7148		149	0.7396	0.7265	0.7199	0.153	0.1534	0.1586
5	199	30.2	0.8572	0.0352	0.8227	0.892	0.8828	0.8312		199	0.8572	0.8438	0.8356	0.1528	0.1527	0.1586
6	249	30.1	0.9712	0.0372	0.9344	1.0079	0.9982	0.9443		249	0.9712	0.9571	0.9469	0.1527	0.1531	0.1582
7	299	30	1.0826	0.0391	1.043	1.1205	1.1115	1.0553		299	1.0826	1.0695	1.057	0.1529	0.1541	0.1584
8	349	30.1	1.1914	0.0414	1.1499	1.2311	1.2225	1.162		349	1.1914	1.1768	1.1604	0.1529	0.155	0.1587
9	399	29.9	1.2951	0.0434	1.2511	1.3356	1.3291	1.2648		399	1.2951	1.2816	1.2622	0.1528	0.1535	0.1586
10	449	30	1.3951	0.0448	1.3482	1.4356	1.431	1.3653		449	1.3951	1.3825	1.3607	0.1527	0.1542	0.1584
										Slope	0.00228697	0.00228633	0.00224895	-8.72685e-07	-4.40129e-06	-9.56701e-07
Cycles / Well										Rsq	0.998631	0.998709	0.998211	0.559768	0.277835	0.299466
A8	Time [s]	Temp. [°C]	Mean	StDev	0;1	1;1	1;0	0;0
1	0	30.1	0.2306	0.0019	0.2283	0.2321	0.2322	0.2298
2	49	30	0.3602	0.01	0.3509	0.3688	0.3689	0.352
3	99	30.1	0.4869	0.015	0.4741	0.4996	0.5002	0.4737
4	149	29.9	0.6102	0.0187	0.594	0.6266	0.6263	0.594
5	199	30.2	0.7305	0.0184	0.7157	0.7454	0.7473	0.7133
6	249	30.1	0.8482	0.0244	0.8281	0.8583	0.8781	0.8284
7	299	30	0.9643	0.029	0.9405	0.9776	0.9989	0.9403
8	349	30.1	1.0746	0.0302	1.0494	1.0916	1.1085	1.0488
9	399	29.9	1.1831	0.0333	1.156	1.202	1.2203	1.1539
10	449	30	1.2859	0.034	1.2577	1.3046	1.3244	1.2569
Cycles / Well
B8	Time [s]	Temp. [°C]	Mean	StDev	0;1	1;1	1;0	0;0
1	0	30.1	0.2516	0.0045	0.2472	0.2569	0.2538	0.2485
2	49	30	0.3813	0.0111	0.3713	0.391	0.3908	0.3721
3	99	30.1	0.5095	0.0157	0.4956	0.5233	0.5229	0.4961
4	149	29.9	0.6342	0.0195	0.6171	0.6507	0.6516	0.6176
5	199	30.2	0.7563	0.023	0.7358	0.7756	0.7768	0.737
6	249	30.1	0.8746	0.0247	0.8524	0.8953	0.8967	0.854
7	299	30	0.9912	0.0273	0.9671	1.0135	1.016	0.968
8	349	30.1	1.1031	0.0288	1.0771	1.1267	1.1293	1.0792
9	399	29.9	1.2131	0.0306	1.1859	1.2371	1.242	1.1876
10	449	30	1.3177	0.0316	1.289	1.3432	1.3468	1.2917
Cycles / Well
C8	Time [s]	Temp. [°C]	Mean	StDev	0;1	1;1	1;0	0;0
1	0	30.1	0.259	0.007	0.2528	0.2669	0.2627	0.2535
2	49	30	0.3835	0.0134	0.3716	0.396	0.3942	0.3722
3	99	30.1	0.5065	0.0183	0.4906	0.5226	0.522	0.4906
4	149	29.9	0.6263	0.021	0.6079	0.6447	0.6443	0.6083
5	199	30.2	0.7442	0.024	0.7233	0.765	0.765	0.7235
6	249	30.1	0.8592	0.0265	0.836	0.8812	0.8831	0.8364
7	299	30	0.9721	0.0286	0.9471	0.9955	0.9981	0.9476
8	349	30.1	1.0818	0.0306	1.0549	1.1065	1.1101	1.0556
9	399	29.9	1.1896	0.0328	1.1609	1.2156	1.2203	1.1617
10	449	30	1.2934	0.0344	1.2632	1.3207	1.3255	1.264
Cycles / Well
D8	Time [s]	Temp. [°C]	Mean	StDev	0;1	1;1	1;0	0;0
1	0	30.1	0.2777	0.0098	0.268	0.2876	0.2845	0.2706
2	49	30	0.4036	0.0153	0.3894	0.4143	0.4191	0.3916
3	99	30.1	0.5262	0.0224	0.5059	0.5414	0.5495	0.5081
4	149	29.9	0.6459	0.0256	0.6224	0.6625	0.6729	0.6256
5	199	30.2	0.7628	0.0294	0.7352	0.7812	0.7944	0.7405
6	249	30.1	0.8786	0.0325	0.8482	0.9009	0.912	0.8535
7	299	30	0.9907	0.0356	0.9569	1.0133	1.0285	0.964
8	349	30.1	1.1006	0.0373	1.0652	1.1237	1.1407	1.0727
9	399	29.9	1.2089	0.0393	1.1719	1.2356	1.2495	1.1786
10	449	30	1.3112	0.0402	1.2735	1.3351	1.3553	1.281
Cycles / Well
E8	Time [s]	Temp. [°C]	Mean	StDev	0;1	1;1	1;0	0;0
1	0	30.1	0.2955	0.0191	0.278	0.3053	0.3175	0.2812
2	49	30	0.4234	0.0285	0.3982	0.4363	0.4575	0.4016
3	99	30.1	0.5489	0.0335	0.5191	0.5654	0.5881	0.5229
4	149	29.9	0.6693	0.0368	0.6371	0.6838	0.7146	0.6418
5	199	30.2	0.7881	0.0396	0.7532	0.8054	0.8358	0.7581
6	249	30.1	0.9035	0.0413	0.8666	0.9219	0.9531	0.8726
7	299	30	1.0191	0.045	0.9796	1.0389	1.0731	0.9846
8	349	30.1	1.1287	0.0458	1.0889	1.1497	1.1833	1.0931
9	399	29.9	1.2378	0.0478	1.1961	1.2606	1.2943	1.2003
10	449	30	1.343	0.0499	1.2994	1.3668	1.4019	1.304
Cycles / Well
F8	Time [s]	Temp. [°C]	Mean	StDev	0;1	1;1	1;0	0;0
1	0	30.1	0.3248	0.02	0.3069	0.3464	0.3372	0.3085
2	49	30	0.4508	0.0266	0.4259	0.4757	0.4718	0.4297
3	99	30.1	0.5774	0.0311	0.5485	0.6048	0.6037	0.5525
4	149	29.9	0.702	0.0348	0.6693	0.7325	0.7317	0.6744
5	199	30.2	0.8245	0.0394	0.7874	0.8583	0.8588	0.7935
6	249	30.1	0.9444	0.0434	0.9036	0.9819	0.9818	0.9102
7	299	30	1.0638	0.048	1.0183	1.1043	1.1062	1.0264
8	349	30.1	1.1774	0.0502	1.1298	1.2174	1.2241	1.1385
9	399	29.9	1.2905	0.0528	1.2407	1.3357	1.3367	1.2491
10	449	30	1.3987	0.0545	1.3475	1.4438	1.4478	1.3559
Cycles / Well
G8	Time [s]	Temp. [°C]	Mean	StDev	0;1	1;1	1;0	0;0
1	0	30.1	0.3214	0.0176	0.3061	0.3409	0.3317	0.307
2	49	30	0.4434	0.0215	0.4247	0.4661	0.4576	0.4254
3	99	30.1	0.5648	0.0249	0.5438	0.5901	0.5822	0.5429
4	149	29.9	0.6827	0.0272	0.6601	0.7097	0.7026	0.6585
5	199	30.2	0.7982	0.0298	0.7738	0.8287	0.8188	0.7716
6	249	30.1	0.9104	0.0328	0.8838	0.9431	0.934	0.8806
7	299	30	1.0206	0.0353	0.9924	1.0546	1.0474	0.988
8	349	30.1	1.1264	0.0363	1.0979	1.1612	1.1542	1.0925
9	399	29.9	1.2296	0.0378	1.2008	1.266	1.2582	1.1934
10	449	30	1.3292	0.0417	1.2961	1.3711	1.3589	1.2906
Cycles / Well
H8	Time [s]	Temp. [°C]	Mean	StDev	0;1	1;1	1;0	0;0
1	0	30.1	0.3564	0.0227	0.3345	0.3815	0.3696	0.3402
2	49	30	0.481	0.0269	0.4554	0.5078	0.5002	0.4604
3	99	30.1	0.6046	0.0308	0.5752	0.6348	0.6274	0.5811
4	149	29.9	0.7265	0.0343	0.6932	0.7593	0.7527	0.7007
5	199	30.2	0.8438	0.0367	0.8082	0.8788	0.872	0.8162
6	249	30.1	0.9571	0.0389	0.9184	0.9932	0.9876	0.929
7	299	30	1.0695	0.042	1.0282	1.1091	1.1022	1.0385
8	349	30.1	1.1768	0.045	1.1322	1.2181	1.2128	1.144
9	399	29.9	1.2816	0.0465	1.2356	1.3247	1.3185	1.2476
10	449	30	1.3825	0.0484	1.3346	1.4271	1.4212	1.3471
Cycles / Well
A9	Time [s]	Temp. [°C]	Mean	StDev	0;1	1;1	1;0	0;0
1	0	30.1	0.2188	0.0046	0.2142	0.2212	0.2239	0.2158
2	49	30	0.3416	0.0134	0.3308	0.3529	0.3535	0.3294
3	99	30.1	0.4604	0.018	0.445	0.4756	0.4762	0.4446
4	149	29.9	0.5776	0.0217	0.5592	0.5961	0.5968	0.5584
5	199	30.2	0.6919	0.025	0.6704	0.7126	0.7144	0.67
6	249	30.1	0.803	0.0274	0.7796	0.8259	0.8276	0.779
7	299	30	0.9126	0.0293	0.8877	0.9359	0.9401	0.8869
8	349	30.1	1.0184	0.0308	0.992	1.0439	1.0463	0.9915
9	399	29.9	1.122	0.0337	1.0927	1.147	1.1551	1.0932
10	449	30	1.222	0.0347	1.1924	1.2482	1.2557	1.1918
Cycles / Well
B9	Time [s]	Temp. [°C]	Mean	StDev	0;1	1;1	1;0	0;0
1	0	30.1	0.2426	0.0054	0.2375	0.2487	0.2455	0.2387
2	49	30	0.3768	0.0114	0.3666	0.3872	0.3861	0.3673
3	99	30.1	0.5099	0.0167	0.4956	0.5249	0.5238	0.4953
4	149	29.9	0.6384	0.0205	0.6215	0.6566	0.6557	0.6198
5	199	30.2	0.7644	0.0238	0.7445	0.7853	0.7847	0.7431
6	249	30.1	0.8857	0.0259	0.864	0.9086	0.9076	0.8626
7	299	30	1.0046	0.0274	0.9818	1.0286	1.0281	0.9801
8	349	30.1	1.1199	0.0291	1.0954	1.1452	1.1451	1.0938
9	399	29.9	1.2323	0.0312	1.2061	1.2588	1.2597	1.2044
10	449	30	1.3394	0.0321	1.3125	1.3666	1.3679	1.3107
Cycles / Well
C9	Time [s]	Temp. [°C]	Mean	StDev	0;1	1;1	1;0	0;0
1	0	30.1	0.2534	0.0158	0.2432	0.2759	0.2528	0.2418
2	49	30	0.3731	0.0231	0.3571	0.404	0.3774	0.3537
3	99	30.1	0.4901	0.0278	0.4716	0.5263	0.4972	0.4654
4	149	29.9	0.6055	0.0322	0.5841	0.647	0.6145	0.5764
5	199	30.2	0.718	0.0352	0.6947	0.7632	0.7281	0.6859
6	249	30.1	0.8281	0.0376	0.8039	0.8757	0.8401	0.7928
7	299	30	0.9369	0.0403	0.9106	0.9874	0.9505	0.8989
8	349	30.1	1.0433	0.0423	1.0164	1.0958	1.0584	1.0028
9	399	29.9	1.1461	0.0441	1.1168	1.2002	1.1631	1.1043
10	449	30	1.2472	0.0463	1.2172	1.304	1.2651	1.2026
Cycles / Well
D9	Time [s]	Temp. [°C]	Mean	StDev	0;1	1;1	1;0	0;0
1	0	30.1	0.267	0.0105	0.2574	0.2796	0.2716	0.2594
2	49	30	0.3879	0.0157	0.3738	0.4032	0.3998	0.375
3	99	30.1	0.5081	0.02	0.4904	0.5261	0.5249	0.4912
4	149	29.9	0.6255	0.0227	0.6051	0.6454	0.645	0.6064
5	199	30.2	0.7403	0.0263	0.7164	0.7622	0.7638	0.7186
6	249	30.1	0.8526	0.0281	0.8282	0.8775	0.8764	0.8285
7	299	30	0.9623	0.0307	0.9347	0.9884	0.9893	0.9369
8	349	30.1	1.0699	0.0329	1.04	1.0971	1.0997	1.0431
9	399	29.9	1.1764	0.0345	1.1462	1.2055	1.207	1.1468
10	449	30	1.2787	0.0367	1.2466	1.3103	1.3108	1.2472
Cycles / Well
E9	Time [s]	Temp. [°C]	Mean	StDev	0;1	1;1	1;0	0;0
1	0	30.1	0.283	0.0159	0.2674	0.2952	0.2982	0.2712
2	49	30	0.4035	0.022	0.3836	0.4189	0.4258	0.3855
3	99	30.1	0.5237	0.026	0.5005	0.5415	0.5506	0.5023
4	149	29.9	0.6425	0.03	0.6154	0.6637	0.6728	0.618
5	199	30.2	0.7585	0.0332	0.7283	0.7818	0.792	0.7317
6	249	30.1	0.8713	0.0352	0.8395	0.8966	0.9065	0.8424
7	299	30	0.9824	0.0371	0.949	1.0093	1.0193	0.9519
8	349	30.1	1.0905	0.0386	1.056	1.1178	1.1295	1.0585
9	399	29.9	1.1975	0.041	1.1607	1.2269	1.2385	1.1637
10	449	30	1.3003	0.0421	1.2625	1.3319	1.3414	1.2655
Cycles / Well
F9	Time [s]	Temp. [°C]	Mean	StDev	0;1	1;1	1;0	0;0
1	0	30.1	0.3092	0.0304	0.2887	0.3521	0.3091	0.2868
2	49	30	0.4324	0.0359	0.4067	0.4807	0.4384	0.4036
3	99	30.1	0.5543	0.0395	0.5256	0.6061	0.5641	0.5215
4	149	29.9	0.6752	0.0436	0.6436	0.7313	0.6879	0.6378
5	199	30.2	0.7929	0.0469	0.7585	0.853	0.8073	0.7528
6	249	30.1	0.9081	0.0494	0.872	0.9708	0.9242	0.8653
7	299	30	1.0223	0.0518	0.9849	1.0879	1.0393	0.9772
8	349	30.1	1.1333	0.0535	1.0943	1.1994	1.1537	1.0856
9	399	29.9	1.2427	0.0563	1.2021	1.3129	1.2631	1.1928
10	449	30	1.3491	0.0584	1.307	1.4196	1.374	1.2956
Cycles / Well
G9	Time [s]	Temp. [°C]	Mean	StDev	0;1	1;1	1;0	0;0
1	0	30.1	0.3253	0.0417	0.2993	0.3853	0.3217	0.295
2	49	30	0.4483	0.0464	0.4201	0.5145	0.4462	0.4124
3	99	30.1	0.5717	0.0502	0.5411	0.6425	0.5718	0.5315
4	149	29.9	0.6916	0.0547	0.6586	0.7673	0.6951	0.6455
5	199	30.2	0.8078	0.058	0.7735	0.8873	0.8131	0.7572
6	249	30.1	0.9208	0.0619	0.8845	1.0046	0.9286	0.8653
7	299	30	1.0308	0.0644	0.9933	1.1167	1.0421	0.9713
8	349	30.1	1.1371	0.0675	1.0976	1.2265	1.15	1.0744
9	399	29.9	1.2408	0.0701	1.2013	1.3325	1.2561	1.1732
10	449	30	1.3388	0.0726	1.2972	1.4329	1.3564	1.2687
Cycles / Well
H9	Time [s]	Temp. [°C]	Mean	StDev	0;1	1;1	1;0	0;0
1	0	30.1	0.3499	0.0285	0.3268	0.3879	0.3558	0.3291
2	49	30	0.4751	0.0323	0.4491	0.5164	0.4853	0.4495
3	99	30.1	0.5994	0.038	0.5694	0.6483	0.6109	0.5692
4	149	29.9	0.7199	0.0422	0.6867	0.7732	0.7343	0.6855
5	199	30.2	0.8356	0.046	0.7997	0.894	0.851	0.7979
6	249	30.1	0.9469	0.0479	0.9091	1.0066	0.9645	0.9072
7	299	30	1.057	0.0516	1.0169	1.1214	1.0759	1.0138
8	349	30.1	1.1604	0.052	1.1192	1.224	1.1817	1.1167
9	399	29.9	1.2622	0.0552	1.218	1.3294	1.2853	1.2161
10	449	30	1.3607	0.0573	1.3151	1.4293	1.3867	1.3118
Cycles / Well
A10	Time [s]	Temp. [°C]	Mean	StDev	0;1	1;1	1;0	0;0
1	0	30.1	0.1541	0.0012	0.1555	0.1546	0.1529	0.1534
2	49	30	0.1536	0.0011	0.1545	0.1546	0.1526	0.1528
3	99	30.1	0.1532	0.001	0.1542	0.1539	0.1522	0.1526
4	149	29.9	0.1536	0.001	0.1547	0.1542	0.1526	0.1531
5	199	30.2	0.1536	0.0011	0.1547	0.1543	0.1524	0.1532
6	249	30.1	0.1532	0.0013	0.1547	0.1537	0.1518	0.1528
7	299	30	0.1536	0.0011	0.1547	0.1542	0.1522	0.1533
8	349	30.1	0.1537	0.0011	0.1549	0.1543	0.1523	0.1532
9	399	29.9	0.1534	0.0012	0.1547	0.1541	0.1522	0.1526
10	449	30	0.1534	0.0011	0.1546	0.154	0.1524	0.1525
Cycles / Well
B10	Time [s]	Temp. [°C]	Mean	StDev	0;1	1;1	1;0	0;0
1	0	30.1	0.1528	0.0007	0.1524	0.1534	0.1532	0.152
2	49	30	0.1525	0.0012	0.153	0.1539	0.1517	0.1512
3	99	30.1	0.1522	0.0012	0.1521	0.1539	0.1519	0.1509
4	149	29.9	0.1522	0.0011	0.1523	0.1535	0.1522	0.1509
5	199	30.2	0.1519	0.0011	0.1518	0.1531	0.152	0.1506
6	249	30.1	0.1515	0.0011	0.1514	0.1528	0.1517	0.1502
7	299	30	0.1519	0.0011	0.1518	0.1532	0.1522	0.1505
8	349	30.1	0.1522	0.0013	0.1521	0.1537	0.1524	0.1505
9	399	29.9	0.1521	0.0013	0.1522	0.1536	0.1521	0.1504
10	449	30	0.1522	0.0013	0.1519	0.1538	0.1523	0.1507
Cycles / Well
C10	Time [s]	Temp. [°C]	Mean	StDev	0;1	1;1	1;0	0;0
1	0	30.1	0.1569	0.0015	0.1562	0.1591	0.1564	0.1559
2	49	30	0.1565	0.0015	0.156	0.1587	0.1556	0.1556
3	99	30.1	0.1561	0.0012	0.1559	0.158	0.1554	0.1553
4	149	29.9	0.1561	0.0016	0.1559	0.1583	0.1557	0.1545
5	199	30.2	0.1559	0.0016	0.1558	0.158	0.1557	0.154
6	249	30.1	0.1555	0.0018	0.1549	0.158	0.1555	0.1538
7	299	30	0.1558	0.0018	0.1548	0.1583	0.1559	0.1541
8	349	30.1	0.1559	0.0015	0.1551	0.1581	0.1558	0.1547
9	399	29.9	0.1559	0.0016	0.1555	0.1581	0.1556	0.1543
10	449	30	0.1559	0.0017	0.1551	0.1582	0.1559	0.1543
Cycles / Well
D10	Time [s]	Temp. [°C]	Mean	StDev	0;1	1;1	1;0	0;0
1	0	30.1	0.1508	0.0012	0.1517	0.1519	0.1504	0.1493
2	49	30	0.1508	0.0013	0.1516	0.152	0.1504	0.1492
3	99	30.1	0.1506	0.001	0.1507	0.152	0.1501	0.1495
4	149	29.9	0.1509	0.0014	0.152	0.1521	0.1504	0.1491
5	199	30.2	0.1507	0.0015	0.1511	0.1524	0.1506	0.1487
6	249	30.1	0.1504	0.0015	0.1509	0.152	0.1501	0.1486
7	299	30	0.1509	0.0014	0.151	0.1527	0.1509	0.1492
8	349	30.1	0.1513	0.0013	0.1511	0.1529	0.1512	0.1498
9	399	29.9	0.151	0.0011	0.1511	0.1524	0.1509	0.1496
10	449	30	0.151	0.0012	0.151	0.1525	0.1508	0.1496
Cycles / Well
E10	Time [s]	Temp. [°C]	Mean	StDev	0;1	1;1	1;0	0;0
1	0	30.1	0.1515	0.0012	0.152	0.1528	0.1508	0.1503
2	49	30	0.1513	0.0009	0.1519	0.1524	0.1506	0.1505
3	99	30.1	0.1511	0.0009	0.1517	0.1521	0.1504	0.1502
4	149	29.9	0.1513	0.0009	0.1517	0.1524	0.1508	0.1504
5	199	30.2	0.151	0.0009	0.1513	0.1522	0.1507	0.15
6	249	30.1	0.1507	0.0012	0.1509	0.1522	0.1505	0.1493
7	299	30	0.151	0.0013	0.1512	0.1526	0.1509	0.1493
8	349	30.1	0.1513	0.0012	0.1517	0.1528	0.1506	0.15
9	399	29.9	0.151	0.0012	0.1516	0.1524	0.1504	0.1496
10	449	30	0.1511	0.001	0.1513	0.1524	0.1509	0.15
Cycles / Well
F10	Time [s]	Temp. [°C]	Mean	StDev	0;1	1;1	1;0	0;0
1	0	30.1	0.1556	0.0009	0.1557	0.1568	0.155	0.1549
2	49	30	0.1553	0.0009	0.1554	0.1565	0.1548	0.1543
3	99	30.1	0.1551	0.0008	0.1551	0.1562	0.1544	0.1547
4	149	29.9	0.155	0.0007	0.1549	0.156	0.1544	0.1546
5	199	30.2	0.1549	0.0009	0.1546	0.1561	0.1544	0.1543
6	249	30.1	0.1545	0.0009	0.1543	0.1557	0.1543	0.1536
7	299	30	0.1547	0.0009	0.1546	0.1559	0.1543	0.1538
8	349	30.1	0.1549	0.0009	0.1551	0.156	0.1543	0.154
9	399	29.9	0.1546	0.0011	0.1548	0.1561	0.1541	0.1535
10	449	30	0.1545	0.001	0.1546	0.1558	0.1542	0.1533
Cycles / Well
G10	Time [s]	Temp. [°C]	Mean	StDev	0;1	1;1	1;0	0;0
1	0	30.1	0.1522	0.0006	0.1526	0.1528	0.1516	0.1518
2	49	30	0.152	0.0009	0.1524	0.153	0.1512	0.1514
3	99	30.1	0.1516	0.0007	0.1521	0.1522	0.1509	0.1511
4	149	29.9	0.1517	0.0006	0.1523	0.1523	0.151	0.1514
5	199	30.2	0.1517	0.0005	0.1521	0.1522	0.1511	0.1514
6	249	30.1	0.1514	0.0006	0.1519	0.1521	0.1508	0.151
7	299	30	0.1519	0.0008	0.1522	0.1528	0.151	0.1515
8	349	30.1	0.152	0.0007	0.1527	0.1524	0.1513	0.1515
9	399	29.9	0.1518	0.0008	0.1522	0.1526	0.1508	0.1516
10	449	30	0.1518	0.0009	0.1525	0.1525	0.1508	0.1513
Cycles / Well
H10	Time [s]	Temp. [°C]	Mean	StDev	0;1	1;1	1;0	0;0
1	0	30.1	0.1533	0.0016	0.1546	0.1546	0.1514	0.1525
2	49	30	0.153	0.0011	0.1536	0.1541	0.1516	0.1528
3	99	30.1	0.1529	0.001	0.1535	0.1538	0.1515	0.1528
4	149	29.9	0.153	0.001	0.1539	0.1539	0.152	0.1525
5	199	30.2	0.1528	0.0009	0.1537	0.1534	0.1517	0.1524
6	249	30.1	0.1527	0.001	0.1535	0.1534	0.1514	0.1524
7	299	30	0.1529	0.0011	0.1538	0.1536	0.1514	0.1528
8	349	30.1	0.1529	0.0008	0.1537	0.1535	0.1521	0.1526
9	399	29.9	0.1528	0.001	0.1536	0.1536	0.1517	0.1524
10	449	30	0.1527	0.001	0.1537	0.1532	0.1514	0.1524
Cycles / Well
A11	Time [s]	Temp. [°C]	Mean	StDev	0;1	1;1	1;0	0;0
1	0	30.1	0.154	0.0013	0.1543	0.1553	0.1541	0.1522
2	49	30	0.1534	0.001	0.1528	0.1546	0.1539	0.1524
3	99	30.1	0.1532	0.0009	0.1532	0.154	0.1535	0.152
4	149	29.9	0.1535	0.0009	0.1532	0.1549	0.1532	0.1527
5	199	30.2	0.1535	0.0009	0.1532	0.1547	0.1534	0.1526
6	249	30.1	0.1533	0.001	0.1533	0.1546	0.1532	0.1521
7	299	30	0.1536	0.0008	0.1536	0.1547	0.1533	0.1527
8	349	30.1	0.1537	0.0009	0.1539	0.1549	0.1534	0.1526
9	399	29.9	0.1534	0.001	0.1532	0.1547	0.1533	0.1523
10	449	30	0.1536	0.0012	0.1535	0.1552	0.1534	0.1523
Cycles / Well
B11	Time [s]	Temp. [°C]	Mean	StDev	0;1	1;1	1;0	0;0
1	0	30.1	0.1536	0.0012	0.155	0.1537	0.1522	0.1534
2	49	30	0.1535	0.0014	0.1554	0.1534	0.1519	0.1532
3	99	30.1	0.1533	0.0014	0.155	0.1539	0.1517	0.1528
4	149	29.9	0.1533	0.0011	0.1544	0.154	0.1521	0.1528
5	199	30.2	0.1533	0.0012	0.1547	0.1537	0.1519	0.1527
6	249	30.1	0.1529	0.0013	0.1545	0.1533	0.1516	0.1522
7	299	30	0.153	0.0013	0.1546	0.1533	0.1516	0.1525
8	349	30.1	0.1532	0.0012	0.1548	0.1533	0.1518	0.153
9	399	29.9	0.1531	0.0011	0.1546	0.1532	0.1519	0.1527
10	449	30	0.1531	0.0011	0.1545	0.1533	0.1518	0.1528
Cycles / Well
C11	Time [s]	Temp. [°C]	Mean	StDev	0;1	1;1	1;0	0;0
1	0	30.1	0.1566	0.001	0.1574	0.1575	0.1553	0.1562
2	49	30	0.1564	0.0011	0.1574	0.1571	0.1548	0.1564
3	99	30.1	0.156	0.0011	0.1571	0.1566	0.1546	0.1558
4	149	29.9	0.156	0.0009	0.1571	0.1564	0.155	0.1557
5	199	30.2	0.1559	0.001	0.1568	0.1569	0.1548	0.1553
6	249	30.1	0.1555	0.0012	0.1565	0.1564	0.1539	0.1551
7	299	30	0.1558	0.001	0.1566	0.1567	0.1546	0.1555
8	349	30.1	0.1561	0.001	0.157	0.1568	0.1548	0.1557
9	399	29.9	0.1561	0.0008	0.1569	0.1565	0.1551	0.156
10	449	30	0.1558	0.001	0.1566	0.1566	0.1544	0.1556
Cycles / Well
D11	Time [s]	Temp. [°C]	Mean	StDev	0;1	1;1	1;0	0;0
1	0	30.1	0.153	0.0006	0.1536	0.1527	0.1533	0.1524
2	49	30	0.1528	0.0007	0.1538	0.1524	0.1523	0.1528
3	99	30.1	0.1527	0.0006	0.1537	0.1525	0.1522	0.1526
4	149	29.9	0.153	0.0004	0.1534	0.1531	0.1525	0.153
5	199	30.2	0.1527	0.0006	0.1533	0.1529	0.152	0.1525
6	249	30.1	0.1524	0.0005	0.1528	0.1528	0.1519	0.1521
7	299	30	0.1526	0.0007	0.1533	0.153	0.1518	0.1524
8	349	30.1	0.1527	0.0007	0.1533	0.1533	0.1522	0.1521
9	399	29.9	0.1525	0.0008	0.1531	0.1534	0.1519	0.1517
10	449	30	0.1523	0.0007	0.1529	0.1528	0.1515	0.1519
Cycles / Well
E11	Time [s]	Temp. [°C]	Mean	StDev	0;1	1;1	1;0	0;0
1	0	30.1	0.1501	0.0007	0.1507	0.1507	0.1494	0.1496
2	49	30	0.1495	0.001	0.1498	0.1507	0.1486	0.1487
3	99	30.1	0.1493	0.0007	0.1495	0.1502	0.1492	0.1485
4	149	29.9	0.1495	0.0007	0.1495	0.1505	0.1495	0.1487
5	199	30.2	0.1496	0.001	0.1493	0.1508	0.1498	0.1485
6	249	30.1	0.1492	0.001	0.1494	0.1502	0.1496	0.1478
7	299	30	0.1496	0.0008	0.15	0.1505	0.1492	0.1487
8	349	30.1	0.15	0.0011	0.1503	0.1512	0.1499	0.1485
9	399	29.9	0.1497	0.0008	0.1502	0.1504	0.1497	0.1486
10	449	30	0.1497	0.001	0.1497	0.1509	0.1496	0.1486
Cycles / Well
F11	Time [s]	Temp. [°C]	Mean	StDev	0;1	1;1	1;0	0;0
1	0	30.1	0.1553	0.0009	0.1554	0.1566	0.1551	0.1543
2	49	30	0.1552	0.0011	0.1552	0.1567	0.1548	0.154
3	99	30.1	0.1551	0.001	0.1551	0.1564	0.1549	0.154
4	149	29.9	0.1551	0.0009	0.1552	0.1562	0.1548	0.1542
5	199	30.2	0.155	0.0013	0.155	0.1567	0.1543	0.1538
6	249	30.1	0.1547	0.0011	0.1546	0.1563	0.1543	0.1536
7	299	30	0.155	0.0011	0.1549	0.1565	0.1548	0.1538
8	349	30.1	0.155	0.0008	0.1548	0.1562	0.1548	0.1542
9	399	29.9	0.1549	0.0009	0.1551	0.156	0.1549	0.1537
10	449	30	0.1548	0.0011	0.155	0.1562	0.1545	0.1535
Cycles / Well
G11	Time [s]	Temp. [°C]	Mean	StDev	0;1	1;1	1;0	0;0
1	0	30.1	0.1509	0.0011	0.1514	0.1522	0.1502	0.1497
2	49	30	0.1506	0.0012	0.1509	0.1519	0.1505	0.1491
3	99	30.1	0.1503	0.001	0.1506	0.1513	0.1504	0.1489
4	149	29.9	0.1504	0.0009	0.1505	0.1516	0.15	0.1494
5	199	30.2	0.1502	0.001	0.1507	0.1512	0.1499	0.1489
6	249	30.1	0.15	0.0009	0.1503	0.151	0.1498	0.1489
7	299	30	0.1504	0.0009	0.1506	0.1514	0.1502	0.1493
8	349	30.1	0.1504	0.0007	0.1507	0.1512	0.15	0.1497
9	399	29.9	0.1504	0.0007	0.1508	0.1512	0.15	0.1495
10	449	30	0.1502	0.0009	0.1506	0.1513	0.1499	0.1492
Cycles / Well
H11	Time [s]	Temp. [°C]	Mean	StDev	0;1	1;1	1;0	0;0
1	0	30.1	0.1561	0.0032	0.1543	0.1532	0.1562	0.1605
2	49	30	0.1561	0.0068	0.1538	0.1531	0.1512	0.1661
3	99	30.1	0.1557	0.0067	0.1536	0.1526	0.151	0.1656
4	149	29.9	0.1534	0.0017	0.154	0.153	0.1512	0.1552
5	199	30.2	0.1527	0.0012	0.154	0.1529	0.1512	0.1527
6	249	30.1	0.1531	0.0018	0.1535	0.1527	0.1508	0.1552
7	299	30	0.1541	0.0032	0.1536	0.1584	0.1535	0.1509
8	349	30.1	0.155	0.0052	0.1543	0.1626	0.1521	0.151
9	399	29.9	0.1535	0.0028	0.1539	0.1573	0.1514	0.1513
10	449	30	0.1542	0.0047	0.1537	0.161	0.1514	0.1507
Cycles / Well
A12	Time [s]	Temp. [°C]	Mean	StDev	0;1	1;1	1;0	0;0
1	0	30.1	0.1591	0.0049	0.162	0.1564	0.1536	0.1643
2	49	30	0.1546	0.0014	0.1554	0.1561	0.1529	0.154
3	99	30.1	0.1548	0.0017	0.1552	0.1569	0.153	0.154
4	149	29.9	0.1554	0.0015	0.1553	0.1566	0.1533	0.1562
5	199	30.2	0.1554	0.0019	0.1552	0.1558	0.153	0.1577
6	249	30.1	0.1554	0.0021	0.1546	0.1556	0.1531	0.1581
7	299	30	0.1558	0.0022	0.1551	0.1561	0.1532	0.1586
8	349	30.1	0.1558	0.002	0.1556	0.1556	0.1534	0.1584
9	399	29.9	0.1553	0.002	0.1549	0.1556	0.153	0.1578
10	449	30	0.1556	0.002	0.1549	0.1559	0.1533	0.1581
Cycles / Well
B12	Time [s]	Temp. [°C]	Mean	StDev	0;1	1;1	1;0	0;0
1	0	30.1	0.1531	0.001	0.1538	0.1541	0.1525	0.1521
2	49	30	0.1531	0.0007	0.1537	0.1537	0.1527	0.1522
3	99	30.1	0.1528	0.0008	0.1532	0.1536	0.1519	0.1523
4	149	29.9	0.1531	0.0006	0.1536	0.1535	0.1526	0.1525
5	199	30.2	0.1533	0.0006	0.1535	0.154	0.1526	0.153
6	249	30.1	0.1529	0.0006	0.1531	0.1534	0.1529	0.152
7	299	30	0.1531	0.0006	0.1533	0.1538	0.1527	0.1525
8	349	30.1	0.1534	0.0007	0.1539	0.1542	0.1528	0.1528
9	399	29.9	0.1531	0.0006	0.1534	0.1538	0.1526	0.1525
10	449	30	0.1532	0.0006	0.1535	0.1538	0.1526	0.1527
Cycles / Well
C12	Time [s]	Temp. [°C]	Mean	StDev	0;1	1;1	1;0	0;0
1	0	30.1	0.1578	0.001	0.1576	0.1592	0.1579	0.1567
2	49	30	0.1574	0.001	0.1577	0.1585	0.1574	0.1561
3	99	30.1	0.1577	0.0012	0.1578	0.1592	0.1576	0.1562
4	149	29.9	0.158	0.0011	0.158	0.1596	0.1575	0.1569
5	199	30.2	0.1577	0.0014	0.1577	0.1596	0.1572	0.1563
6	249	30.1	0.1572	0.0015	0.1571	0.1591	0.1569	0.1555
7	299	30	0.1577	0.0011	0.158	0.1592	0.1571	0.1566
8	349	30.1	0.1578	0.0017	0.1575	0.1601	0.1578	0.156
9	399	29.9	0.1576	0.0016	0.1576	0.1595	0.1575	0.1557
10	449	30	0.1577	0.0016	0.1579	0.1596	0.1578	0.1556
Cycles / Well
D12	Time [s]	Temp. [°C]	Mean	StDev	0;1	1;1	1;0	0;0
1	0	30.1	0.1536	0.0014	0.1533	0.1555	0.1533	0.1522
2	49	30	0.1531	0.0013	0.153	0.1549	0.1525	0.1519
3	99	30.1	0.1531	0.0016	0.1526	0.1552	0.1532	0.1514
4	149	29.9	0.1532	0.0015	0.1526	0.1552	0.1533	0.1516
5	199	30.2	0.1529	0.0014	0.1523	0.1547	0.153	0.1514
6	249	30.1	0.1526	0.0016	0.152	0.1548	0.1526	0.151
7	299	30	0.153	0.0016	0.1526	0.1551	0.1531	0.1512
8	349	30.1	0.1533	0.0018	0.1527	0.1555	0.1537	0.1513
9	399	29.9	0.1531	0.0019	0.1527	0.1556	0.1531	0.151
10	449	30	0.153	0.0016	0.1527	0.1551	0.1528	0.1512
Cycles / Well
E12	Time [s]	Temp. [°C]	Mean	StDev	0;1	1;1	1;0	0;0
1	0	30.1	0.153	0.0015	0.153	0.1552	0.1524	0.1515
2	49	30	0.1531	0.0016	0.1528	0.1551	0.1534	0.1511
3	99	30.1	0.153	0.0016	0.1526	0.1551	0.153	0.1511
4	149	29.9	0.1531	0.0016	0.1526	0.1554	0.1531	0.1515
5	199	30.2	0.1529	0.0017	0.1526	0.1553	0.1528	0.1511
6	249	30.1	0.1524	0.0015	0.152	0.1545	0.1524	0.1509
7	299	30	0.1529	0.0015	0.1525	0.1549	0.1532	0.1512
8	349	30.1	0.1531	0.0015	0.1527	0.1553	0.1527	0.1516
9	399	29.9	0.1529	0.0014	0.1527	0.1545	0.1532	0.1512
10	449	30	0.1529	0.0014	0.1524	0.1547	0.153	0.1515
Cycles / Well
F12	Time [s]	Temp. [°C]	Mean	StDev	0;1	1;1	1;0	0;0
1	0	30.1	0.1616	0.0024	0.1595	0.1637	0.1636	0.1594
2	49	30	0.1611	0.0022	0.1597	0.1629	0.1629	0.1588
3	99	30.1	0.1609	0.0022	0.1597	0.1628	0.1627	0.1584
4	149	29.9	0.1612	0.0022	0.1598	0.163	0.1631	0.1587
5	199	30.2	0.161	0.0021	0.1595	0.1628	0.1627	0.1589
6	249	30.1	0.1606	0.0019	0.1594	0.1622	0.1623	0.1586
7	299	30	0.161	0.002	0.1597	0.1627	0.1628	0.1589
8	349	30.1	0.1612	0.0021	0.1597	0.163	0.1631	0.1592
9	399	29.9	0.1611	0.002	0.1597	0.1628	0.1628	0.1589
10	449	30	0.161	0.0021	0.1597	0.1627	0.1627	0.1587
Cycles / Well
G12	Time [s]	Temp. [°C]	Mean	StDev	0;1	1;1	1;0	0;0
1	0	30.1	0.1544	0.0015	0.1545	0.1562	0.1543	0.1524
2	49	30	0.1545	0.0015	0.1543	0.1563	0.1548	0.1526
3	99	30.1	0.1547	0.0016	0.1542	0.1568	0.1547	0.153
4	149	29.9	0.1546	0.0015	0.1541	0.1566	0.1546	0.1531
5	199	30.2	0.1546	0.0016	0.1542	0.1566	0.1547	0.1528
6	249	30.1	0.1541	0.0016	0.1539	0.156	0.1541	0.1522
7	299	30	0.1544	0.0015	0.154	0.1562	0.1546	0.1526
8	349	30.1	0.1547	0.0016	0.1542	0.1567	0.1549	0.1528
9	399	29.9	0.1545	0.0014	0.1542	0.1562	0.1547	0.1528
10	449	30	0.1543	0.0015	0.1538	0.1563	0.1545	0.1526
Cycles / Well
H12	Time [s]	Temp. [°C]	Mean	StDev	0;1	1;1	1;0	0;0
1	0	30.1	0.1592	0.0019	0.1571	0.161	0.1606	0.1583
2	49	30	0.1587	0.0018	0.1569	0.1609	0.1595	0.1576
3	99	30.1	0.1585	0.0018	0.1565	0.1605	0.1595	0.1575
4	149	29.9	0.1586	0.0017	0.1568	0.1607	0.1594	0.1577
5	199	30.2	0.1586	0.0018	0.1566	0.1606	0.1593	0.1577
6	249	30.1	0.1582	0.0016	0.1566	0.1599	0.1592	0.1572
7	299	30	0.1584	0.0015	0.1568	0.1603	0.1589	0.1577
8	349	30.1	0.1587	0.0016	0.1568	0.1604	0.1594	0.1581
9	399	29.9	0.1586	0.0017	0.1566	0.1605	0.1594	0.158
10	449	30	0.1584	0.0017	0.1564	0.1604	0.1591	0.1578
End Time:	29/01/2016 11:49:59

## Sheet: Assay 3
		pH	Rep1	Rep2	Rep3	Blank1	Blank2	Blank3		Avg Rate	Stdev	Avg Blank	Stdev		pH	Blank sub	Stdev
TrisHCl 7.5	A	7.5	0.00209736	0.00207099	0.00200512	-1.4196e-06	7.89916e-07	-5.65416e-07		0.00205782	4.75064e-05	-3.98368e-07	1.11419e-06		7.5	0.00205822	4.75195e-05
MOPS 7.2	B	7.2	0.00240297	0.00220331	0.00236941	6.94422e-07	-4.72467e-07	-6.90437e-07		0.00232523	0.000106916	-1.56161e-07	7.44645e-07		7.2	0.00232539	0.000106918
MOPS 7.4	C	7.4	0.00234258		0.00247894	-9.56455e-07	-7.49598e-07	4.49708e-07		0.00241076	9.64212e-05	-4.18782e-07	7.59212e-07		7.4	0.00241118	9.64242e-05
MOPS 7.6	D	7.6	0.00247435		0.00236379	-7.26283e-07	-1.11539e-06	-2.52589e-07		0.00241907	7.8175e-05	-6.98088e-07	4.32091e-07		7.6	0.00241977	7.81762e-05
MOPS 7.8	E	7.8	0.00245647	0.00224112	0.00235967	-7.14463e-07	4.62078e-07	1.39156e-08		0.00235242	0.000107859	-7.94897e-08	5.93806e-07		7.8	0.0023525	0.00010786
HEPES 7.0	F	7	0.00246354	0.00231953	0.00241527	-1.06675e-06	-1.41774e-06	-2.11946e-06		0.00239945	7.32956e-05	-1.53465e-06	5.36007e-07		7	0.00240098	7.32976e-05
HEPES 7.2	G	7.2	0.00242883		0.00235878	-1.75885e-06	2.68424e-07	2.75944e-06		0.0023938	4.95351e-05	4.23007e-07	2.26311e-06		7.2	0.00239338	4.95868e-05
HEPES 7.4	H	7.4	0.00244132		0.00251064	-1.11654e-06	-7.01516e-07	-1.03104e-06		0.00247598	4.90169e-05	-9.49698e-07	2.19142e-07		7.4	0.00247693	4.90174e-05
Cycles / Well
A1	Time [s]	Temp. [°C]	Mean	StDev	0;1	1;1	1;0	0;0			A1	A2	A3	A4	A5	A6
1	0	30	0.2532	0.0053	0.2501	0.261	0.252	0.2497		0	0.2532	0.2423	0.2269	0.1789	0.1527	0.1627
2	49	30.1	0.377	0.0142	0.3654	0.3906	0.3878	0.3641		49	0.377	0.3659	0.3473	0.1788	0.1526	0.1609
3	99	30.1	0.4939	0.0177	0.48	0.5082	0.5101	0.4774		99	0.4939	0.4823	0.4594	0.1787	0.1525	0.1613
4	149	30	0.6061	0.0204	0.5904	0.6213	0.626	0.5866		149	0.6061	0.5935	0.5667	0.1785	0.1523	0.1612
5	199	30.1	0.7141	0.0222	0.6972	0.7308	0.7354	0.6927		199	0.7141	0.7001	0.6695	0.1781	0.1524	0.1614
6	249	30	0.8188	0.0252	0.7998	0.8367	0.8441	0.7945		249	0.8188	0.8027	0.7693	0.1785	0.1527	0.1616
7	299	30	0.918	0.0258	0.8991	0.9385	0.9418	0.8925		299	0.918	0.9016	0.8649	0.1781	0.1527	0.1612
8	348.9	30	1.0158	0.0286	0.9949	1.0365	1.0442	0.9878		348.9	1.0158	0.9972	0.9578	0.1784	0.1531	0.1616
9	398.9	30	1.1089	0.0308	1.0863	1.1317	1.139	1.0788		398.9	1.1089	1.0881	1.0462	0.1781	0.1525	0.1614
10	448.9	29.9	1.1985	0.0323	1.1744	1.2226	1.2299	1.1672		448.9	1.1985	1.1764	1.1316	0.1784	0.153	0.1616
										Slope	0.00209736	0.00207099	0.00200512	-1.4196e-06	7.89916e-07	-5.65416e-07
Cycles / Well										Rsq	0.997518	0.997222	0.997303	0.541878	0.227166	0.0317837
B1	Time [s]	Temp. [°C]	Mean	StDev	0;1	1;1	1;0	0;0			B1	B2	B3	B4	B5	B6
1	0	30	0.2785	0.0079	0.2724	0.2888	0.2805	0.2723		0	0.2785	0.2554	0.2512	0.1735	0.1374	0.1538
2	49	30.1	0.4122	0.0182	0.397	0.4275	0.4284	0.3957		49	0.4122	0.3782	0.3826	0.1727	0.1371	0.1534
3	99	30.1	0.5411	0.0226	0.5221	0.5563	0.5645	0.5213		99	0.5411	0.4964	0.5105	0.1726	0.1371	0.1532
4	149	30	0.6664	0.0258	0.6448	0.6828	0.6941	0.6441		149	0.6664	0.6119	0.6342	0.1729	0.137	0.1533
5	199	30.1	0.7891	0.0289	0.7653	0.8076	0.82	0.7638		199	0.7891	0.724	0.7556	0.1731	0.1371	0.1533
6	249	30	0.9093	0.0319	0.8835	0.9304	0.9427	0.8806		249	0.9093	0.8338	0.8742	0.1734	0.1371	0.1533
7	299	30	1.0266	0.0341	0.9991	1.0498	1.0619	0.9957		299	1.0266	0.9405	0.9891	0.1731	0.1369	0.1531
8	348.9	30	1.1408	0.0361	1.1118	1.1675	1.1762	1.1077		348.9	1.1408	1.0461	1.1016	0.1734	0.1372	0.1534
9	398.9	30	1.2512	0.0383	1.2205	1.2798	1.2886	1.216		398.9	1.2512	1.1471	1.2108	0.1732	0.1369	0.1533
10	448.9	29.9	1.3592	0.0404	1.3268	1.3895	1.3985	1.3221		448.9	1.3592	1.2473	1.3163	0.1732	0.1371	0.1532
										Slope	0.00240297	0.00220331	0.00236941	6.94422e-07	-4.72467e-07	-6.90437e-07
Cycles / Well										Rsq	0.9989	0.998919	0.998829	0.122611	0.242937	0.305473
C1	Time [s]	Temp. [°C]	Mean	StDev	0;1	1;1	1;0	0;0			C1	C2	C3	C4	C5	C6
1	0	30	0.2813	0.0115	0.2725	0.2952	0.2863	0.2713		0	0.2813	0.296	0.26	0.1758	0.1398	0.1529
2	49	30.1	0.4123	0.0241	0.3925	0.4306	0.4356	0.3906		49	0.4123	0.4594	0.3963	0.175	0.139	0.153
3	99	30.1	0.5361	0.027	0.5139	0.5539	0.5644	0.5121		99	0.5361	0.6175	0.5303	0.175	0.1387	0.1526
4	149	30	0.6591	0.0309	0.6347	0.6794	0.6914	0.6307		149	0.6591	0.7676	0.6605	0.175	0.1388	0.1527
5	199	30.1	0.778	0.0338	0.7512	0.8014	0.8125	0.7467		199	0.778	0.9141	0.7873	0.1749	0.1389	0.1526
6	249	30	0.896	0.0377	0.8666	0.9219	0.9345	0.8608		249	0.896	1.0562	0.9117	0.1751	0.139	0.1529
7	299	30	1.0088	0.0398	0.977	1.0376	1.0484	0.9721		299	1.0088	1.1921	1.0324	0.175	0.1389	0.1528
8	348.9	30	1.121	0.0421	1.0886	1.1513	1.163	1.0811		348.9	1.121	1.3244	1.1497	0.1751	0.1391	0.153
9	398.9	30	1.2298	0.0437	1.1969	1.262	1.2725	1.1877		398.9	1.2298	1.451	1.2626	0.1748	0.1388	0.1529
10	448.9	29.9	1.3354	0.0458	1.3005	1.3693	1.3803	1.2917		448.9	1.3354	1.5733	1.3737	0.175	0.139	0.1531
										Slope	0.00234258	0.00283846	0.00247894	-9.56455e-07	-7.49598e-07	4.49708e-07
Cycles / Well										Rsq	0.998996	0.997878	0.998798	0.284678	0.137594	0.156985
D1	Time [s]	Temp. [°C]	Mean	StDev	0;1	1;1	1;0	0;0			D1	D2	D3	D4	D5	D6
1	0	30	0.3146	0.0122	0.3035	0.3252	0.3253	0.3046		0	0.3146	0.3234	0.2744	0.1725	0.1392	0.1528
2	49	30.1	0.4538	0.0281	0.4291	0.4691	0.4857	0.4313		49	0.4538	0.4862	0.4039	0.1719	0.139	0.152
3	99	30.1	0.5877	0.0354	0.556	0.6077	0.6273	0.5597		99	0.5877	0.6455	0.5299	0.1717	0.1385	0.1522
4	149	30	0.7148	0.0374	0.6833	0.7292	0.7611	0.6858		149	0.7148	0.7949	0.6544	0.1718	0.1387	0.152
5	199	30.1	0.8411	0.0411	0.8054	0.8593	0.8906	0.8091		199	0.8411	0.9424	0.7746	0.1719	0.1385	0.1523
6	249	30	0.9641	0.0439	0.9265	0.9839	1.0167	0.9293		249	0.9641	1.0849	0.8924	0.1721	0.1386	0.1523
7	299	30	1.0848	0.0468	1.0438	1.1068	1.1402	1.0483		299	1.0848	1.2226	1.0062	0.1718	0.1384	0.1524
8	348.9	30	1.2032	0.0495	1.16	1.2278	1.2609	1.1641		348.9	1.2032	1.3564	1.1206	0.172	0.1385	0.1524
9	398.9	30	1.3176	0.0522	1.2727	1.3443	1.3781	1.2753		398.9	1.3176	1.4826	1.2308	0.1717	0.1387	0.1519
10	448.9	29.9	1.429	0.0526	1.3843	1.4558	1.4901	1.386		448.9	1.429	1.6057	1.3367	0.1718	0.1385	0.1524
										Slope	0.00247435	0.00285165	0.00236379	-7.26283e-07	-1.11539e-06	-2.52589e-07
Cycles / Well										Rsq	0.998923	0.997983	0.999058	0.210277	0.438201	0.0211329
E1	Time [s]	Temp. [°C]	Mean	StDev	0;1	1;1	1;0	0;0			E1	E2	E3	E4	E5	E6
1	0	30	0.3262	0.0197	0.3085	0.3413	0.3452	0.3099		0	0.3262	0.2974	0.2933	0.173	0.1365	0.1528
2	49	30.1	0.4666	0.0341	0.4377	0.4877	0.5036	0.4375		49	0.4666	0.4242	0.4242	0.1726	0.1362	0.1523
3	99	30.1	0.6014	0.0409	0.5668	0.6268	0.6456	0.5664		99	0.6014	0.5454	0.5512	0.1723	0.1363	0.1522
4	149	30	0.7312	0.0452	0.6928	0.76	0.7794	0.6925		149	0.7312	0.6632	0.6747	0.1724	0.1364	0.1522
5	199	30.1	0.8544	0.0474	0.8165	0.8748	0.9119	0.8145		199	0.8544	0.7776	0.797	0.1723	0.1362	0.1524
6	249	30	0.9765	0.0495	0.9356	1.0012	1.0343	0.9349		249	0.9765	0.8903	0.9148	0.1727	0.1367	0.1525
7	299	30	1.0969	0.0544	1.0517	1.1225	1.1614	1.0521		299	1.0969	0.9992	1.0273	0.1724	0.1363	0.1525
8	348.9	30	1.2106	0.0542	1.1651	1.2403	1.2722	1.1651		348.9	1.2106	1.1035	1.1413	0.1725	0.1366	0.1526
9	398.9	30	1.3242	0.0578	1.2769	1.354	1.391	1.2749		398.9	1.3242	1.2063	1.2475	0.1722	0.1365	0.1524
10	448.9	29.9	1.4341	0.0611	1.3827	1.4658	1.5047	1.3834		448.9	1.4341	1.3062	1.3547	0.1725	0.1365	0.1524
										Slope	0.00245647	0.00224112	0.00235967	-7.14463e-07	4.62078e-07	1.39156e-08
Cycles / Well										Rsq	0.998508	0.998592	0.998788	0.214721	0.171554	0.000132332
F1	Time [s]	Temp. [°C]	Mean	StDev	0;1	1;1	1;0	0;0			F1	F2	F3	F4	F5	F6
1	0	30	0.3493	0.0218	0.3304	0.3653	0.3709	0.3307		0	0.3493	0.3223	0.31	0.1738	0.1379	0.1533
2	49	30.1	0.4793	0.0321	0.4524	0.4967	0.5159	0.4522		49	0.4793	0.4441	0.4368	0.1733	0.1374	0.1522
3	99	30.1	0.6102	0.0385	0.5769	0.6385	0.6484	0.5772		99	0.6102	0.5678	0.5611	0.1732	0.1369	0.1515
4	149	30	0.7334	0.039	0.6992	0.7587	0.7747	0.7011		149	0.7334	0.6839	0.6842	0.1732	0.1369	0.1515
5	199	30.1	0.8591	0.0436	0.821	0.8874	0.9053	0.8228		199	0.8591	0.8003	0.8053	0.1733	0.1367	0.1514
6	249	30	0.9836	0.0469	0.9427	1.0157	1.032	0.944		249	0.9836	0.9184	0.9277	0.1734	0.137	0.1518
7	299	30	1.1041	0.0492	1.0614	1.1378	1.1549	1.0624		299	1.1041	1.0337	1.0448	0.173	0.1368	0.1514
8	348.9	30	1.2229	0.051	1.1806	1.254	1.2784	1.1786		348.9	1.2229	1.1459	1.1644	0.1734	0.1372	0.1517
9	398.9	30	1.3412	0.054	1.2966	1.3756	1.3988	1.2937		398.9	1.3412	1.2553	1.2824	0.173	0.1368	0.1516
10	448.9	29.9	1.4564	0.0555	1.4113	1.4917	1.5156	1.4068		448.9	1.4564	1.3639	1.3944	0.173	0.1369	0.1517
										Slope	0.00246354	0.00231953	0.00241527	-1.06675e-06	-1.41774e-06	-2.11946e-06
Cycles / Well										Rsq	0.999599	0.9996	0.999755	0.430265	0.348902	0.31122
G1	Time [s]	Temp. [°C]	Mean	StDev	0;1	1;1	1;0	0;0			G1	G2	G3	G4	G5	G6
1	0	30	0.3514	0.0266	0.3293	0.3669	0.3809	0.3287		0	0.3514	0.3813	0.3312	0.1714	0.1362	0.1543
2	49	30.1	0.481	0.0359	0.4517	0.4969	0.5242	0.4511		49	0.481	0.5378	0.4516	0.1711	0.1357	0.1538
3	99	30.1	0.6106	0.042	0.575	0.6395	0.6536	0.5742		99	0.6106	0.6977	0.5742	0.1708	0.1356	0.1535
4	149	30	0.7343	0.0436	0.6968	0.7663	0.7774	0.6966		149	0.7343	0.8505	0.6946	0.1708	0.1361	0.1534
5	199	30.1	0.8586	0.0491	0.8169	0.891	0.9101	0.8164		199	0.8586	0.999	0.813	0.1706	0.136	0.1531
6	249	30	0.9786	0.049	0.9367	1.0122	1.029	0.9365		249	0.9786	1.1467	0.9325	0.1708	0.1362	0.1534
7	299	30	1.0973	0.0507	1.055	1.1304	1.1508	1.0531		299	1.0973	1.2889	1.0494	0.1704	0.136	0.1534
8	348.9	30	1.2149	0.0527	1.1712	1.2454	1.2735	1.1697		348.9	1.2149	1.4257	1.1649	0.1707	0.1361	0.1533
9	398.9	30	1.3309	0.0562	1.2843	1.3636	1.3934	1.2825		398.9	1.3309	1.5583	1.2777	0.1704	0.1358	0.1556
10	448.9	29.9	1.4438	0.0576	1.3961	1.4764	1.5083	1.3942		448.9	1.4438	1.6875	1.3883	0.1705	0.1361	0.1555
										Slope	0.00242883	0.00291318	0.00235878	-1.75885e-06	2.68424e-07	2.75944e-06
Cycles / Well										Rsq	0.999478	0.998755	0.999756	0.719008	0.0374271	0.208255
H1	Time [s]	Temp. [°C]	Mean	StDev	0;1	1;1	1;0	0;0			H1	H2	H3	H4	H5	H6
1	0	30	0.3851	0.0326	0.3548	0.4029	0.422	0.3608		0	0.3851	0.4194	0.3537	0.1807	0.1424	0.1572
2	49	30.1	0.5105	0.0377	0.4753	0.5275	0.5555	0.4838		49	0.5105	0.5818	0.4822	0.1805	0.1417	0.1567
3	99	30.1	0.6389	0.0433	0.5979	0.6635	0.6872	0.6072		99	0.6389	0.744	0.6132	0.1806	0.1416	0.1569
4	149	30	0.7618	0.0446	0.7183	0.789	0.8099	0.7299		149	0.7618	0.9012	0.74	0.1807	0.1415	0.1572
5	199	30.1	0.8875	0.0507	0.838	0.9201	0.941	0.8511		199	0.8875	1.0595	0.8677	0.1803	0.1416	0.1568
6	249	30	1.0091	0.0514	0.9588	1.0421	1.0633	0.9722		249	1.0091	1.2127	0.9946	0.1805	0.1417	0.1569
7	299	30	1.1306	0.0548	1.0783	1.1641	1.1899	1.0902		299	1.1306	1.3626	1.1194	0.1802	0.1414	0.1566
8	348.9	30	1.2482	0.0544	1.1968	1.2818	1.3068	1.2074		348.9	1.2482	1.5058	1.2415	0.1803	0.1417	0.1569
9	398.9	30	1.3666	0.0599	1.3108	1.4008	1.4333	1.3215		398.9	1.3666	1.6461	1.3609	0.1801	0.1416	0.1565
10	448.9	29.9	1.4792	0.0598	1.422	1.5161	1.5437	1.4352		448.9	1.4792	1.7802	1.479	0.1803	0.1418	0.1566
										Slope	0.00244132	0.0030396	0.00251064	-1.11654e-06	-7.01516e-07	-1.03104e-06
Cycles / Well										Rsq	0.999684	0.99902	0.999728	0.647537	0.153376	0.419701
A2	Time [s]	Temp. [°C]	Mean	StDev	0;1	1;1	1;0	0;0
1	0	30	0.2423	0.0056	0.2391	0.2503	0.2418	0.238
2	49	30.1	0.3659	0.0137	0.3557	0.3792	0.3761	0.3524
3	99	30.1	0.4823	0.0171	0.4694	0.498	0.4961	0.4658
4	149	30	0.5935	0.0196	0.5794	0.6098	0.6111	0.574
5	199	30.1	0.7001	0.0215	0.6845	0.7173	0.7197	0.6787
6	249	30	0.8027	0.0234	0.7863	0.8204	0.8251	0.779
7	299	30	0.9016	0.0254	0.8842	0.9212	0.9254	0.8755
8	348.9	30	0.9972	0.0279	0.978	1.0188	1.0234	0.9688
9	398.9	30	1.0881	0.0294	1.0679	1.1112	1.1155	1.058
10	448.9	29.9	1.1764	0.0305	1.156	1.2011	1.2039	1.1445
Cycles / Well
B2	Time [s]	Temp. [°C]	Mean	StDev	0;1	1;1	1;0	0;0
1	0	30	0.2554	0.0087	0.247	0.2627	0.263	0.2489
2	49	30.1	0.3782	0.0198	0.3604	0.3902	0.3997	0.3624
3	99	30.1	0.4964	0.0246	0.4746	0.5104	0.5238	0.4767
4	149	30	0.6119	0.029	0.5864	0.6275	0.645	0.5888
5	199	30.1	0.724	0.0319	0.6954	0.7409	0.7607	0.6992
6	249	30	0.8338	0.0346	0.8031	0.8518	0.8737	0.8068
7	299	30	0.9405	0.0373	0.907	0.9583	0.9845	0.9124
8	348.9	30	1.0461	0.0396	1.0105	1.066	1.0922	1.0159
9	398.9	30	1.1471	0.0415	1.1095	1.1683	1.1951	1.1155
10	448.9	29.9	1.2473	0.0424	1.2091	1.2691	1.2963	1.2146
Cycles / Well
C2	Time [s]	Temp. [°C]	Mean	StDev	0;1	1;1	1;0	0;0
1	0	30	0.296	0.0095	0.2882	0.307	0.301	0.2879
2	49	30.1	0.4594	0.0227	0.4413	0.4773	0.4807	0.4384
3	99	30.1	0.6175	0.0291	0.5949	0.6405	0.6447	0.59
4	149	30	0.7676	0.0323	0.7432	0.7908	0.7999	0.7367
5	199	30.1	0.9141	0.0364	0.8866	0.9403	0.9503	0.8793
6	249	30	1.0562	0.0406	1.0258	1.0826	1.099	1.0173
7	299	30	1.1921	0.0423	1.1622	1.2198	1.2361	1.1502
8	348.9	30	1.3244	0.0461	1.2909	1.354	1.3731	1.2796
9	398.9	30	1.451	0.0486	1.4163	1.4835	1.5013	1.403
10	448.9	29.9	1.5733	0.0509	1.5365	1.6087	1.6248	1.523
Cycles / Well
D2	Time [s]	Temp. [°C]	Mean	StDev	0;1	1;1	1;0	0;0
1	0	30	0.3234	0.0123	0.3124	0.3354	0.3325	0.3133
2	49	30.1	0.4862	0.0248	0.4651	0.5009	0.5135	0.4651
3	99	30.1	0.6455	0.0316	0.6191	0.6659	0.679	0.618
4	149	30	0.7949	0.0336	0.7677	0.8119	0.8341	0.7661
5	199	30.1	0.9424	0.0377	0.9113	0.9627	0.9854	0.9102
6	249	30	1.0849	0.0405	1.0529	1.1074	1.1306	1.0487
7	299	30	1.2226	0.0448	1.1847	1.2485	1.2723	1.1848
8	348.9	30	1.3564	0.0471	1.3174	1.3864	1.4067	1.3153
9	398.9	30	1.4826	0.0493	1.4422	1.5123	1.5366	1.4393
10	448.9	29.9	1.6057	0.0496	1.566	1.634	1.661	1.5616
Cycles / Well
E2	Time [s]	Temp. [°C]	Mean	StDev	0;1	1;1	1;0	0;0
1	0	30	0.2974	0.0141	0.2853	0.3078	0.3114	0.2853
2	49	30.1	0.4242	0.0263	0.4037	0.4375	0.4547	0.4009
3	99	30.1	0.5454	0.0304	0.5222	0.5611	0.5805	0.5177
4	149	30	0.6632	0.0345	0.6371	0.6808	0.7031	0.6318
5	199	30.1	0.7776	0.0382	0.7492	0.7935	0.8241	0.7435
6	249	30	0.8903	0.0399	0.8614	0.9118	0.9356	0.8525
7	299	30	0.9992	0.0421	0.9691	1.0225	1.0464	0.9587
8	348.9	30	1.1035	0.043	1.0734	1.122	1.1552	1.0633
9	398.9	30	1.2063	0.0448	1.1759	1.2242	1.261	1.1641
10	448.9	29.9	1.3062	0.0447	1.2763	1.3255	1.3599	1.2632
Cycles / Well
F2	Time [s]	Temp. [°C]	Mean	StDev	0;1	1;1	1;0	0;0
1	0	30	0.3223	0.0211	0.3035	0.3392	0.3418	0.3045
2	49	30.1	0.4441	0.0297	0.4184	0.4633	0.4756	0.4191
3	99	30.1	0.5678	0.0379	0.5346	0.597	0.6041	0.5354
4	149	30	0.6839	0.0386	0.6507	0.711	0.7231	0.651
5	199	30.1	0.8003	0.042	0.7632	0.8284	0.8441	0.7655
6	249	30	0.9184	0.0463	0.8776	0.956	0.9609	0.879
7	299	30	1.0337	0.0506	0.9891	1.0738	1.0811	0.991
8	348.9	30	1.1459	0.0532	1.1009	1.1846	1.1987	1.0994
9	398.9	30	1.2553	0.054	1.2106	1.2919	1.3113	1.2074
10	448.9	29.9	1.3639	0.0566	1.3177	1.4042	1.4209	1.3128
Cycles / Well
G2	Time [s]	Temp. [°C]	Mean	StDev	0;1	1;1	1;0	0;0
1	0	30	0.3813	0.0298	0.3557	0.3989	0.4141	0.3564
2	49	30.1	0.5378	0.0351	0.5095	0.5555	0.5787	0.5078
3	99	30.1	0.6977	0.0427	0.6623	0.7291	0.7397	0.6595
4	149	30	0.8505	0.0466	0.813	0.8822	0.8987	0.8082
5	199	30.1	0.999	0.0494	0.9598	1.0314	1.0511	0.9539
6	249	30	1.1467	0.0532	1.1049	1.1839	1.2006	1.0972
7	299	30	1.2889	0.0567	1.2452	1.328	1.3468	1.2356
8	348.9	30	1.4257	0.057	1.3819	1.4651	1.4839	1.3719
9	398.9	30	1.5583	0.0595	1.5138	1.5939	1.6232	1.5021
10	448.9	29.9	1.6875	0.0592	1.6445	1.724	1.7512	1.6303
Cycles / Well
H2	Time [s]	Temp. [°C]	Mean	StDev	0;1	1;1	1;0	0;0
1	0	30	0.4194	0.0307	0.3918	0.4396	0.4517	0.3945
2	49	30.1	0.5818	0.0389	0.5463	0.6045	0.6248	0.5518
3	99	30.1	0.744	0.0426	0.7054	0.7701	0.7902	0.7103
4	149	30	0.9012	0.0455	0.8582	0.9311	0.9489	0.8665
5	199	30.1	1.0595	0.052	1.0105	1.0941	1.1137	1.0197
6	249	30	1.2127	0.0566	1.1595	1.2516	1.2706	1.1691
7	299	30	1.3626	0.061	1.3051	1.4073	1.4228	1.3153
8	348.9	30	1.5058	0.0617	1.4463	1.5552	1.5628	1.4591
9	398.9	30	1.6461	0.066	1.5831	1.6968	1.709	1.5953
10	448.9	29.9	1.7802	0.0702	1.7134	1.8326	1.8484	1.7263
Cycles / Well
A3	Time [s]	Temp. [°C]	Mean	StDev	0;1	1;1	1;0	0;0
1	0	30	0.2269	0.0064	0.2199	0.2326	0.2321	0.223
2	49	30.1	0.3473	0.0158	0.3332	0.3508	0.3682	0.3371
3	99	30.1	0.4594	0.0187	0.4422	0.4646	0.4835	0.4474
4	149	30	0.5667	0.0219	0.5465	0.572	0.5953	0.5531
5	199	30.1	0.6695	0.0233	0.6477	0.6753	0.6998	0.6551
6	249	30	0.7693	0.0262	0.7444	0.7767	0.8028	0.7533
7	299	30	0.8649	0.028	0.8388	0.8717	0.9013	0.8477
8	348.9	30	0.9578	0.0297	0.93	0.9652	0.9963	0.9396
9	398.9	30	1.0462	0.0309	1.0174	1.0548	1.0859	1.0268
10	448.9	29.9	1.1316	0.0318	1.1009	1.1421	1.1716	1.112
Cycles / Well
B3	Time [s]	Temp. [°C]	Mean	StDev	0;1	1;1	1;0	0;0
1	0	30	0.2512	0.0119	0.2403	0.2599	0.2631	0.2415
2	49	30.1	0.3826	0.0189	0.3659	0.3916	0.4049	0.368
3	99	30.1	0.5105	0.0221	0.4909	0.5217	0.5361	0.4933
4	149	30	0.6342	0.0242	0.6128	0.6462	0.6623	0.6153
5	199	30.1	0.7556	0.0267	0.7317	0.7701	0.7859	0.7346
6	249	30	0.8742	0.0287	0.8487	0.8904	0.9063	0.8513
7	299	30	0.9891	0.0304	0.9623	1.0065	1.023	0.9647
8	348.9	30	1.1016	0.0327	1.0722	1.1212	1.1374	1.0756
9	398.9	30	1.2108	0.0338	1.1815	1.2308	1.2481	1.1828
10	448.9	29.9	1.3163	0.0352	1.2861	1.3369	1.3553	1.287
Cycles / Well
C3	Time [s]	Temp. [°C]	Mean	StDev	0;1	1;1	1;0	0;0
1	0	30	0.26	0.0044	0.2557	0.265	0.2621	0.257
2	49	30.1	0.3963	0.0109	0.3868	0.4055	0.4059	0.3868
3	99	30.1	0.5303	0.0147	0.5178	0.541	0.5448	0.5175
4	149	30	0.6605	0.0171	0.6466	0.6721	0.6781	0.6451
5	199	30.1	0.7873	0.0194	0.7718	0.7999	0.8077	0.7697
6	249	30	0.9117	0.0222	0.8938	0.9257	0.9356	0.8918
7	299	30	1.0324	0.0247	1.0126	1.0487	1.0583	1.0098
8	348.9	30	1.1497	0.0266	1.1282	1.1667	1.1781	1.1258
9	398.9	30	1.2626	0.029	1.2394	1.2813	1.2934	1.2365
10	448.9	29.9	1.3737	0.0317	1.348	1.3941	1.4073	1.3455
Cycles / Well
D3	Time [s]	Temp. [°C]	Mean	StDev	0;1	1;1	1;0	0;0
1	0	30	0.2744	0.0112	0.265	0.2865	0.2814	0.2647
2	49	30.1	0.4039	0.022	0.3858	0.4218	0.424	0.3839
3	99	30.1	0.5299	0.0272	0.5075	0.5508	0.5558	0.5054
4	149	30	0.6544	0.0325	0.6279	0.6829	0.682	0.6246
5	199	30.1	0.7746	0.036	0.7451	0.8069	0.8046	0.7418
6	249	30	0.8924	0.0382	0.863	0.9274	0.9233	0.8559
7	299	30	1.0062	0.041	0.9728	1.0413	1.0421	0.9688
8	348.9	30	1.1206	0.0438	1.0871	1.1595	1.1572	1.0784
9	398.9	30	1.2308	0.0483	1.1932	1.275	1.27	1.185
10	448.9	29.9	1.3367	0.0501	1.2969	1.3827	1.3772	1.2899
Cycles / Well
E3	Time [s]	Temp. [°C]	Mean	StDev	0;1	1;1	1;0	0;0
1	0	30	0.2933	0.0141	0.2816	0.3071	0.3038	0.2806
2	49	30.1	0.4242	0.0236	0.4054	0.4414	0.4476	0.4023
3	99	30.1	0.5512	0.028	0.5301	0.5698	0.5802	0.5246
4	149	30	0.6747	0.0318	0.6512	0.6964	0.7073	0.6438
5	199	30.1	0.797	0.037	0.7694	0.8259	0.8318	0.7608
6	249	30	0.9148	0.0395	0.8867	0.945	0.9524	0.875
7	299	30	1.0273	0.0403	1.0001	1.0551	1.0681	0.986
8	348.9	30	1.1413	0.0455	1.1105	1.1781	1.1824	1.094
9	398.9	30	1.2475	0.0466	1.2168	1.283	1.2915	1.1988
10	448.9	29.9	1.3547	0.0507	1.3206	1.3987	1.3976	1.302
Cycles / Well
F3	Time [s]	Temp. [°C]	Mean	StDev	0;1	1;1	1;0	0;0
1	0	30	0.31	0.0182	0.2948	0.3291	0.322	0.2941
2	49	30.1	0.4368	0.026	0.4155	0.459	0.4597	0.4131
3	99	30.1	0.5611	0.0297	0.5363	0.5853	0.5883	0.5344
4	149	30	0.6842	0.0327	0.6572	0.7118	0.7133	0.6546
5	199	30.1	0.8053	0.0349	0.7765	0.8347	0.8363	0.7736
6	249	30	0.9277	0.0397	0.8956	0.9592	0.9649	0.8913
7	299	30	1.0448	0.0424	1.0092	1.08	1.0831	1.0069
8	348.9	30	1.1644	0.0468	1.1274	1.2041	1.2055	1.1205
9	398.9	30	1.2824	0.0534	1.2407	1.3342	1.3225	1.232
10	448.9	29.9	1.3944	0.0557	1.3507	1.4477	1.4371	1.3421
Cycles / Well
G3	Time [s]	Temp. [°C]	Mean	StDev	0;1	1;1	1;0	0;0
1	0	30	0.3312	0.0387	0.3012	0.3421	0.3815	0.3002
2	49	30.1	0.4516	0.0418	0.4201	0.4625	0.5062	0.4177
3	99	30.1	0.5742	0.0457	0.5411	0.5861	0.6338	0.5356
4	149	30	0.6946	0.0471	0.6605	0.7095	0.7547	0.6538
5	199	30.1	0.813	0.0471	0.7795	0.8303	0.8715	0.7705
6	249	30	0.9325	0.0501	0.898	0.9524	0.9938	0.8857
7	299	30	1.0494	0.0534	1.0135	1.0706	1.1147	0.9987
8	348.9	30	1.1649	0.0548	1.1281	1.1912	1.2288	1.1113
9	398.9	30	1.2777	0.056	1.2403	1.3069	1.3415	1.2221
10	448.9	29.9	1.3883	0.0566	1.3515	1.418	1.4524	1.3312
Cycles / Well
H3	Time [s]	Temp. [°C]	Mean	StDev	0;1	1;1	1;0	0;0
1	0	30	0.3537	0.0283	0.3295	0.3831	0.3729	0.3295
2	49	30.1	0.4822	0.0322	0.4541	0.5103	0.5097	0.4545
3	99	30.1	0.6132	0.037	0.5821	0.6441	0.6464	0.5802
4	149	30	0.74	0.0385	0.707	0.7744	0.7721	0.7064
5	199	30.1	0.8677	0.0416	0.8322	0.9035	0.9038	0.831
6	249	30	0.9946	0.0454	0.956	1.0345	1.0333	0.9547
7	299	30	1.1194	0.0482	1.0796	1.1615	1.1606	1.0757
8	348.9	30	1.2415	0.0504	1.1992	1.2865	1.2838	1.1964
9	398.9	30	1.3609	0.0532	1.3155	1.4081	1.4058	1.314
10	448.9	29.9	1.479	0.0561	1.4315	1.5285	1.5267	1.4293
Cycles / Well
A4	Time [s]	Temp. [°C]	Mean	StDev	0;1	1;1	1;0	0;0
1	0	30	0.1789	0.0005	0.1797	0.1786	0.1784	0.1789
2	49	30.1	0.1788	0.001	0.1802	0.1787	0.1777	0.1786
3	99	30.1	0.1787	0.0012	0.1798	0.1795	0.1773	0.1781
4	149	30	0.1785	0.0013	0.1799	0.1793	0.1774	0.1774
5	199	30.1	0.1781	0.0012	0.1796	0.1786	0.1771	0.1772
6	249	30	0.1785	0.0009	0.1795	0.179	0.1779	0.1775
7	299	30	0.1781	0.0008	0.179	0.1785	0.1777	0.1773
8	348.9	30	0.1784	0.0007	0.179	0.179	0.178	0.1776
9	398.9	30	0.1781	0.0009	0.1785	0.1791	0.1774	0.1774
10	448.9	29.9	0.1784	0.0008	0.1789	0.1793	0.1779	0.1776
Cycles / Well
B4	Time [s]	Temp. [°C]	Mean	StDev	0;1	1;1	1;0	0;0
1	0	30	0.1735	0.0005	0.1731	0.1736	0.1742	0.1732
2	49	30.1	0.1727	0.0008	0.1733	0.1734	0.1723	0.1718
3	99	30.1	0.1726	0.0006	0.173	0.1732	0.1724	0.1719
4	149	30	0.1729	0.0004	0.1733	0.1732	0.1723	0.1729
5	199	30.1	0.1731	0.0005	0.1736	0.1734	0.1724	0.1731
6	249	30	0.1734	0.0006	0.1741	0.1735	0.1726	0.1736
7	299	30	0.1731	0.0007	0.174	0.1732	0.1722	0.1733
8	348.9	30	0.1734	0.0006	0.1742	0.1736	0.1728	0.1731
9	398.9	30	0.1732	0.0007	0.174	0.1731	0.1724	0.1732
10	448.9	29.9	0.1732	0.0007	0.1742	0.173	0.1725	0.173
Cycles / Well
C4	Time [s]	Temp. [°C]	Mean	StDev	0;1	1;1	1;0	0;0
1	0	30	0.1758	0.0016	0.1762	0.1779	0.1748	0.1742
2	49	30.1	0.175	0.0013	0.1744	0.1768	0.1749	0.1739
3	99	30.1	0.175	0.0009	0.1751	0.1763	0.1747	0.174
4	149	30	0.175	0.001	0.1751	0.1763	0.1745	0.174
5	199	30.1	0.1749	0.0011	0.1752	0.1762	0.1746	0.1735
6	249	30	0.1751	0.0012	0.1755	0.1764	0.175	0.1736
7	299	30	0.175	0.0011	0.1752	0.1763	0.1748	0.1737
8	348.9	30	0.1751	0.0013	0.1754	0.1766	0.1748	0.1735
9	398.9	30	0.1748	0.0013	0.1753	0.1763	0.1744	0.1732
10	448.9	29.9	0.175	0.0014	0.1752	0.1768	0.1744	0.1735
Cycles / Well
D4	Time [s]	Temp. [°C]	Mean	StDev	0;1	1;1	1;0	0;0
1	0	30	0.1725	0.002	0.1711	0.1739	0.1745	0.1705
2	49	30.1	0.1719	0.0015	0.1714	0.1729	0.1734	0.1701
3	99	30.1	0.1717	0.001	0.1712	0.1727	0.1724	0.1705
4	149	30	0.1718	0.0008	0.1714	0.1728	0.1722	0.171
5	199	30.1	0.1719	0.0012	0.1714	0.1734	0.1721	0.1707
6	249	30	0.1721	0.0015	0.1715	0.174	0.1722	0.1705
7	299	30	0.1718	0.0011	0.1715	0.1731	0.172	0.1706
8	348.9	30	0.172	0.0013	0.1714	0.1736	0.1721	0.1706
9	398.9	30	0.1717	0.0013	0.1713	0.1733	0.1721	0.1703
10	448.9	29.9	0.1718	0.0011	0.1715	0.1732	0.1719	0.1706
Cycles / Well
E4	Time [s]	Temp. [°C]	Mean	StDev	0;1	1;1	1;0	0;0
1	0	30	0.173	0.0016	0.1724	0.1748	0.1735	0.1712
2	49	30.1	0.1726	0.0015	0.172	0.1743	0.173	0.1708
3	99	30.1	0.1723	0.0014	0.1723	0.1739	0.1725	0.1705
4	149	30	0.1724	0.0014	0.1723	0.1741	0.1724	0.1708
5	199	30.1	0.1723	0.0014	0.1725	0.1739	0.1723	0.1705
6	249	30	0.1727	0.0012	0.1727	0.174	0.1727	0.1712
7	299	30	0.1724	0.0012	0.1722	0.174	0.1725	0.171
8	348.9	30	0.1725	0.0013	0.1722	0.1742	0.1725	0.171
9	398.9	30	0.1722	0.0013	0.1721	0.174	0.172	0.1707
10	448.9	29.9	0.1725	0.0012	0.1724	0.174	0.1724	0.171
Cycles / Well
F4	Time [s]	Temp. [°C]	Mean	StDev	0;1	1;1	1;0	0;0
1	0	30	0.1738	0.0013	0.1728	0.1755	0.174	0.1727
2	49	30.1	0.1733	0.0012	0.1725	0.1748	0.1737	0.1722
3	99	30.1	0.1732	0.0013	0.1725	0.1749	0.1737	0.1718
4	149	30	0.1732	0.0014	0.1725	0.175	0.1734	0.1719
5	199	30.1	0.1733	0.0014	0.1727	0.1749	0.1739	0.1716
6	249	30	0.1734	0.0014	0.1727	0.1751	0.1738	0.1718
7	299	30	0.173	0.0014	0.1724	0.1747	0.1735	0.1716
8	348.9	30	0.1734	0.0014	0.1727	0.1752	0.1738	0.172
9	398.9	30	0.173	0.0013	0.1726	0.1748	0.1732	0.1716
10	448.9	29.9	0.173	0.0013	0.1726	0.1747	0.1732	0.1717
Cycles / Well
G4	Time [s]	Temp. [°C]	Mean	StDev	0;1	1;1	1;0	0;0
1	0	30	0.1714	0.0012	0.1715	0.1729	0.1713	0.1699
2	49	30.1	0.1711	0.0017	0.1707	0.1728	0.1719	0.1689
3	99	30.1	0.1708	0.0018	0.17	0.1727	0.1717	0.1687
4	149	30	0.1708	0.0017	0.1702	0.1727	0.1714	0.1687
5	199	30.1	0.1706	0.0017	0.1702	0.1724	0.1713	0.1685
6	249	30	0.1708	0.0018	0.1704	0.1726	0.1718	0.1685
7	299	30	0.1704	0.0015	0.1701	0.172	0.1711	0.1684
8	348.9	30	0.1707	0.002	0.1703	0.1727	0.1716	0.1681
9	398.9	30	0.1704	0.0019	0.17	0.1725	0.1711	0.168
10	448.9	29.9	0.1705	0.0019	0.1698	0.1727	0.1714	0.1683
Cycles / Well
H4	Time [s]	Temp. [°C]	Mean	StDev	0;1	1;1	1;0	0;0
1	0	30	0.1807	0.0024	0.1778	0.1823	0.1829	0.1799
2	49	30.1	0.1805	0.0029	0.1774	0.1831	0.1829	0.1788
3	99	30.1	0.1806	0.0028	0.1775	0.1828	0.1832	0.179
4	149	30	0.1807	0.0028	0.1775	0.1828	0.1832	0.1792
5	199	30.1	0.1803	0.0028	0.1771	0.1825	0.1827	0.1788
6	249	30	0.1805	0.0027	0.1775	0.1827	0.1828	0.179
7	299	30	0.1802	0.0027	0.1771	0.1824	0.1825	0.1789
8	348.9	30	0.1803	0.0028	0.1772	0.1826	0.1827	0.1788
9	398.9	30	0.1801	0.0029	0.1767	0.1827	0.1824	0.1786
10	448.9	29.9	0.1803	0.0027	0.177	0.1827	0.1823	0.1791
Cycles / Well
A5	Time [s]	Temp. [°C]	Mean	StDev	0;1	1;1	1;0	0;0
1	0	30	0.1527	0.0019	0.1514	0.1539	0.1547	0.1508
2	49	30.1	0.1526	0.0023	0.1511	0.1548	0.1543	0.1501
3	99	30.1	0.1525	0.0024	0.1512	0.1552	0.1537	0.1499
4	149	30	0.1523	0.0021	0.1512	0.1547	0.1533	0.1501
5	199	30.1	0.1524	0.0024	0.1508	0.1551	0.1536	0.15
6	249	30	0.1527	0.0026	0.151	0.1557	0.154	0.1502
7	299	30	0.1527	0.0024	0.1512	0.1555	0.1539	0.1503
8	348.9	30	0.1531	0.0026	0.1514	0.156	0.1546	0.1506
9	398.9	30	0.1525	0.0025	0.1508	0.1555	0.1536	0.1502
10	448.9	29.9	0.153	0.0027	0.151	0.1561	0.1543	0.1505
Cycles / Well
B5	Time [s]	Temp. [°C]	Mean	StDev	0;1	1;1	1;0	0;0
1	0	30	0.1374	0.001	0.1368	0.1387	0.1363	0.1378
2	49	30.1	0.1371	0.0007	0.137	0.137	0.1362	0.138
3	99	30.1	0.1371	0.0009	0.1366	0.1372	0.1362	0.1382
4	149	30	0.137	0.0007	0.1368	0.1373	0.136	0.1378
5	199	30.1	0.1371	0.0009	0.1368	0.1375	0.136	0.138
6	249	30	0.1371	0.0009	0.1369	0.1372	0.136	0.1383
7	299	30	0.1369	0.0008	0.1367	0.1372	0.1359	0.1378
8	348.9	30	0.1372	0.0009	0.1371	0.1374	0.1361	0.1383
9	398.9	30	0.1369	0.001	0.1366	0.1372	0.1358	0.1381
10	448.9	29.9	0.1371	0.0009	0.137	0.1375	0.1359	0.138
Cycles / Well
C5	Time [s]	Temp. [°C]	Mean	StDev	0;1	1;1	1;0	0;0
1	0	30	0.1398	0.0013	0.1395	0.1416	0.1396	0.1386
2	49	30.1	0.139	0.0012	0.1388	0.1406	0.139	0.1377
3	99	30.1	0.1387	0.001	0.1385	0.1402	0.1383	0.138
4	149	30	0.1388	0.0013	0.1385	0.1406	0.1384	0.1377
5	199	30.1	0.1389	0.0011	0.1388	0.1405	0.1387	0.1378
6	249	30	0.139	0.001	0.1389	0.1404	0.1387	0.138
7	299	30	0.1389	0.001	0.1388	0.1402	0.1386	0.138
8	348.9	30	0.1391	0.0011	0.139	0.1406	0.1389	0.138
9	398.9	30	0.1388	0.001	0.1388	0.1402	0.1383	0.138
10	448.9	29.9	0.139	0.0008	0.1389	0.1401	0.1389	0.1381
Cycles / Well
D5	Time [s]	Temp. [°C]	Mean	StDev	0;1	1;1	1;0	0;0
1	0	30	0.1392	0.0017	0.1393	0.1414	0.1389	0.1373
2	49	30.1	0.139	0.0015	0.1389	0.141	0.139	0.1372
3	99	30.1	0.1385	0.001	0.1387	0.1395	0.1387	0.1371
4	149	30	0.1387	0.0016	0.1385	0.1408	0.139	0.1368
5	199	30.1	0.1385	0.0013	0.1385	0.1398	0.1389	0.1367
6	249	30	0.1386	0.0013	0.1386	0.1401	0.1387	0.1369
7	299	30	0.1384	0.0015	0.1382	0.1402	0.1387	0.1365
8	348.9	30	0.1385	0.001	0.1384	0.1395	0.1387	0.1372
9	398.9	30	0.1387	0.0016	0.1382	0.1407	0.1388	0.1369
10	448.9	29.9	0.1385	0.001	0.1386	0.1396	0.1387	0.1371
Cycles / Well
E5	Time [s]	Temp. [°C]	Mean	StDev	0;1	1;1	1;0	0;0
1	0	30	0.1365	0.0006	0.1366	0.1369	0.1369	0.1355
2	49	30.1	0.1362	0.0006	0.1356	0.1366	0.1369	0.1358
3	99	30.1	0.1363	0.0007	0.1358	0.1372	0.1364	0.1358
4	149	30	0.1364	0.0007	0.136	0.1372	0.1367	0.1356
5	199	30.1	0.1362	0.0006	0.1359	0.1371	0.1363	0.1357
6	249	30	0.1367	0.0007	0.1362	0.1375	0.1371	0.136
7	299	30	0.1363	0.0007	0.136	0.1373	0.1364	0.1356
8	348.9	30	0.1366	0.0008	0.1362	0.1376	0.1368	0.1358
9	398.9	30	0.1365	0.0007	0.1363	0.1374	0.1364	0.1357
10	448.9	29.9	0.1365	0.0008	0.1362	0.1375	0.1366	0.1357
Cycles / Well
F5	Time [s]	Temp. [°C]	Mean	StDev	0;1	1;1	1;0	0;0
1	0	30	0.1379	0.0009	0.1378	0.1389	0.1382	0.1369
2	49	30.1	0.1374	0.0012	0.1372	0.1386	0.1379	0.1359
3	99	30.1	0.1369	0.0014	0.1365	0.1384	0.1376	0.1351
4	149	30	0.1369	0.0015	0.1367	0.1386	0.1374	0.1349
5	199	30.1	0.1367	0.0012	0.1368	0.1381	0.1369	0.1351
6	249	30	0.137	0.0013	0.1372	0.1384	0.1372	0.1352
7	299	30	0.1368	0.0011	0.1369	0.1381	0.1367	0.1353
8	348.9	30	0.1372	0.0012	0.1372	0.1386	0.1372	0.1358
9	398.9	30	0.1368	0.0012	0.1371	0.1383	0.1366	0.1353
10	448.9	29.9	0.1369	0.0012	0.1372	0.1382	0.1369	0.1354
Cycles / Well
G5	Time [s]	Temp. [°C]	Mean	StDev	0;1	1;1	1;0	0;0
1	0	30	0.1362	0.0011	0.1369	0.1372	0.1351	0.1354
2	49	30.1	0.1357	0.0009	0.1361	0.1368	0.1348	0.1351
3	99	30.1	0.1356	0.0009	0.1361	0.1367	0.1349	0.135
4	149	30	0.1361	0.001	0.1363	0.1375	0.1355	0.1353
5	199	30.1	0.136	0.0011	0.1364	0.1374	0.1354	0.1349
6	249	30	0.1362	0.0013	0.1365	0.1379	0.1354	0.1349
7	299	30	0.136	0.0011	0.1363	0.1374	0.1351	0.135
8	348.9	30	0.1361	0.0012	0.1368	0.1375	0.1353	0.135
9	398.9	30	0.1358	0.0011	0.1363	0.1371	0.1347	0.1349
10	448.9	29.9	0.1361	0.0012	0.1366	0.1376	0.135	0.1352
Cycles / Well
H5	Time [s]	Temp. [°C]	Mean	StDev	0;1	1;1	1;0	0;0
1	0	30	0.1424	0.0016	0.1431	0.1408	0.1413	0.1444
2	49	30.1	0.1417	0.002	0.1431	0.1396	0.1404	0.1436
3	99	30.1	0.1416	0.0016	0.1429	0.1402	0.1403	0.1429
4	149	30	0.1415	0.0017	0.1425	0.1397	0.1406	0.1432
5	199	30.1	0.1416	0.0018	0.1429	0.1396	0.1405	0.1433
6	249	30	0.1417	0.0018	0.1431	0.1399	0.1406	0.1435
7	299	30	0.1414	0.0017	0.1429	0.1397	0.1403	0.143
8	348.9	30	0.1417	0.0017	0.143	0.1398	0.1408	0.1433
9	398.9	30	0.1416	0.0019	0.1431	0.1396	0.1405	0.1433
10	448.9	29.9	0.1418	0.0018	0.1433	0.1399	0.1409	0.1434
Cycles / Well
A6	Time [s]	Temp. [°C]	Mean	StDev	0;1	1;1	1;0	0;0
1	0	30	0.1627	0.0013	0.1631	0.1643	0.1616	0.1618
2	49	30.1	0.1609	0.001	0.161	0.1623	0.1606	0.1599
3	99	30.1	0.1613	0.0015	0.1612	0.1634	0.1607	0.1599
4	149	30	0.1612	0.001	0.1614	0.1625	0.1609	0.1601
5	199	30.1	0.1614	0.0013	0.1612	0.1632	0.161	0.1601
6	249	30	0.1616	0.0018	0.1614	0.1642	0.1609	0.16
7	299	30	0.1612	0.0017	0.1611	0.1636	0.1605	0.1597
8	348.9	30	0.1616	0.0018	0.1616	0.1641	0.1608	0.16
9	398.9	30	0.1614	0.0022	0.1609	0.1646	0.1606	0.1596
10	448.9	29.9	0.1616	0.0016	0.1615	0.1639	0.1609	0.1601
Cycles / Well
B6	Time [s]	Temp. [°C]	Mean	StDev	0;1	1;1	1;0	0;0
1	0	30	0.1538	0.001	0.1541	0.1552	0.1528	0.1533
2	49	30.1	0.1534	0.0008	0.1529	0.1545	0.153	0.1533
3	99	30.1	0.1532	0.0009	0.1526	0.1544	0.1529	0.1527
4	149	30	0.1533	0.0006	0.153	0.1542	0.1529	0.1529
5	199	30.1	0.1533	0.0006	0.1529	0.1542	0.1531	0.1529
6	249	30	0.1533	0.0006	0.153	0.1542	0.153	0.1528
7	299	30	0.1531	0.0008	0.1529	0.1543	0.1528	0.1526
8	348.9	30	0.1534	0.0008	0.1532	0.1546	0.153	0.1527
9	398.9	30	0.1533	0.0009	0.1531	0.1545	0.1529	0.1525
10	448.9	29.9	0.1532	0.0008	0.1531	0.1544	0.1528	0.1525
Cycles / Well
C6	Time [s]	Temp. [°C]	Mean	StDev	0;1	1;1	1;0	0;0
1	0	30	0.1529	0.0021	0.1526	0.1556	0.153	0.1505
2	49	30.1	0.153	0.0026	0.1517	0.1554	0.155	0.1499
3	99	30.1	0.1526	0.0018	0.152	0.1544	0.1536	0.1504
4	149	30	0.1527	0.0017	0.1528	0.1547	0.1528	0.1505
5	199	30.1	0.1526	0.002	0.1527	0.1554	0.1521	0.1505
6	249	30	0.1529	0.0019	0.1533	0.1553	0.1523	0.1508
7	299	30	0.1528	0.002	0.153	0.1553	0.1522	0.1505
8	348.9	30	0.153	0.0018	0.1527	0.1553	0.1529	0.151
9	398.9	30	0.1529	0.0019	0.1525	0.1554	0.1528	0.1509
10	448.9	29.9	0.1531	0.0019	0.153	0.1554	0.153	0.1508
Cycles / Well
D6	Time [s]	Temp. [°C]	Mean	StDev	0;1	1;1	1;0	0;0
1	0	30	0.1528	0.0024	0.1511	0.1555	0.154	0.1505
2	49	30.1	0.152	0.0017	0.1506	0.1541	0.1527	0.1507
3	99	30.1	0.1522	0.0013	0.1514	0.1538	0.1526	0.1508
4	149	30	0.152	0.0007	0.1517	0.1528	0.1524	0.1513
5	199	30.1	0.1523	0.0016	0.1516	0.1543	0.1527	0.1506
6	249	30	0.1523	0.0008	0.1518	0.1534	0.1522	0.1516
7	299	30	0.1524	0.0016	0.1514	0.1544	0.1529	0.1507
8	348.9	30	0.1524	0.0007	0.1523	0.1531	0.1526	0.1514
9	398.9	30	0.1519	0.0008	0.1514	0.1529	0.1523	0.1511
10	448.9	29.9	0.1524	0.001	0.1519	0.1537	0.1527	0.1513
Cycles / Well
E6	Time [s]	Temp. [°C]	Mean	StDev	0;1	1;1	1;0	0;0
1	0	30	0.1528	0.0013	0.1519	0.1546	0.1529	0.1517
2	49	30.1	0.1523	0.0011	0.1519	0.1538	0.1524	0.1513
3	99	30.1	0.1522	0.0011	0.1517	0.1536	0.1522	0.1511
4	149	30	0.1522	0.001	0.152	0.1536	0.1522	0.1511
5	199	30.1	0.1524	0.001	0.1523	0.1537	0.1521	0.1514
6	249	30	0.1525	0.0011	0.1521	0.154	0.1524	0.1516
7	299	30	0.1525	0.0012	0.1522	0.1541	0.1522	0.1513
8	348.9	30	0.1526	0.0013	0.1523	0.1544	0.1525	0.1512
9	398.9	30	0.1524	0.0013	0.1522	0.1543	0.1523	0.151
10	448.9	29.9	0.1524	0.0013	0.1521	0.1541	0.1524	0.1511
Cycles / Well
F6	Time [s]	Temp. [°C]	Mean	StDev	0;1	1;1	1;0	0;0
1	0	30	0.1533	0.0022	0.1511	0.1552	0.1552	0.1517
2	49	30.1	0.1522	0.0024	0.1502	0.1549	0.1536	0.1501
3	99	30.1	0.1515	0.0019	0.1504	0.1538	0.1525	0.1496
4	149	30	0.1515	0.0015	0.1506	0.1533	0.1521	0.15
5	199	30.1	0.1514	0.0011	0.1512	0.1527	0.1515	0.1501
6	249	30	0.1518	0.0009	0.152	0.1528	0.1518	0.1507
7	299	30	0.1514	0.0006	0.1514	0.1522	0.1511	0.1507
8	348.9	30	0.1517	0.0008	0.1517	0.1528	0.1515	0.1509
9	398.9	30	0.1516	0.0007	0.1516	0.1525	0.1515	0.1508
10	448.9	29.9	0.1517	0.0008	0.1515	0.1528	0.1516	0.151
Cycles / Well
G6	Time [s]	Temp. [°C]	Mean	StDev	0;1	1;1	1;0	0;0
1	0	30	0.1543	0.0011	0.1545	0.1555	0.1543	0.1528
2	49	30.1	0.1538	0.0008	0.1539	0.1547	0.154	0.1526
3	99	30.1	0.1535	0.001	0.1533	0.1547	0.1537	0.1523
4	149	30	0.1534	0.0011	0.1535	0.1546	0.1533	0.1521
5	199	30.1	0.1531	0.001	0.1531	0.1544	0.1529	0.1521
6	249	30	0.1534	0.001	0.1534	0.1547	0.1532	0.1524
7	299	30	0.1534	0.0008	0.1533	0.1545	0.1532	0.1526
8	348.9	30	0.1533	0.0009	0.1535	0.1544	0.1529	0.1523
9	398.9	30	0.1556	0.0024	0.1537	0.1574	0.158	0.1535
10	448.9	29.9	0.1555	0.0009	0.1551	0.1565	0.1561	0.1545
Cycles / Well
H6	Time [s]	Temp. [°C]	Mean	StDev	0;1	1;1	1;0	0;0
1	0	30	0.1572	0.0015	0.1569	0.1589	0.1578	0.1553
2	49	30.1	0.1567	0.0016	0.1572	0.1586	0.1561	0.1549
3	99	30.1	0.1569	0.0011	0.1573	0.1583	0.1564	0.1558
4	149	30	0.1572	0.0006	0.1573	0.158	0.1571	0.1565
5	199	30.1	0.1568	0.001	0.1573	0.1578	0.1567	0.1555
6	249	30	0.1569	0.0009	0.1574	0.1579	0.1565	0.1558
7	299	30	0.1566	0.0007	0.1568	0.1575	0.1562	0.1559
8	348.9	30	0.1569	0.0008	0.157	0.1578	0.1567	0.1559
9	398.9	30	0.1565	0.0008	0.1565	0.1575	0.1565	0.1556
10	448.9	29.9	0.1566	0.0009	0.1567	0.1577	0.1563	0.1556
End Time:	29/01/2016 11:59:48

## Sheet: Assay 4
		pH	Rep1	Rep2	Rep3	Blank1	Blank2	Blank3		Avg Rate	Stdev	Avg Blank	Stdev		pH	Blank sub	Stdev
HEPES 7.6	A	7.6	0.00270181	0.00269004	0.00268015	-4.85997e-07	3.88057e-07	3.62978e-07		0.00269067	1.08417e-05	8.83459e-08	4.97554e-07		7.6	0.00269058	1.08531e-05
HEPES 7.8	B	7.8		0.00268132	0.00262357	1.18852e-06	9.81796e-07	4.22402e-07		0.00265245	4.08316e-05	8.64239e-07	3.96356e-07		7.8	0.00265158	4.08336e-05
HEPES 8.0	C	8	0.00258435	0.00255784		5.21441e-07	1.27469e-06	5.3354e-07		0.00257109	1.87413e-05	7.76556e-07	4.31437e-07		8	0.00257032	1.87463e-05
TrisHCL 7.5	D	7.5	0.00205968	0.00198021	0.00202965	2.58293e-06	1.12686e-06	4.54931e-06		0.00202318	4.01281e-05	2.75303e-06	1.71756e-06		7.5	0.00202043	4.01648e-05
Tris 7.8	E	7.8		0.0021593	0.00205889	-1.33673e-07	-7.03498e-07	-1.84411e-06		0.00210909	7.0997e-05	-8.93762e-07	8.70948e-07		7.8	0.00210999	7.10023e-05
Tris 8.0	F	8	0.00206535	0.00226348	0.00218111	1.08978e-07	-2.91252e-07	-1.8322e-06		0.00216998	9.95311e-05	-6.7149e-07	1.02493e-06		8	0.00217065	9.95364e-05
Tris 8.2	G	8.2	0.00209894	0.00223746	0.002154	-6.79698e-07	-3.50865e-07	-1.24962e-06		0.00216347	6.97427e-05	-7.60061e-07	4.54736e-07		8.2	0.00216423	6.97442e-05
Tris 8.4	H	8.4	0.00217072	0.002193	0.00213668	-1.21275e-06	6.43869e-07	-1.18913e-06		0.0021668	2.8363e-05	-5.86002e-07	1.06517e-06		8.4	0.00216738	2.83829e-05
Cycles / Well
A7	Time [s]	Temp. [°C]	Mean	StDev	0;1	1;1	1;0	0;0			A7	A8	A9	A10	A11	A12
1	0	30.2	0.3156	0.0046	0.3149	0.3223	0.3128	0.3125		0	0.3156	0.3019	0.2911	0.1587	0.1612	0.1616
2	49	30.1	0.4604	0.0124	0.4529	0.4754	0.4652	0.4479		49	0.4604	0.4454	0.4345	0.1587	0.161	0.1616
3	99	30.1	0.6034	0.0165	0.5917	0.6222	0.6121	0.5875		99	0.6034	0.5876	0.5759	0.1589	0.1612	0.162
4	149	30	0.7439	0.0189	0.7305	0.7657	0.7535	0.7259		149	0.7439	0.7274	0.7151	0.1591	0.1618	0.1624
5	199	30.1	0.8815	0.0211	0.8666	0.9047	0.8937	0.8609		199	0.8815	0.8642	0.8515	0.1586	0.1614	0.1619
6	249	30.1	1.0167	0.0231	1.0002	1.0418	1.0306	0.9942		249	1.0167	0.9986	0.9851	0.1587	0.1614	0.1619
7	299	30.1	1.1497	0.025	1.133	1.1773	1.164	1.1246		299	1.1497	1.1313	1.1172	0.1587	0.1614	0.1619
8	349	29.9	1.279	0.0265	1.2609	1.3072	1.2956	1.2524		349	1.279	1.2607	1.2464	0.1585	0.1613	0.1618
9	399	29.9	1.4058	0.0276	1.3877	1.435	1.4229	1.3774		399	1.4058	1.3866	1.3722	0.1587	0.1613	0.162
10	449	30.1	1.5287	0.0286	1.5096	1.5583	1.5475	1.4995		449	1.5287	1.5096	1.4946	0.1586	0.1614	0.1619
										Slope	0.00270181	0.00269004	0.00268015	-4.85997e-07	3.88057e-07	3.62978e-07
Cycles / Well										Rsq	0.999294	0.999345	0.999356	0.189884	0.0807064	0.0589435
B7	Time [s]	Temp. [°C]	Mean	StDev	0;1	1;1	1;0	0;0			B7	B8	B9	B10	B11	B12
1	0	30.2	0.3791	0.0069	0.3755	0.389	0.3782	0.3738		0	0.3791	0.3277	0.3074	0.1566	0.1591	0.1601
2	49	30.1	0.5503	0.0147	0.5386	0.568	0.5566	0.5378		49	0.5503	0.4722	0.4493	0.1565	0.159	0.1605
3	99	30.1	0.7183	0.0174	0.7035	0.7376	0.7285	0.7036		99	0.7183	0.615	0.5886	0.157	0.1594	0.1608
4	149	30	0.8835	0.0202	0.867	0.9055	0.8958	0.8656		149	0.8835	0.7554	0.7255	0.1574	0.16	0.1612
5	199	30.1	1.0447	0.0239	1.026	1.0713	1.0584	1.0232		199	1.0447	0.8927	0.8589	0.1569	0.1599	0.1607
6	249	30.1	1.1993	0.0251	1.1786	1.2256	1.2159	1.177		249	1.1993	1.0255	0.9894	0.157	0.1598	0.1608
7	299	30.1	1.3523	0.0281	1.3297	1.3825	1.37	1.3271		299	1.3523	1.1569	1.1182	0.1572	0.1596	0.1607
8	349	29.9	1.498	0.0298	1.4737	1.5285	1.5185	1.4713		349	1.498	1.2861	1.244	0.157	0.1595	0.1606
9	399	29.9	1.6404	0.0305	1.6168	1.6724	1.6605	1.612		399	1.6404	1.4111	1.3678	0.1572	0.1595	0.1607
10	449	30.1	1.7736	0.0326	1.7465	1.8073	1.7958	1.7448		449	1.7736	1.5313	1.4859	0.1572	0.1597	0.1606
										Slope	0.00311122	0.00268132	0.00262357	1.18852e-06	9.81796e-07	4.22402e-07
Cycles / Well										Rsq	0.998531	0.999153	0.999231	0.415303	0.209922	0.0539206
C7	Time [s]	Temp. [°C]	Mean	StDev	0;1	1;1	1;0	0;0			C7	C8	C9	C10	C11	C12
1	0	30.2	0.3396	0.009	0.3338	0.3523	0.3397	0.3327		0	0.3396	0.3266	0.3632	0.1559	0.1609	0.1601
2	49	30.1	0.4787	0.016	0.4661	0.4975	0.4864	0.4646		49	0.4787	0.4628	0.5397	0.1557	0.1605	0.1601
3	99	30.1	0.6165	0.0206	0.6005	0.6394	0.6285	0.5977		99	0.6165	0.5983	0.7136	0.1559	0.1607	0.1603
4	149	30	0.7513	0.024	0.7334	0.7778	0.7651	0.7287		149	0.7513	0.7313	0.8828	0.1567	0.1614	0.1608
5	199	30.1	0.8828	0.0266	0.8632	0.9124	0.8979	0.8576		199	0.8828	0.8618	1.0478	0.1561	0.1611	0.16
6	249	30.1	1.0122	0.0288	0.991	1.0433	1.0301	0.9846		249	1.0122	0.9894	1.2076	0.1562	0.1612	0.1602
7	299	30.1	1.1381	0.0305	1.1157	1.171	1.1569	1.1089		299	1.1381	1.1147	1.3629	0.156	0.1612	0.1602
8	349	29.9	1.2617	0.0318	1.2386	1.2957	1.2815	1.2309		349	1.2617	1.2378	1.5132	0.1561	0.1612	0.1604
9	399	29.9	1.3831	0.0331	1.3599	1.4183	1.4039	1.3501		399	1.3831	1.3581	1.6583	0.1562	0.1612	0.1605
10	449	30.1	1.5009	0.0356	1.4763	1.5376	1.5246	1.4649		449	1.5009	1.4752	1.795	0.1561	0.1613	0.1604
										Slope	0.00258435	0.00255784	0.00319298	5.21441e-07	1.27469e-06	5.3354e-07
Cycles / Well										Rsq	0.999223	0.999343	0.998429	0.0889619	0.463783	0.117168
D7	Time [s]	Temp. [°C]	Mean	StDev	0;1	1;1	1;0	0;0			D7	D8	D9	D10	D11	D12
1	0	30.2	0.3569	0.0109	0.3475	0.3711	0.3597	0.3493		0	0.3569	0.3349	0.3261	0.1614	0.1646	0.1682
2	49	30.1	0.4797	0.0193	0.4627	0.5023	0.4889	0.4647		49	0.4797	0.4519	0.4461	0.1618	0.1647	0.168
3	99	30.1	0.5957	0.0209	0.5772	0.6188	0.6079	0.5788		99	0.5957	0.5635	0.561	0.1621	0.1653	0.1689
4	149	30	0.7079	0.0227	0.688	0.7318	0.7228	0.689		149	0.7079	0.6702	0.6713	0.1627	0.1657	0.1687
5	199	30.1	0.8144	0.0257	0.792	0.8416	0.8311	0.7929		199	0.8144	0.7727	0.7762	0.1623	0.1652	0.1704
6	249	30.1	0.9169	0.0281	0.8921	0.9472	0.9345	0.8938		249	0.9169	0.8715	0.8764	0.1624	0.1652	0.1706
7	299	30.1	1.0145	0.0284	0.9896	1.0423	1.0355	0.9904		299	1.0145	0.9658	0.9736	0.1624	0.1654	0.1703
8	349	29.9	1.1081	0.0298	1.0811	1.1371	1.1304	1.0836		349	1.1081	1.0563	1.0659	0.1626	0.1652	0.1693
9	399	29.9	1.199	0.0312	1.1716	1.2294	1.2223	1.1726		399	1.199	1.1438	1.1557	0.1628	0.1652	0.1703
10	449	30.1	1.2853	0.0336	1.2559	1.3185	1.3098	1.2568		449	1.2853	1.2268	1.2404	0.1628	0.1654	0.1698
										Slope	0.00205968	0.00198021	0.00202965	2.58293e-06	1.12686e-06	4.54931e-06
Cycles / Well										Rsq	0.996889	0.997106	0.996972	0.737782	0.275371	0.510401
E7	Time [s]	Temp. [°C]	Mean	StDev	0;1	1;1	1;0	0;0			E7	E8	E9	E10	E11	E12
1	0	30.2	0.3912	0.0125	0.3798	0.4064	0.3965	0.3821		0	0.3912	0.3403	0.3233	0.1572	0.1585	0.1635
2	49	30.1	0.5368	0.0188	0.5199	0.5558	0.5502	0.5213		49	0.5368	0.4614	0.4386	0.1572	0.1582	0.1631
3	99	30.1	0.6775	0.022	0.6575	0.6984	0.6948	0.6596		99	0.6775	0.5794	0.5509	0.157	0.1583	0.1633
4	149	30	0.813	0.0247	0.7904	0.8348	0.8339	0.793		149	0.813	0.6942	0.6595	0.1577	0.1588	0.1635
5	199	30.1	0.9431	0.0268	0.9189	0.9666	0.9662	0.9209		199	0.9431	0.8046	0.7645	0.1571	0.1581	0.1629
6	249	30.1	1.069	0.0288	1.043	1.0943	1.0935	1.0451		249	1.069	0.9114	0.8668	0.1572	0.1582	0.1629
7	299	30.1	1.1908	0.0319	1.1626	1.2194	1.2176	1.1637		299	1.1908	1.0161	0.9669	0.1572	0.1583	0.1629
8	349	29.9	1.3069	0.0332	1.2777	1.3358	1.3355	1.2786		349	1.3069	1.1175	1.0635	0.1572	0.158	0.1628
9	399	29.9	1.4202	0.0374	1.3872	1.4538	1.4513	1.3885		399	1.4202	1.2166	1.1589	0.1571	0.1583	0.1627
10	449	30.1	1.5263	0.0377	1.494	1.5568	1.5611	1.4934		449	1.5263	1.3121	1.2498	0.1572	0.1581	0.1626
										Slope	0.00252455	0.0021593	0.00205889	-1.33673e-07	-7.03498e-07	-1.84411e-06
Cycles / Well										Rsq	0.997632	0.998505	0.998621	0.011901	0.213973	0.764064
F7	Time [s]	Temp. [°C]	Mean	StDev	0;1	1;1	1;0	0;0			F7	F8	F9	F10	F11	F12
1	0	30.2	0.3621	0.0141	0.3512	0.3806	0.3657	0.351		0	0.3621	0.3734	0.3527	0.1564	0.1595	0.1628
2	49	30.1	0.4767	0.0201	0.46	0.5006	0.486	0.4603		49	0.4767	0.5014	0.4741	0.1562	0.1594	0.1627
3	99	30.1	0.5886	0.0228	0.5693	0.614	0.6017	0.5694		99	0.5886	0.6257	0.5927	0.1564	0.1595	0.1625
4	149	30	0.6973	0.0255	0.6756	0.7248	0.7132	0.6757		149	0.6973	0.7478	0.7084	0.1569	0.1598	0.1629
5	199	30.1	0.802	0.0265	0.7794	0.8301	0.8193	0.7793		199	0.802	0.8626	0.8194	0.1565	0.1593	0.1622
6	249	30.1	0.905	0.0289	0.8799	0.9343	0.9254	0.8805		249	0.905	0.9754	0.9274	0.1565	0.1594	0.1622
7	299	30.1	1.0051	0.031	0.9777	1.0366	1.0268	0.9794		299	1.0051	1.0846	1.0338	0.1565	0.1593	0.1622
8	349	29.9	1.1038	0.0331	1.0743	1.1367	1.1279	1.0762		349	1.1038	1.1901	1.1365	0.1564	0.1593	0.162
9	399	29.9	1.199	0.0338	1.1694	1.233	1.223	1.1705		399	1.199	1.2932	1.2374	0.1565	0.1594	0.1621
10	449	30.1	1.2913	0.0371	1.2578	1.3286	1.3177	1.2612		449	1.2913	1.3919	1.3337	0.1564	0.1595	0.1621
										Slope	0.00206535	0.00226348	0.00218111	1.08978e-07	-2.91252e-07	-1.8322e-06
Cycles / Well										Rsq	0.998824	0.998216	0.998664	0.00869794	0.0855781	0.718906
G7	Time [s]	Temp. [°C]	Mean	StDev	0;1	1;1	1;0	0;0			G7	G8	G9	G10	G11	G12
1	0	30.2	0.3708	0.0222	0.3521	0.395	0.3843	0.3519		0	0.3708	0.3805	0.3626	0.1577	0.1619	0.165
2	49	30.1	0.4855	0.0259	0.4631	0.5103	0.5056	0.4632		49	0.4855	0.5034	0.4823	0.1575	0.1613	0.1648
3	99	30.1	0.5993	0.0302	0.573	0.6269	0.624	0.5733		99	0.5993	0.6249	0.5986	0.1577	0.1622	0.1648
4	149	30	0.7107	0.0344	0.6809	0.742	0.7388	0.681		149	0.7107	0.7437	0.712	0.158	0.1619	0.1651
5	199	30.1	0.8174	0.0368	0.7855	0.8489	0.8496	0.7857		199	0.8174	0.8577	0.8203	0.1575	0.1614	0.1646
6	249	30.1	0.9224	0.0389	0.8888	0.9556	0.9566	0.8885		249	0.9224	0.969	0.9276	0.1576	0.1612	0.1644
7	299	30.1	1.025	0.0418	0.9891	1.0599	1.0626	0.9886		299	1.025	1.0781	1.0334	0.1575	0.1613	0.1646
8	349	29.9	1.1241	0.0442	1.0855	1.1602	1.1646	1.0862		349	1.1241	1.1831	1.1351	0.1574	0.1613	0.1644
9	399	29.9	1.2198	0.0455	1.1804	1.2585	1.2599	1.1804		399	1.2198	1.2868	1.2355	0.1575	0.1613	0.1645
10	449	30.1	1.3137	0.0471	1.273	1.3535	1.3554	1.2729		449	1.3137	1.3861	1.3321	0.1574	0.1623	0.1645
										Slope	0.00209894	0.00223746	0.002154	-6.79698e-07	-3.50865e-07	-1.24962e-06
Cycles / Well										Rsq	0.998764	0.998741	0.9989	0.321198	0.0159442	0.594022
H7	Time [s]	Temp. [°C]	Mean	StDev	0;1	1;1	1;0	0;0			H7	H8	H9	H10	H11	H12
1	0	30.2	0.4128	0.03	0.3892	0.4521	0.4202	0.3896		0	0.4128	0.4059	0.3882	0.1614	0.161	0.171
2	49	30.1	0.5305	0.0333	0.5047	0.5733	0.5404	0.5035		49	0.5305	0.5254	0.504	0.1611	0.1609	0.1708
3	99	30.1	0.6485	0.0373	0.6196	0.6957	0.661	0.6176		99	0.6485	0.6436	0.6183	0.161	0.161	0.1709
4	149	30	0.7628	0.0392	0.7325	0.8113	0.7781	0.7293		149	0.7628	0.7604	0.7304	0.1614	0.1612	0.1711
5	199	30.1	0.8736	0.0419	0.8409	0.9245	0.8911	0.8377		199	0.8736	0.8727	0.8398	0.1608	0.1607	0.1706
6	249	30.1	0.9815	0.0434	0.9473	1.0345	0.9995	0.9446		249	0.9815	0.9822	0.9458	0.1609	0.1607	0.1706
7	299	30.1	1.0881	0.0461	1.0521	1.1438	1.1083	1.0484		299	1.0881	1.0891	1.0511	0.1608	0.1607	0.1707
8	349	29.9	1.1896	0.0475	1.1523	1.2474	1.2096	1.1493		349	1.1896	1.192	1.1531	0.1607	0.161	0.1705
9	399	29.9	1.291	0.0519	1.2491	1.3523	1.3156	1.2469		399	1.291	1.2934	1.2516	0.1609	0.1611	0.1705
10	449	30.1	1.388	0.0538	1.3451	1.4514	1.414	1.3416		449	1.388	1.3903	1.3475	0.1608	0.1616	0.1705
										Slope	0.00217072	0.002193	0.00213668	-1.21275e-06	6.43869e-07	-1.18913e-06
Cycles / Well										Rsq	0.998892	0.998763	0.999036	0.544374	0.123828	0.667429
A8	Time [s]	Temp. [°C]	Mean	StDev	0;1	1;1	1;0	0;0
1	0	30.2	0.3019	0.0042	0.3003	0.3083	0.2998	0.2994
2	49	30.1	0.4454	0.0109	0.4381	0.4587	0.4496	0.435
3	99	30.1	0.5876	0.0155	0.5771	0.606	0.5947	0.5725
4	149	30	0.7274	0.0183	0.7149	0.7491	0.7358	0.7099
5	199	30.1	0.8642	0.0203	0.8508	0.8879	0.874	0.8441
6	249	30.1	0.9986	0.022	0.9847	1.0237	1.0099	0.9762
7	299	30.1	1.1313	0.024	1.1166	1.1586	1.1434	1.1065
8	349	29.9	1.2607	0.0257	1.2455	1.2898	1.274	1.2337
9	399	29.9	1.3866	0.0269	1.3698	1.4169	1.4009	1.3589
10	449	30.1	1.5096	0.0279	1.4932	1.5398	1.5255	1.4797
Cycles / Well
B8	Time [s]	Temp. [°C]	Mean	StDev	0;1	1;1	1;0	0;0
1	0	30.2	0.3277	0.0082	0.3226	0.3395	0.3265	0.322
2	49	30.1	0.4722	0.0153	0.4605	0.4913	0.478	0.4591
3	99	30.1	0.615	0.019	0.6008	0.6378	0.6235	0.598
4	149	30	0.7554	0.0222	0.7387	0.7818	0.7656	0.7354
5	199	30.1	0.8927	0.0249	0.8747	0.922	0.9047	0.8695
6	249	30.1	1.0255	0.0262	1.0056	1.0551	1.0399	1.0015
7	299	30.1	1.1569	0.0283	1.1357	1.1885	1.1729	1.1306
8	349	29.9	1.2861	0.0301	1.264	1.319	1.304	1.2574
9	399	29.9	1.4111	0.0317	1.3874	1.4458	1.4301	1.3812
10	449	30.1	1.5313	0.0333	1.5059	1.5671	1.552	1.5003
Cycles / Well
C8	Time [s]	Temp. [°C]	Mean	StDev	0;1	1;1	1;0	0;0
1	0	30.2	0.3266	0.0112	0.3183	0.3421	0.3276	0.3184
2	49	30.1	0.4628	0.0162	0.4507	0.4826	0.4695	0.4483
3	99	30.1	0.5983	0.0199	0.584	0.6219	0.6074	0.5798
4	149	30	0.7313	0.0229	0.7151	0.758	0.7427	0.7096
5	199	30.1	0.8618	0.0258	0.8448	0.8917	0.8744	0.8363
6	249	30.1	0.9894	0.0276	0.9706	1.0207	1.0039	0.9623
7	299	30.1	1.1147	0.0293	1.0952	1.1473	1.1311	1.0853
8	349	29.9	1.2378	0.0313	1.2169	1.2726	1.2552	1.2066
9	399	29.9	1.3581	0.0325	1.336	1.393	1.3778	1.3255
10	449	30.1	1.4752	0.0348	1.4511	1.5125	1.4966	1.4405
Cycles / Well
D8	Time [s]	Temp. [°C]	Mean	StDev	0;1	1;1	1;0	0;0
1	0	30.2	0.3349	0.0132	0.3246	0.3519	0.3388	0.3242
2	49	30.1	0.4519	0.0203	0.435	0.4753	0.4624	0.4349
3	99	30.1	0.5635	0.0228	0.5447	0.5887	0.5769	0.5437
4	149	30	0.6702	0.0241	0.6504	0.6963	0.6852	0.6489
5	199	30.1	0.7727	0.027	0.7509	0.8025	0.7887	0.7489
6	249	30.1	0.8715	0.0294	0.8468	0.9028	0.8903	0.846
7	299	30.1	0.9658	0.0301	0.9412	0.9961	0.9873	0.9388
8	349	29.9	1.0563	0.0315	1.0301	1.087	1.0799	1.0282
9	399	29.9	1.1438	0.0321	1.117	1.1755	1.1674	1.1152
10	449	30.1	1.2268	0.0349	1.1973	1.2616	1.2521	1.1964
Cycles / Well
E8	Time [s]	Temp. [°C]	Mean	StDev	0;1	1;1	1;0	0;0
1	0	30.2	0.3403	0.0136	0.3309	0.3585	0.3429	0.329
2	49	30.1	0.4614	0.0188	0.4471	0.4833	0.471	0.4444
3	99	30.1	0.5794	0.0213	0.5636	0.6037	0.5907	0.5595
4	149	30	0.6942	0.0237	0.6771	0.7208	0.7073	0.6715
5	199	30.1	0.8046	0.0255	0.7862	0.8323	0.82	0.7801
6	249	30.1	0.9114	0.0267	0.8921	0.9401	0.928	0.8856
7	299	30.1	1.0161	0.0285	0.9954	1.046	1.0348	0.9883
8	349	29.9	1.1175	0.0301	1.0957	1.1485	1.1378	1.0882
9	399	29.9	1.2166	0.032	1.1932	1.2489	1.2391	1.1853
10	449	30.1	1.3121	0.0344	1.2863	1.3469	1.3362	1.2791
Cycles / Well
F8	Time [s]	Temp. [°C]	Mean	StDev	0;1	1;1	1;0	0;0
1	0	30.2	0.3734	0.0193	0.3605	0.4002	0.3749	0.3582
2	49	30.1	0.5014	0.0251	0.4836	0.5342	0.5077	0.48
3	99	30.1	0.6257	0.029	0.6051	0.6625	0.6352	0.6
4	149	30	0.7478	0.0345	0.7237	0.7914	0.7591	0.7169
5	199	30.1	0.8626	0.0354	0.8388	0.9071	0.8746	0.83
6	249	30.1	0.9754	0.0377	0.9495	1.0226	0.9888	0.9408
7	299	30.1	1.0846	0.0401	1.0572	1.1345	1.099	1.0476
8	349	29.9	1.1901	0.0415	1.1616	1.2413	1.206	1.1515
9	399	29.9	1.2932	0.0433	1.2634	1.3466	1.3099	1.253
10	449	30.1	1.3919	0.046	1.3599	1.4488	1.4092	1.3496
Cycles / Well
G8	Time [s]	Temp. [°C]	Mean	StDev	0;1	1;1	1;0	0;0
1	0	30.2	0.3805	0.023	0.3624	0.4101	0.3873	0.3622
2	49	30.1	0.5034	0.0262	0.483	0.536	0.5133	0.4813
3	99	30.1	0.6249	0.0291	0.6032	0.6607	0.6365	0.5993
4	149	30	0.7437	0.0323	0.7199	0.7829	0.7574	0.7147
5	199	30.1	0.8577	0.0344	0.8332	0.8997	0.8718	0.8261
6	249	30.1	0.969	0.0366	0.9432	1.0129	0.9851	0.9348
7	299	30.1	1.0781	0.039	1.0513	1.1251	1.0946	1.0413
8	349	29.9	1.1831	0.0404	1.1548	1.2312	1.2013	1.1452
9	399	29.9	1.2868	0.0421	1.2591	1.3378	1.304	1.2462
10	449	30.1	1.3861	0.0443	1.357	1.4388	1.4059	1.3428
Cycles / Well
H8	Time [s]	Temp. [°C]	Mean	StDev	0;1	1;1	1;0	0;0
1	0	30.2	0.4059	0.029	0.3828	0.4448	0.4113	0.3846
2	49	30.1	0.5254	0.0319	0.5009	0.5672	0.5337	0.5
3	99	30.1	0.6436	0.0344	0.6173	0.688	0.6535	0.6156
4	149	30	0.7604	0.0382	0.7317	0.8098	0.7712	0.7288
5	199	30.1	0.8727	0.0409	0.8425	0.9251	0.8854	0.8379
6	249	30.1	0.9822	0.0429	0.9504	1.0373	0.9949	0.946
7	299	30.1	1.0891	0.0454	1.0554	1.1469	1.1036	1.0503
8	349	29.9	1.192	0.0466	1.1575	1.2515	1.2067	1.1523
9	399	29.9	1.2934	0.0496	1.2566	1.3558	1.3107	1.2504
10	449	30.1	1.3903	0.0518	1.3527	1.4553	1.4084	1.3447
Cycles / Well
A9	Time [s]	Temp. [°C]	Mean	StDev	0;1	1;1	1;0	0;0
1	0	30.2	0.2911	0.0058	0.289	0.2997	0.2875	0.2881
2	49	30.1	0.4345	0.0125	0.4261	0.4507	0.4378	0.4235
3	99	30.1	0.5759	0.0164	0.5645	0.5963	0.5819	0.561
4	149	30	0.7151	0.0185	0.7029	0.738	0.7219	0.6976
5	199	30.1	0.8515	0.0209	0.8377	0.8766	0.8605	0.8313
6	249	30.1	0.9851	0.0231	0.9695	1.0122	0.996	0.9626
7	299	30.1	1.1172	0.0247	1.101	1.1469	1.1275	1.0933
8	349	29.9	1.2464	0.0268	1.2292	1.2767	1.2604	1.2192
9	399	29.9	1.3722	0.0276	1.3547	1.4041	1.3857	1.3444
10	449	30.1	1.4946	0.029	1.4762	1.527	1.5103	1.4649
Cycles / Well
B9	Time [s]	Temp. [°C]	Mean	StDev	0;1	1;1	1;0	0;0
1	0	30.2	0.3074	0.0076	0.3032	0.3185	0.3061	0.3019
2	49	30.1	0.4493	0.0142	0.4404	0.4667	0.4545	0.4353
3	99	30.1	0.5886	0.0175	0.5765	0.6099	0.596	0.5721
4	149	30	0.7255	0.0201	0.7118	0.7494	0.7348	0.7063
5	199	30.1	0.8589	0.0221	0.8439	0.8848	0.8693	0.8375
6	249	30.1	0.9894	0.0239	0.9732	1.0165	1.0021	0.966
7	299	30.1	1.1182	0.0261	1.1006	1.1478	1.1321	1.0925
8	349	29.9	1.244	0.0277	1.2246	1.2742	1.2604	1.2166
9	399	29.9	1.3678	0.0297	1.348	1.4006	1.3846	1.338
10	449	30.1	1.4859	0.0306	1.4652	1.5185	1.5051	1.4551
Cycles / Well
C9	Time [s]	Temp. [°C]	Mean	StDev	0;1	1;1	1;0	0;0
1	0	30.2	0.3632	0.0072	0.3582	0.3736	0.3627	0.3583
2	49	30.1	0.5397	0.0137	0.5294	0.5564	0.5453	0.5275
3	99	30.1	0.7136	0.0183	0.7008	0.7348	0.7225	0.696
4	149	30	0.8828	0.0211	0.8675	0.9068	0.8941	0.8627
5	199	30.1	1.0478	0.0244	1.0308	1.0758	1.0603	1.0244
6	249	30.1	1.2076	0.0265	1.1896	1.238	1.2213	1.1816
7	299	30.1	1.3629	0.0287	1.3431	1.3956	1.3782	1.3349
8	349	29.9	1.5132	0.0303	1.4928	1.5474	1.5294	1.4831
9	399	29.9	1.6583	0.0319	1.6372	1.6944	1.6751	1.6264
10	449	30.1	1.795	0.033	1.7724	1.831	1.8145	1.7621
Cycles / Well
D9	Time [s]	Temp. [°C]	Mean	StDev	0;1	1;1	1;0	0;0
1	0	30.2	0.3261	0.011	0.3179	0.3411	0.3274	0.318
2	49	30.1	0.4461	0.0166	0.4326	0.4663	0.4531	0.4324
3	99	30.1	0.561	0.0191	0.5456	0.5834	0.5705	0.5446
4	149	30	0.6713	0.0208	0.6548	0.6947	0.6828	0.6528
5	199	30.1	0.7762	0.0234	0.7582	0.8031	0.7885	0.7552
6	249	30.1	0.8764	0.0251	0.8561	0.9047	0.8903	0.8544
7	299	30.1	0.9736	0.0257	0.9534	1.0016	0.9891	0.9502
8	349	29.9	1.0659	0.0273	1.0435	1.0949	1.0835	1.0417
9	399	29.9	1.1557	0.0282	1.1332	1.1856	1.1737	1.1301
10	449	30.1	1.2404	0.0299	1.216	1.2717	1.2604	1.2137
Cycles / Well
E9	Time [s]	Temp. [°C]	Mean	StDev	0;1	1;1	1;0	0;0
1	0	30.2	0.3233	0.0112	0.3152	0.3383	0.3257	0.3142
2	49	30.1	0.4386	0.0165	0.4258	0.4579	0.4467	0.424
3	99	30.1	0.5509	0.0187	0.5371	0.5726	0.5602	0.5335
4	149	30	0.6595	0.0207	0.6449	0.6835	0.6698	0.6397
5	199	30.1	0.7645	0.0226	0.7486	0.7895	0.7774	0.7426
6	249	30.1	0.8668	0.0235	0.8505	0.8925	0.8806	0.8436
7	299	30.1	0.9669	0.0252	0.9493	0.9942	0.982	0.9421
8	349	29.9	1.0635	0.0266	1.0453	1.0922	1.0796	1.037
9	399	29.9	1.1589	0.0281	1.1399	1.1892	1.1759	1.1307
10	449	30.1	1.2498	0.0294	1.2294	1.2805	1.2688	1.2204
Cycles / Well
F9	Time [s]	Temp. [°C]	Mean	StDev	0;1	1;1	1;0	0;0
1	0	30.2	0.3527	0.0195	0.3405	0.3804	0.352	0.3378
2	49	30.1	0.4741	0.0251	0.4575	0.5086	0.4769	0.4537
3	99	30.1	0.5927	0.0282	0.5745	0.6309	0.5969	0.5686
4	149	30	0.7084	0.0312	0.6882	0.75	0.7143	0.6811
5	199	30.1	0.8194	0.0325	0.7992	0.8627	0.8255	0.7902
6	249	30.1	0.9274	0.0339	0.906	0.972	0.9351	0.8966
7	299	30.1	1.0338	0.0368	1.0103	1.0822	1.0421	1.0006
8	349	29.9	1.1365	0.0389	1.111	1.1874	1.146	1.1016
9	399	29.9	1.2374	0.0409	1.2111	1.2907	1.2477	1.2002
10	449	30.1	1.3337	0.0424	1.3058	1.389	1.3443	1.2957
Cycles / Well
G9	Time [s]	Temp. [°C]	Mean	StDev	0;1	1;1	1;0	0;0
1	0	30.2	0.3626	0.0225	0.3448	0.3937	0.3645	0.3475
2	49	30.1	0.4823	0.0261	0.4628	0.5175	0.4868	0.4622
3	99	30.1	0.5986	0.0294	0.5774	0.6374	0.6052	0.5742
4	149	30	0.712	0.0331	0.693	0.7561	0.7179	0.6811
5	199	30.1	0.8203	0.0348	0.7988	0.8663	0.8274	0.7886
6	249	30.1	0.9276	0.0364	0.9041	0.9754	0.936	0.8949
7	299	30.1	1.0334	0.0387	1.009	1.084	1.0425	0.9981
8	349	29.9	1.1351	0.0407	1.1083	1.1873	1.1469	1.098
9	399	29.9	1.2355	0.0422	1.2085	1.2897	1.2474	1.1964
10	449	30.1	1.3321	0.0433	1.3046	1.3864	1.3465	1.2908
Cycles / Well
H9	Time [s]	Temp. [°C]	Mean	StDev	0;1	1;1	1;0	0;0
1	0	30.2	0.3882	0.0388	0.3603	0.4433	0.3878	0.3615
2	49	30.1	0.504	0.0424	0.4741	0.5633	0.506	0.4727
3	99	30.1	0.6183	0.045	0.5867	0.6804	0.6228	0.5835
4	149	30	0.7304	0.0456	0.7015	0.7939	0.7327	0.6934
5	199	30.1	0.8398	0.049	0.8077	0.9072	0.8446	0.7996
6	249	30.1	0.9458	0.0505	0.9124	1.0152	0.951	0.9047
7	299	30.1	1.0511	0.0532	1.0153	1.1239	1.0575	1.0078
8	349	29.9	1.1531	0.0556	1.1152	1.2285	1.1611	1.1075
9	399	29.9	1.2516	0.0567	1.2125	1.3279	1.2612	1.2048
10	449	30.1	1.3475	0.0588	1.3068	1.4259	1.3591	1.2982
Cycles / Well
A10	Time [s]	Temp. [°C]	Mean	StDev	0;1	1;1	1;0	0;0
1	0	30.2	0.1587	0.0012	0.1592	0.1601	0.158	0.1574
2	49	30.1	0.1587	0.0013	0.1586	0.1604	0.1583	0.1574
3	99	30.1	0.1589	0.0011	0.1591	0.1603	0.1585	0.1576
4	149	30	0.1591	0.0012	0.1592	0.1606	0.1587	0.1578
5	199	30.1	0.1586	0.0011	0.1589	0.16	0.1581	0.1575
6	249	30.1	0.1587	0.0012	0.159	0.16	0.1584	0.1572
7	299	30.1	0.1587	0.0013	0.1594	0.1601	0.1578	0.1575
8	349	29.9	0.1585	0.001	0.1589	0.1597	0.158	0.1575
9	399	29.9	0.1587	0.001	0.159	0.1599	0.1582	0.1575
10	449	30.1	0.1586	0.0011	0.1591	0.1599	0.158	0.1574
Cycles / Well
B10	Time [s]	Temp. [°C]	Mean	StDev	0;1	1;1	1;0	0;0
1	0	30.2	0.1566	0.0009	0.1563	0.1578	0.1561	0.1561
2	49	30.1	0.1565	0.0008	0.1561	0.1577	0.1565	0.1559
3	99	30.1	0.157	0.0009	0.1566	0.1583	0.1566	0.1564
4	149	30	0.1574	0.0009	0.1573	0.1586	0.157	0.1566
5	199	30.1	0.1569	0.0009	0.1571	0.1581	0.1565	0.156
6	249	30.1	0.157	0.0011	0.1572	0.1584	0.1564	0.1559
7	299	30.1	0.1572	0.0011	0.1572	0.1586	0.1569	0.1561
8	349	29.9	0.157	0.0011	0.157	0.1585	0.1567	0.1558
9	399	29.9	0.1572	0.0011	0.1575	0.1586	0.1567	0.156
10	449	30.1	0.1572	0.0012	0.1572	0.1588	0.157	0.1559
Cycles / Well
C10	Time [s]	Temp. [°C]	Mean	StDev	0;1	1;1	1;0	0;0
1	0	30.2	0.1559	0.0012	0.1554	0.1573	0.1564	0.1545
2	49	30.1	0.1557	0.0016	0.1552	0.1578	0.1558	0.154
3	99	30.1	0.1559	0.0016	0.1556	0.1579	0.1562	0.154
4	149	30	0.1567	0.0017	0.1565	0.1588	0.1566	0.1548
5	199	30.1	0.1561	0.0015	0.1555	0.158	0.1564	0.1545
6	249	30.1	0.1562	0.0014	0.1557	0.158	0.1564	0.1546
7	299	30.1	0.156	0.0014	0.1557	0.1578	0.156	0.1545
8	349	29.9	0.1561	0.0014	0.1558	0.1577	0.1564	0.1544
9	399	29.9	0.1562	0.0014	0.156	0.1578	0.1563	0.1545
10	449	30.1	0.1561	0.0015	0.156	0.1579	0.1563	0.1543
Cycles / Well
D10	Time [s]	Temp. [°C]	Mean	StDev	0;1	1;1	1;0	0;0
1	0	30.2	0.1614	0.0022	0.1608	0.1646	0.1609	0.1595
2	49	30.1	0.1618	0.0024	0.1608	0.1652	0.1619	0.1594
3	99	30.1	0.1621	0.0021	0.1613	0.1651	0.162	0.16
4	149	30	0.1627	0.0021	0.1621	0.1656	0.1625	0.1606
5	199	30.1	0.1623	0.0024	0.1615	0.1656	0.1619	0.16
6	249	30.1	0.1624	0.0026	0.1613	0.1662	0.162	0.1602
7	299	30.1	0.1624	0.0027	0.1612	0.1662	0.1621	0.1602
8	349	29.9	0.1626	0.0027	0.1615	0.1665	0.1625	0.1601
9	399	29.9	0.1628	0.0026	0.1618	0.1665	0.1623	0.1606
10	449	30.1	0.1628	0.0026	0.1616	0.1665	0.1623	0.1606
Cycles / Well
E10	Time [s]	Temp. [°C]	Mean	StDev	0;1	1;1	1;0	0;0
1	0	30.2	0.1572	0.0006	0.1575	0.1579	0.1567	0.1567
2	49	30.1	0.1572	0.0007	0.1574	0.158	0.1566	0.1567
3	99	30.1	0.157	0.0006	0.1573	0.1577	0.1564	0.1565
4	149	30	0.1577	0.0006	0.1578	0.1586	0.1572	0.1574
5	199	30.1	0.1571	0.0006	0.1575	0.1577	0.1566	0.1566
6	249	30.1	0.1572	0.0006	0.1576	0.1578	0.1566	0.1568
7	299	30.1	0.1572	0.0007	0.1573	0.1582	0.1566	0.1567
8	349	29.9	0.1572	0.0008	0.1574	0.1583	0.1567	0.1565
9	399	29.9	0.1571	0.0006	0.1575	0.1578	0.1566	0.1567
10	449	30.1	0.1572	0.0006	0.1574	0.1579	0.1567	0.1567
Cycles / Well
F10	Time [s]	Temp. [°C]	Mean	StDev	0;1	1;1	1;0	0;0
1	0	30.2	0.1564	0.0008	0.157	0.1573	0.1558	0.1557
2	49	30.1	0.1562	0.0009	0.1568	0.1571	0.1557	0.1552
3	99	30.1	0.1564	0.0009	0.1569	0.1574	0.1557	0.1554
4	149	30	0.1569	0.0008	0.1575	0.1577	0.1565	0.156
5	199	30.1	0.1565	0.001	0.1568	0.1577	0.156	0.1555
6	249	30.1	0.1565	0.0008	0.1569	0.1574	0.1563	0.1555
7	299	30.1	0.1565	0.0009	0.157	0.1575	0.1559	0.1555
8	349	29.9	0.1564	0.001	0.1569	0.1576	0.1556	0.1553
9	399	29.9	0.1565	0.0009	0.157	0.1576	0.1561	0.1555
10	449	30.1	0.1564	0.001	0.1569	0.1575	0.1558	0.1554
Cycles / Well
G10	Time [s]	Temp. [°C]	Mean	StDev	0;1	1;1	1;0	0;0
1	0	30.2	0.1577	0.0006	0.1582	0.1583	0.1572	0.1573
2	49	30.1	0.1575	0.0007	0.1579	0.1583	0.1569	0.1569
3	99	30.1	0.1577	0.0007	0.1582	0.1584	0.1571	0.157
4	149	30	0.158	0.0008	0.1585	0.1589	0.1576	0.1572
5	199	30.1	0.1575	0.0008	0.1578	0.1585	0.1568	0.1567
6	249	30.1	0.1576	0.0008	0.1577	0.1587	0.1572	0.1568
7	299	30.1	0.1575	0.0006	0.1579	0.1581	0.1572	0.1569
8	349	29.9	0.1574	0.0006	0.1578	0.1581	0.157	0.1568
9	399	29.9	0.1575	0.0007	0.1579	0.1584	0.1571	0.1568
10	449	30.1	0.1574	0.0007	0.1578	0.1583	0.1568	0.1568
Cycles / Well
H10	Time [s]	Temp. [°C]	Mean	StDev	0;1	1;1	1;0	0;0
1	0	30.2	0.1614	0.0006	0.1615	0.1619	0.1606	0.1617
2	49	30.1	0.1611	0.0005	0.161	0.1616	0.1604	0.1614
3	99	30.1	0.161	0.0005	0.1611	0.1616	0.1603	0.161
4	149	30	0.1614	0.0004	0.1613	0.1618	0.1609	0.1615
5	199	30.1	0.1608	0.0006	0.1607	0.1615	0.16	0.161
6	249	30.1	0.1609	0.0006	0.1608	0.1616	0.1602	0.1608
7	299	30.1	0.1608	0.0006	0.1607	0.1616	0.1602	0.1607
8	349	29.9	0.1607	0.0007	0.1608	0.1614	0.1598	0.1608
9	399	29.9	0.1609	0.0007	0.1612	0.1616	0.16	0.1609
10	449	30.1	0.1608	0.0006	0.1609	0.1614	0.16	0.1609
Cycles / Well
A11	Time [s]	Temp. [°C]	Mean	StDev	0;1	1;1	1;0	0;0
1	0	30.2	0.1612	0.0013	0.1624	0.1621	0.1603	0.1599
2	49	30.1	0.161	0.0013	0.1619	0.1622	0.1603	0.1595
3	99	30.1	0.1612	0.0011	0.1623	0.1619	0.1608	0.1598
4	149	30	0.1618	0.0013	0.1628	0.163	0.1612	0.1603
5	199	30.1	0.1614	0.0013	0.1621	0.1626	0.161	0.1597
6	249	30.1	0.1614	0.0014	0.1623	0.1627	0.1611	0.1596
7	299	30.1	0.1614	0.0013	0.1622	0.1627	0.1613	0.1597
8	349	29.9	0.1613	0.0013	0.1622	0.1625	0.1611	0.1596
9	399	29.9	0.1613	0.0014	0.162	0.1627	0.1611	0.1595
10	449	30.1	0.1614	0.0014	0.1621	0.1628	0.161	0.1596
Cycles / Well
B11	Time [s]	Temp. [°C]	Mean	StDev	0;1	1;1	1;0	0;0
1	0	30.2	0.1591	0.0007	0.16	0.1593	0.1584	0.1589
2	49	30.1	0.159	0.0005	0.1595	0.1592	0.1583	0.1588
3	99	30.1	0.1594	0.0007	0.1601	0.1597	0.1586	0.159
4	149	30	0.16	0.0008	0.161	0.1602	0.1593	0.1594
5	199	30.1	0.1599	0.0008	0.1606	0.1606	0.159	0.1593
6	249	30.1	0.1598	0.001	0.1606	0.1609	0.159	0.159
7	299	30.1	0.1596	0.0012	0.1605	0.1609	0.1585	0.1586
8	349	29.9	0.1595	0.0009	0.1601	0.1605	0.1587	0.1588
9	399	29.9	0.1595	0.001	0.1603	0.1605	0.1586	0.1588
10	449	30.1	0.1597	0.0009	0.1604	0.1607	0.1589	0.1589
Cycles / Well
C11	Time [s]	Temp. [°C]	Mean	StDev	0;1	1;1	1;0	0;0
1	0	30.2	0.1609	0.0002	0.1608	0.1611	0.1611	0.1607
2	49	30.1	0.1605	0.0004	0.1606	0.1608	0.1608	0.1599
3	99	30.1	0.1607	0.0007	0.1605	0.161	0.1615	0.16
4	149	30	0.1614	0.0009	0.1607	0.1624	0.162	0.1607
5	199	30.1	0.1611	0.0005	0.1608	0.1616	0.1612	0.1607
6	249	30.1	0.1612	0.0007	0.1612	0.1618	0.1615	0.1603
7	299	30.1	0.1612	0.0009	0.161	0.1621	0.1616	0.1601
8	349	29.9	0.1612	0.0008	0.1612	0.162	0.1614	0.1601
9	399	29.9	0.1612	0.0006	0.1608	0.1619	0.1615	0.1605
10	449	30.1	0.1613	0.0007	0.1611	0.1621	0.1616	0.1604
Cycles / Well
D11	Time [s]	Temp. [°C]	Mean	StDev	0;1	1;1	1;0	0;0
1	0	30.2	0.1646	0.0014	0.1642	0.1664	0.1646	0.1631
2	49	30.1	0.1647	0.0012	0.1646	0.1663	0.1644	0.1634
3	99	30.1	0.1653	0.0021	0.1644	0.1682	0.1654	0.1632
4	149	30	0.1657	0.0022	0.165	0.1687	0.1655	0.1634
5	199	30.1	0.1652	0.0022	0.1642	0.1683	0.1651	0.1633
6	249	30.1	0.1652	0.0024	0.1641	0.1685	0.1653	0.163
7	299	30.1	0.1654	0.0021	0.1646	0.1683	0.1651	0.1634
8	349	29.9	0.1652	0.0022	0.1643	0.1682	0.1652	0.1631
9	399	29.9	0.1652	0.0022	0.1641	0.1684	0.1649	0.1633
10	449	30.1	0.1654	0.0023	0.1643	0.1687	0.1653	0.1634
Cycles / Well
E11	Time [s]	Temp. [°C]	Mean	StDev	0;1	1;1	1;0	0;0
1	0	30.2	0.1585	0.001	0.1588	0.1596	0.1583	0.1572
2	49	30.1	0.1582	0.0009	0.158	0.1594	0.1582	0.1571
3	99	30.1	0.1583	0.0011	0.1582	0.1597	0.1584	0.157
4	149	30	0.1588	0.0011	0.1588	0.1601	0.1588	0.1575
5	199	30.1	0.1581	0.001	0.158	0.1594	0.1579	0.157
6	249	30.1	0.1582	0.001	0.158	0.1595	0.1583	0.1571
7	299	30.1	0.1583	0.0011	0.1579	0.1597	0.1584	0.157
8	349	29.9	0.158	0.0011	0.1578	0.1594	0.1581	0.1568
9	399	29.9	0.1583	0.0012	0.1581	0.1599	0.1584	0.1571
10	449	30.1	0.1581	0.001	0.1577	0.1593	0.1583	0.157
Cycles / Well
F11	Time [s]	Temp. [°C]	Mean	StDev	0;1	1;1	1;0	0;0
1	0	30.2	0.1595	0.0007	0.1598	0.1602	0.1591	0.1587
2	49	30.1	0.1594	0.0007	0.1596	0.1601	0.1591	0.1586
3	99	30.1	0.1595	0.0007	0.1598	0.1604	0.1592	0.1587
4	149	30	0.1598	0.0008	0.1601	0.1606	0.1596	0.1587
5	199	30.1	0.1593	0.0006	0.1596	0.1599	0.1591	0.1585
6	249	30.1	0.1594	0.0008	0.1595	0.1602	0.1593	0.1584
7	299	30.1	0.1593	0.0008	0.1594	0.1603	0.1591	0.1584
8	349	29.9	0.1593	0.0007	0.1594	0.1601	0.1594	0.1584
9	399	29.9	0.1594	0.0008	0.1594	0.1604	0.1595	0.1585
10	449	30.1	0.1595	0.0007	0.1592	0.1604	0.1595	0.1587
Cycles / Well
G11	Time [s]	Temp. [°C]	Mean	StDev	0;1	1;1	1;0	0;0
1	0	30.2	0.1619	0.0011	0.1624	0.1624	0.1625	0.1601
2	49	30.1	0.1613	0.0011	0.1621	0.1624	0.1609	0.16
3	99	30.1	0.1622	0.0013	0.1623	0.163	0.1631	0.1603
4	149	30	0.1619	0.0009	0.1624	0.1628	0.1615	0.1607
5	199	30.1	0.1614	0.001	0.1621	0.1623	0.161	0.1602
6	249	30.1	0.1612	0.0012	0.1622	0.1624	0.1606	0.1598
7	299	30.1	0.1613	0.0011	0.1621	0.1623	0.1607	0.1601
8	349	29.9	0.1613	0.0009	0.1619	0.1621	0.1613	0.1601
9	399	29.9	0.1613	0.0009	0.162	0.1621	0.1611	0.1601
10	449	30.1	0.1623	0.0013	0.1617	0.1622	0.1611	0.1641
Cycles / Well
H11	Time [s]	Temp. [°C]	Mean	StDev	0;1	1;1	1;0	0;0
1	0	30.2	0.161	0.0016	0.1603	0.1628	0.1618	0.1591
2	49	30.1	0.1609	0.0016	0.16	0.1625	0.1618	0.1591
3	99	30.1	0.161	0.002	0.1598	0.1636	0.1615	0.159
4	149	30	0.1612	0.0017	0.1602	0.1633	0.1618	0.1595
5	199	30.1	0.1607	0.0017	0.1597	0.1627	0.1615	0.159
6	249	30.1	0.1607	0.002	0.1597	0.1633	0.1613	0.1587
7	299	30.1	0.1607	0.002	0.1597	0.1633	0.1613	0.1587
8	349	29.9	0.161	0.0027	0.1598	0.1647	0.1612	0.1584
9	399	29.9	0.1611	0.0027	0.1598	0.1647	0.1613	0.1585
10	449	30.1	0.1616	0.0035	0.16	0.1666	0.1612	0.1584
Cycles / Well
A12	Time [s]	Temp. [°C]	Mean	StDev	0;1	1;1	1;0	0;0
1	0	30.2	0.1616	0.0012	0.1618	0.1632	0.1611	0.1604
2	49	30.1	0.1616	0.0012	0.1614	0.1627	0.1623	0.16
3	99	30.1	0.162	0.0012	0.162	0.1634	0.162	0.1605
4	149	30	0.1624	0.0013	0.1624	0.164	0.1625	0.1607
5	199	30.1	0.1619	0.0015	0.1618	0.1637	0.162	0.1601
6	249	30.1	0.1619	0.0014	0.1618	0.1636	0.1618	0.1602
7	299	30.1	0.1619	0.0013	0.1619	0.1635	0.1618	0.1603
8	349	29.9	0.1618	0.0015	0.1618	0.1634	0.1621	0.1597
9	399	29.9	0.162	0.0013	0.162	0.1635	0.1622	0.1603
10	449	30.1	0.1619	0.0013	0.1618	0.1635	0.1622	0.1602
Cycles / Well
B12	Time [s]	Temp. [°C]	Mean	StDev	0;1	1;1	1;0	0;0
1	0	30.2	0.1601	0.0009	0.1601	0.1613	0.1595	0.1594
2	49	30.1	0.1605	0.0005	0.1603	0.1612	0.1604	0.1599
3	99	30.1	0.1608	0.0011	0.1606	0.1625	0.1603	0.16
4	149	30	0.1612	0.0012	0.161	0.1629	0.1607	0.1602
5	199	30.1	0.1607	0.0011	0.1607	0.162	0.1604	0.1595
6	249	30.1	0.1608	0.0013	0.1605	0.1627	0.1603	0.1596
7	299	30.1	0.1607	0.0013	0.1605	0.1625	0.1603	0.1595
8	349	29.9	0.1606	0.0012	0.1603	0.1623	0.1601	0.1596
9	399	29.9	0.1607	0.0012	0.1604	0.1624	0.1603	0.1595
10	449	30.1	0.1606	0.0014	0.1603	0.1625	0.1604	0.1593
Cycles / Well
C12	Time [s]	Temp. [°C]	Mean	StDev	0;1	1;1	1;0	0;0
1	0	30.2	0.1601	0.0009	0.1603	0.1613	0.1598	0.1591
2	49	30.1	0.1601	0.0014	0.16	0.1614	0.1609	0.1581
3	99	30.1	0.1603	0.0013	0.1601	0.1619	0.1605	0.1587
4	149	30	0.1608	0.0017	0.1602	0.1628	0.1614	0.1589
5	199	30.1	0.16	0.0016	0.1597	0.1621	0.1602	0.1581
6	249	30.1	0.1602	0.0016	0.1599	0.1621	0.1605	0.1582
7	299	30.1	0.1602	0.0016	0.1599	0.1622	0.1605	0.1582
8	349	29.9	0.1604	0.0016	0.1602	0.1623	0.1606	0.1585
9	399	29.9	0.1605	0.0017	0.1603	0.1626	0.1607	0.1585
10	449	30.1	0.1604	0.0017	0.1601	0.1626	0.1605	0.1585
Cycles / Well
D12	Time [s]	Temp. [°C]	Mean	StDev	0;1	1;1	1;0	0;0
1	0	30.2	0.1682	0.0023	0.167	0.1715	0.1682	0.1662
2	49	30.1	0.168	0.0021	0.1669	0.1705	0.1689	0.1659
3	99	30.1	0.1689	0.0015	0.1674	0.1711	0.1686	0.1687
4	149	30	0.1687	0.002	0.1676	0.1712	0.1695	0.1666
5	199	30.1	0.1704	0.0027	0.1739	0.1712	0.1684	0.1682
6	249	30.1	0.1706	0.0016	0.1723	0.1713	0.1684	0.1704
7	299	30.1	0.1703	0.0018	0.1677	0.1711	0.1716	0.1709
8	349	29.9	0.1693	0.0016	0.1676	0.171	0.1683	0.1703
9	399	29.9	0.1703	0.0014	0.1694	0.1717	0.1688	0.1712
10	449	30.1	0.1698	0.003	0.173	0.1716	0.1683	0.1665
Cycles / Well
E12	Time [s]	Temp. [°C]	Mean	StDev	0;1	1;1	1;0	0;0
1	0	30.2	0.1635	0.002	0.1629	0.166	0.1638	0.1611
2	49	30.1	0.1631	0.002	0.1624	0.1655	0.1639	0.1609
3	99	30.1	0.1633	0.0022	0.1623	0.1659	0.1639	0.1609
4	149	30	0.1635	0.0025	0.1622	0.1665	0.1645	0.1608
5	199	30.1	0.1629	0.0026	0.1616	0.166	0.164	0.1602
6	249	30.1	0.1629	0.0026	0.1617	0.1661	0.1637	0.16
7	299	30.1	0.1629	0.0025	0.1616	0.1658	0.1638	0.1602
8	349	29.9	0.1628	0.0025	0.1615	0.1658	0.1638	0.1601
9	399	29.9	0.1627	0.0022	0.1616	0.1655	0.1634	0.1604
10	449	30.1	0.1626	0.0024	0.1613	0.1656	0.1634	0.1601
Cycles / Well
F12	Time [s]	Temp. [°C]	Mean	StDev	0;1	1;1	1;0	0;0
1	0	30.2	0.1628	0.0009	0.1625	0.1639	0.1629	0.1618
2	49	30.1	0.1627	0.001	0.1622	0.1639	0.163	0.1616
3	99	30.1	0.1625	0.0015	0.1622	0.1642	0.1629	0.1607
4	149	30	0.1629	0.0016	0.1626	0.1647	0.1635	0.1609
5	199	30.1	0.1622	0.0014	0.1617	0.1638	0.1625	0.1606
6	249	30.1	0.1622	0.0014	0.162	0.1637	0.1627	0.1605
7	299	30.1	0.1622	0.0012	0.1619	0.1636	0.1625	0.1607
8	349	29.9	0.162	0.0011	0.1618	0.1634	0.1622	0.1607
9	399	29.9	0.1621	0.0011	0.1621	0.1634	0.162	0.1607
10	449	30.1	0.1621	0.0011	0.1622	0.1634	0.1618	0.1609
Cycles / Well
G12	Time [s]	Temp. [°C]	Mean	StDev	0;1	1;1	1;0	0;0
1	0	30.2	0.165	0.0014	0.1641	0.1669	0.1653	0.1637
2	49	30.1	0.1648	0.0016	0.1638	0.1668	0.1653	0.1631
3	99	30.1	0.1648	0.0016	0.1636	0.1667	0.1655	0.1634
4	149	30	0.1651	0.0014	0.1639	0.1666	0.166	0.1638
5	199	30.1	0.1646	0.0016	0.1633	0.1663	0.1657	0.1632
6	249	30.1	0.1644	0.0016	0.1631	0.1664	0.1651	0.1631
7	299	30.1	0.1646	0.0015	0.1635	0.1661	0.1655	0.1631
8	349	29.9	0.1644	0.0016	0.1631	0.166	0.1656	0.1631
9	399	29.9	0.1645	0.0017	0.163	0.1664	0.1653	0.1632
10	449	30.1	0.1645	0.0017	0.1632	0.1663	0.1655	0.1628
Cycles / Well
H12	Time [s]	Temp. [°C]	Mean	StDev	0;1	1;1	1;0	0;0
1	0	30.2	0.171	0.0014	0.169	0.1724	0.1716	0.1708
2	49	30.1	0.1708	0.0016	0.1688	0.1726	0.1715	0.1703
3	99	30.1	0.1709	0.0016	0.1687	0.1725	0.1717	0.1706
4	149	30	0.1711	0.0017	0.169	0.1727	0.1721	0.1706
5	199	30.1	0.1706	0.0018	0.1684	0.1725	0.1717	0.17
6	249	30.1	0.1706	0.0017	0.1684	0.1723	0.1716	0.1699
7	299	30.1	0.1707	0.0019	0.1684	0.1726	0.1717	0.1701
8	349	29.9	0.1705	0.0016	0.1685	0.1722	0.1715	0.17
9	399	29.9	0.1705	0.0017	0.1685	0.1723	0.1714	0.1699
10	449	30.1	0.1705	0.0017	0.1687	0.1724	0.1712	0.1697
End Time:	29/01/2016 12:09:54

## Sheet: Assay 5
		pH	Rep1	Rep2	Rep3	Blank1	Blank2	Blank3		Avg Rate	Stdev	Avg Blank	Stdev		pH	Blank sub	Stdev
Tris 8.6	A	8.6	0.00234984	0.0022745	0.00227972	-1.42169e-06	-1.51806e-06	5.6834e-07		0.00230135	4.20686e-05	-7.90469e-07	1.17775e-06		8.6	0.00230214	4.20851e-05
Tris 8.8	B	8.8	0.00212971	0.0021166	0.00214902	-7.41518e-07	-9.35541e-07	-1.05747e-06		0.00213177	1.63071e-05	-9.11509e-07	1.59339e-07		8.8	0.00213269	1.63079e-05
Tris 9.0	C	9	0.00199179	0.00188982	0.00197983	-1.15375e-06	-8.6236e-07	-1.05751e-06		0.00195382	5.57416e-05	-1.02454e-06	1.48466e-07		9	0.00195484	5.57418e-05
TrisHCl 7.5	D	7.5	0.00204146	0.00194847	0.00200116	1.05569e-06	2.05088e-06	1.59009e-06		0.00199703	4.66315e-05	1.56556e-06	4.98047e-07		7.5	0.00199547	4.66341e-05
Boric acid 8.8	E	8.8	0.00112804	0.00107968	0.00112255	-1.45639e-06	-1.58921e-06	-1.84503e-06		0.00111009	2.64763e-05	-1.63021e-06	1.97538e-07		8.8	0.00111172	2.6477e-05
Boric acid 9.2	F	9.2	0.000486919	0.000494017	0.00050053	-1.68709e-06	-1.56662e-06	-2.26823e-06		0.000493822	6.8078e-06	-1.84065e-06	3.75167e-07		9.2	0.000495663	6.81813e-06
Boric acid 9.6	G	9.6	0.000180757	0.000177525	0.000177222	-2.88869e-06	-2.88858e-06	-9.56982e-07		0.000178501	1.95931e-06	-2.24475e-06	1.11524e-06		9.6	0.000180746	2.25447e-06
Boric acid 10	H	10	6.1846e-05	6.17697e-05	5.84448e-05	-1.01926e-06	-9.10313e-07	-9.96597e-07		6.06868e-05	1.94201e-06	-9.75389e-07	5.74848e-08		10	6.16622e-05	1.94286e-06
Cycles / Well
A1	Time [s]	Temp. [°C]	Mean	StDev	0;1	1;1	1;0	0;0			A1	A2	A3	A4	A5	A6
1	0	30.3	0.251	0.0021	0.2506	0.2542	0.2496	0.2497		0	0.251	0.2396	0.2538	0.1566	0.1616	0.1553
2	49	30	0.3785	0.0097	0.3743	0.3888	0.3837	0.3672		49	0.3785	0.3665	0.3816	0.1573	0.1618	0.1561
3	99	30.1	0.5042	0.0136	0.497	0.5162	0.5152	0.4887		99	0.5042	0.4888	0.5047	0.1566	0.1614	0.1557
4	149	30.1	0.6273	0.0167	0.6192	0.6422	0.6401	0.6077		149	0.6273	0.6072	0.6241	0.1568	0.162	0.1562
5	199	30.1	0.7457	0.0175	0.7393	0.7601	0.7595	0.7239		199	0.7457	0.7218	0.7392	0.1565	0.1614	0.1559
6	249	30.2	0.8633	0.0191	0.8566	0.8778	0.8796	0.8393		249	0.8633	0.8348	0.8522	0.1565	0.1613	0.1557
7	298.9	30.1	0.9784	0.0204	0.9721	0.9936	0.9956	0.9523		298.9	0.9784	0.9457	0.9639	0.1566	0.1614	0.1561
8	348.9	30.1	1.0908	0.0218	1.084	1.1064	1.1097	1.0629		348.9	1.0908	1.0511	1.0719	0.1566	0.1613	0.1559
9	398.9	30	1.2001	0.0235	1.1926	1.2173	1.2202	1.1701		398.9	1.2001	1.1613	1.1776	0.1561	0.161	0.1558
10	448.9	30.1	1.3071	0.0251	1.2999	1.324	1.3296	1.2748		448.9	1.3071	1.2658	1.2807	0.1563	0.1611	0.156
										Slope	0.00234984	0.0022745	0.00227972	-1.42169e-06	-1.51806e-06	5.6834e-07
Cycles / Well										Rsq	0.999154	0.999091	0.998886	0.46763	0.57734	0.106983
B1	Time [s]	Temp. [°C]	Mean	StDev	0;1	1;1	1;0	0;0			B1	B2	B3	B4	B5	B6
1	0	30.3	0.2664	0.0073	0.2586	0.2729	0.2724	0.2617		0	0.2664	0.2567	0.2423	0.1537	0.1514	0.1543
2	49	30	0.386	0.0213	0.3687	0.397	0.4106	0.3677		49	0.386	0.3741	0.3621	0.1541	0.152	0.1549
3	99	30.1	0.4989	0.0253	0.4784	0.5124	0.5279	0.4771		99	0.4989	0.4894	0.4786	0.1537	0.1513	0.1543
4	149	30.1	0.6095	0.0282	0.5873	0.6235	0.6424	0.5848		149	0.6095	0.6013	0.5915	0.154	0.1517	0.1546
5	199	30.1	0.717	0.0305	0.6936	0.7327	0.7522	0.6893		199	0.717	0.7069	0.701	0.1539	0.1508	0.1545
6	249	30.2	0.8233	0.0324	0.7991	0.8419	0.8594	0.7929		249	0.8233	0.8118	0.8072	0.1534	0.1515	0.154
7	298.9	30.1	0.9275	0.0349	0.9016	0.9484	0.9656	0.8945		298.9	0.9275	0.9148	0.9116	0.1539	0.1512	0.1545
8	348.9	30.1	1.0291	0.0365	1.002	1.0521	1.068	0.9942		348.9	1.0291	1.0162	1.0135	0.1537	0.1515	0.1541
9	398.9	30	1.1292	0.0398	1.1003	1.1542	1.1717	1.0908		398.9	1.1292	1.1144	1.1126	0.1536	0.151	0.1543
10	448.9	30.1	1.2256	0.0392	1.1988	1.2519	1.2659	1.186		448.9	1.2256	1.2097	1.2102	0.1535	0.1513	0.154
										Slope	0.00212971	0.0021166	0.00214902	-7.41518e-07	-9.35541e-07	-1.05747e-06
Cycles / Well										Rsq	0.999097	0.998884	0.998826	0.254147	0.17293	0.317244
C1	Time [s]	Temp. [°C]	Mean	StDev	0;1	1;1	1;0	0;0			C1	C2	C3	C4	C5	C6
1	0	30.3	0.2641	0.008	0.2577	0.2736	0.2677	0.2572		0	0.2641	0.2493	0.2427	0.158	0.156	0.1529
2	49	30	0.3752	0.0202	0.3579	0.3922	0.3933	0.3576		49	0.3752	0.3548	0.3524	0.158	0.1561	0.1533
3	99	30.1	0.4811	0.0259	0.4586	0.5016	0.5054	0.4589		99	0.4811	0.4578	0.4577	0.158	0.1562	0.153
4	149	30.1	0.586	0.0299	0.5606	0.6105	0.6133	0.5596		149	0.586	0.5559	0.5602	0.1584	0.1562	0.1534
5	199	30.1	0.6842	0.0301	0.659	0.7048	0.7151	0.6577		199	0.6842	0.6492	0.6603	0.1578	0.1557	0.1529
6	249	30.2	0.7837	0.0332	0.7559	0.8058	0.8184	0.7546		249	0.7837	0.7434	0.7587	0.1574	0.156	0.1529
7	298.9	30.1	0.8815	0.0352	0.8519	0.9051	0.9181	0.8508		298.9	0.8815	0.8361	0.8556	0.1581	0.1557	0.1532
8	348.9	30.1	0.9765	0.0368	0.9463	1.0014	1.0145	0.9436		348.9	0.9765	0.9265	0.9503	0.1576	0.1558	0.1529
9	398.9	30	1.0701	0.0384	1.038	1.097	1.1092	1.0362		398.9	1.0701	1.0147	1.043	0.1575	0.1558	0.1526
10	448.9	30.1	1.1622	0.0408	1.1296	1.1894	1.2046	1.1251		448.9	1.1622	1.1018	1.1349	0.1577	0.1558	0.1526
										Slope	0.00199179	0.00188982	0.00197983	-1.15375e-06	-8.6236e-07	-1.05751e-06
Cycles / Well										Rsq	0.999165	0.999058	0.999214	0.324009	0.448541	0.358844
D1	Time [s]	Temp. [°C]	Mean	StDev	0;1	1;1	1;0	0;0			D1	D2	D3	D4	D5	D6
1	0	30.3	0.3093	0.0098	0.3005	0.3186	0.317	0.3013		0	0.3093	0.2893	0.2769	0.1608	0.1591	0.1571
2	49	30	0.4313	0.0231	0.4107	0.4479	0.4544	0.4123		49	0.4313	0.4056	0.3982	0.161	0.1591	0.1572
3	99	30.1	0.5445	0.0281	0.5195	0.5614	0.5752	0.5217		99	0.5445	0.5154	0.5104	0.1608	0.1595	0.1572
4	149	30.1	0.6535	0.0314	0.6258	0.6719	0.6881	0.6281		149	0.6535	0.6196	0.6191	0.1613	0.16	0.1575
5	199	30.1	0.7572	0.033	0.7283	0.7777	0.7928	0.73		199	0.7572	0.7194	0.7236	0.1608	0.1591	0.1572
6	249	30.2	0.8612	0.04	0.826	0.8847	0.9053	0.8286		249	0.8612	0.8161	0.8218	0.1611	0.1605	0.1575
7	298.9	30.1	0.9591	0.0431	0.9206	0.9898	1.0025	0.9234		298.9	0.9591	0.9103	0.9165	0.1615	0.1599	0.1577
8	348.9	30.1	1.0527	0.0443	1.0132	1.0835	1.098	1.0161		348.9	1.0527	1.0017	1.0074	0.1612	0.1598	0.1575
9	398.9	30	1.1409	0.0441	1.1042	1.164	1.1916	1.1036		398.9	1.1409	1.0836	1.0951	0.1608	0.1596	0.1577
10	448.9	30.1	1.2305	0.0497	1.1868	1.2659	1.2806	1.1889		448.9	1.2305	1.1679	1.1807	0.1616	0.1603	0.1579
										Slope	0.00204146	0.00194847	0.00200116	1.05569e-06	2.05088e-06	1.59009e-06
Cycles / Well										Rsq	0.997424	0.997164	0.996821	0.276509	0.381275	0.806255
E1	Time [s]	Temp. [°C]	Mean	StDev	0;1	1;1	1;0	0;0			E1	E2	E3	E4	E5	E6
1	0	30.3	0.2403	0.0129	0.2291	0.2541	0.2485	0.2296		0	0.2403	0.2343	0.2607	0.1558	0.1526	0.1529
2	49	30	0.3083	0.0249	0.2871	0.3262	0.3334	0.2867		49	0.3083	0.2984	0.3284	0.1556	0.1521	0.1528
3	99	30.1	0.3701	0.0297	0.3445	0.3906	0.4005	0.3447		99	0.3701	0.3585	0.3891	0.1555	0.1521	0.1526
4	149	30.1	0.4303	0.0332	0.4019	0.452	0.4654	0.4019		149	0.4303	0.4151	0.4474	0.1558	0.1525	0.1528
5	199	30.1	0.4881	0.0367	0.4566	0.5204	0.5194	0.4559		199	0.4881	0.4712	0.5052	0.1553	0.1519	0.1524
6	249	30.2	0.5457	0.0407	0.5106	0.5786	0.5833	0.5103		249	0.5457	0.5244	0.5606	0.1552	0.1519	0.1523
7	298.9	30.1	0.5987	0.0404	0.564	0.6334	0.6339	0.5634		298.9	0.5987	0.5766	0.6143	0.1555	0.152	0.1526
8	348.9	30.1	0.6513	0.0418	0.6157	0.6839	0.6908	0.6146		348.9	0.6513	0.6272	0.6678	0.1554	0.1521	0.1523
9	398.9	30	0.7002	0.0401	0.6663	0.7379	0.7319	0.6649		398.9	0.7002	0.6738	0.718	0.155	0.1516	0.1521
10	448.9	30.1	0.7494	0.0418	0.7142	0.7735	0.796	0.7141		448.9	0.7494	0.7217	0.7687	0.1551	0.1517	0.152
										Slope	0.00112804	0.00107968	0.00112255	-1.45639e-06	-1.58921e-06	-1.84503e-06
Cycles / Well										Rsq	0.997452	0.997682	0.998205	0.645367	0.58696	0.817952
F1	Time [s]	Temp. [°C]	Mean	StDev	0;1	1;1	1;0	0;0			F1	F2	F3	F4	F5	F6
1	0	30.3	0.2068	0.015	0.1943	0.2237	0.2151	0.194		0	0.2068	0.2044	0.2037	0.1573	0.1546	0.1522
2	49	30	0.2378	0.0234	0.2174	0.2582	0.2581	0.2178		49	0.2378	0.2338	0.2336	0.1572	0.1547	0.1518
3	99	30.1	0.2645	0.0268	0.2419	0.2833	0.2916	0.2411		99	0.2645	0.2591	0.2605	0.1569	0.1545	0.1514
4	149	30.1	0.2892	0.0284	0.2652	0.3078	0.3192	0.2647		149	0.2892	0.2847	0.2881	0.1573	0.1549	0.1516
5	199	30.1	0.3126	0.0292	0.2875	0.332	0.3433	0.2877		199	0.3126	0.3082	0.313	0.1568	0.1543	0.151
6	249	30.2	0.3378	0.0309	0.3117	0.3613	0.3677	0.3105		249	0.3378	0.3342	0.3377	0.1567	0.1543	0.151
7	298.9	30.1	0.3624	0.0332	0.3347	0.3898	0.3926	0.3326		298.9	0.3624	0.361	0.361	0.157	0.1546	0.1512
8	348.9	30.1	0.3833	0.0322	0.3569	0.4077	0.4144	0.3542		348.9	0.3833	0.3828	0.3848	0.1567	0.1543	0.151
9	398.9	30	0.4081	0.0368	0.3775	0.4396	0.4403	0.3749		398.9	0.4081	0.4048	0.4077	0.1564	0.1539	0.151
10	448.9	30.1	0.4269	0.0343	0.3989	0.4488	0.4635	0.3964		448.9	0.4269	0.4266	0.4304	0.1566	0.154	0.1511
										Slope	0.000486919	0.000494017	0.00050053	-1.68709e-06	-1.56662e-06	-2.26823e-06
Cycles / Well										Rsq	0.997666	0.998568	0.998085	0.689551	0.580905	0.67789
G1	Time [s]	Temp. [°C]	Mean	StDev	0;1	1;1	1;0	0;0			G1	G2	G3	G4	G5	G6
1	0	30.3	0.1889	0.0188	0.1727	0.209	0.2008	0.1731		0	0.1889	0.1877	0.1837	0.1572	0.1538	0.1553
2	49	30	0.1997	0.023	0.1807	0.2133	0.225	0.1797		49	0.1997	0.1996	0.196	0.157	0.1537	0.1547
3	99	30.1	0.2095	0.0258	0.1883	0.2223	0.2397	0.1877		99	0.2095	0.2069	0.2063	0.1567	0.1534	0.1544
4	149	30.1	0.2219	0.0305	0.1962	0.2404	0.2551	0.1959		149	0.2219	0.2164	0.2161	0.157	0.1535	0.1548
5	199	30.1	0.2288	0.0294	0.2033	0.2493	0.2588	0.2038		199	0.2288	0.2224	0.2237	0.1564	0.1528	0.1544
6	249	30.2	0.2399	0.0339	0.2107	0.2643	0.2737	0.2108		249	0.2399	0.2333	0.2327	0.1562	0.1528	0.1545
7	298.9	30.1	0.2474	0.0335	0.2182	0.2753	0.2776	0.2185		298.9	0.2474	0.2395	0.2407	0.1566	0.1529	0.1549
8	348.9	30.1	0.256	0.0354	0.2256	0.2818	0.2912	0.2255		348.9	0.256	0.251	0.2481	0.1562	0.1528	0.1546
9	398.9	30	0.264	0.0364	0.2328	0.2874	0.3026	0.2331		398.9	0.264	0.2608	0.2571	0.1557	0.1524	0.1544
10	448.9	30.1	0.2688	0.0336	0.2399	0.2905	0.3044	0.2403		448.9	0.2688	0.2692	0.266	0.156	0.1527	0.1545
										Slope	0.000180757	0.000177525	0.000177222	-2.88869e-06	-2.88858e-06	-9.56982e-07
Cycles / Well										Rsq	0.992531	0.997271	0.995918	0.809583	0.834719	0.252839
H1	Time [s]	Temp. [°C]	Mean	StDev	0;1	1;1	1;0	0;0			H1	H2	H3	H4	H5	H6
1	0	30.3	0.1922	0.0259	0.1681	0.2138	0.2154	0.1715		0	0.1922	0.1832	0.1846	0.165	0.1562	0.1572
2	49	30	0.1966	0.0292	0.1703	0.2127	0.2295	0.1737		49	0.1966	0.1886	0.1896	0.1648	0.1562	0.1575
3	99	30.1	0.2001	0.0308	0.1731	0.2163	0.2355	0.1757		99	0.2001	0.1924	0.1934	0.1646	0.1559	0.1573
4	149	30.1	0.2027	0.0306	0.1755	0.2203	0.2367	0.1782		149	0.2027	0.1953	0.1965	0.165	0.1563	0.1577
5	199	30.1	0.2092	0.0353	0.1778	0.2366	0.2426	0.1796		199	0.2092	0.1999	0.2	0.1646	0.1558	0.1572
6	249	30.2	0.2135	0.0373	0.1805	0.2445	0.2471	0.182		249	0.2135	0.2039	0.2049	0.1645	0.1558	0.1571
7	298.9	30.1	0.2148	0.0364	0.1822	0.2444	0.2481	0.1844		298.9	0.2148	0.2065	0.2063	0.1649	0.156	0.1574
8	348.9	30.1	0.2153	0.0352	0.1836	0.2421	0.2493	0.1863		348.9	0.2153	0.2081	0.2074	0.1646	0.156	0.1572
9	398.9	30	0.2188	0.0373	0.1857	0.2429	0.2584	0.1882		398.9	0.2188	0.2095	0.2093	0.1643	0.1557	0.1568
10	448.9	30.1	0.2186	0.035	0.1874	0.2411	0.2559	0.1901		448.9	0.2186	0.2106	0.2112	0.1645	0.1558	0.157
										Slope	6.1846e-05	6.17697e-05	5.84448e-05	-1.01926e-06	-9.10313e-07	-9.96597e-07
Cycles / Well										Rsq	0.947853	0.960157	0.961763	0.430789	0.44735	0.349804
A2	Time [s]	Temp. [°C]	Mean	StDev	0;1	1;1	1;0	0;0
1	0	30.3	0.2396	0.0025	0.2389	0.2434	0.2382	0.238
2	49	30	0.3665	0.0114	0.3582	0.3758	0.3768	0.3553
3	99	30.1	0.4888	0.0171	0.4749	0.5014	0.5056	0.4733
4	149	30.1	0.6072	0.0198	0.5922	0.6212	0.6272	0.5883
5	199	30.1	0.7218	0.0218	0.7059	0.7365	0.7442	0.7005
6	249	30.2	0.8348	0.0227	0.819	0.8492	0.8587	0.812
7	298.9	30.1	0.9457	0.0246	0.9293	0.9617	0.9713	0.9205
8	348.9	30.1	1.0511	0.0306	1.0309	1.059	1.0909	1.0237
9	398.9	30	1.1613	0.0274	1.1452	1.1713	1.195	1.1336
10	448.9	30.1	1.2658	0.03	1.2479	1.2821	1.299	1.2341
Cycles / Well
B2	Time [s]	Temp. [°C]	Mean	StDev	0;1	1;1	1;0	0;0
1	0	30.3	0.2567	0.0091	0.2494	0.2667	0.2621	0.2486
2	49	30	0.3741	0.0187	0.3578	0.3852	0.3948	0.3587
3	99	30.1	0.4894	0.0243	0.4695	0.5038	0.5161	0.4682
4	149	30.1	0.6013	0.029	0.5775	0.6196	0.6326	0.5758
5	199	30.1	0.7069	0.0301	0.6834	0.7214	0.7423	0.6804
6	249	30.2	0.8118	0.0319	0.7874	0.8277	0.8489	0.783
7	298.9	30.1	0.9148	0.034	0.8885	0.933	0.9536	0.884
8	348.9	30.1	1.0162	0.0367	0.9885	1.0351	1.0585	0.9826
9	398.9	30	1.1144	0.0382	1.0853	1.1354	1.1576	1.0793
10	448.9	30.1	1.2097	0.0386	1.1813	1.2329	1.2519	1.1729
Cycles / Well
C2	Time [s]	Temp. [°C]	Mean	StDev	0;1	1;1	1;0	0;0
1	0	30.3	0.2493	0.0083	0.2427	0.2586	0.254	0.242
2	49	30	0.3548	0.0194	0.338	0.3655	0.3768	0.3389
3	99	30.1	0.4578	0.0262	0.4363	0.4711	0.4883	0.4355
4	149	30.1	0.5559	0.0289	0.5329	0.5707	0.5893	0.5305
5	199	30.1	0.6492	0.029	0.627	0.6602	0.6852	0.6244
6	249	30.2	0.7434	0.031	0.7197	0.7557	0.7815	0.7166
7	298.9	30.1	0.8361	0.0334	0.8106	0.8498	0.8768	0.8071
8	348.9	30.1	0.9265	0.0348	0.9004	0.9412	0.9688	0.8956
9	398.9	30	1.0147	0.036	0.9873	1.0306	1.058	0.9829
10	448.9	30.1	1.1018	0.0377	1.0739	1.1187	1.1469	1.0676
Cycles / Well
D2	Time [s]	Temp. [°C]	Mean	StDev	0;1	1;1	1;0	0;0
1	0	30.3	0.2893	0.0103	0.2802	0.3007	0.2953	0.2811
2	49	30	0.4056	0.0207	0.3871	0.4208	0.426	0.3885
3	99	30.1	0.5154	0.0261	0.4922	0.5344	0.5413	0.4938
4	149	30.1	0.6196	0.0288	0.5944	0.6387	0.6498	0.5954
5	199	30.1	0.7194	0.0315	0.6917	0.7407	0.7521	0.6931
6	249	30.2	0.8161	0.0345	0.7858	0.8399	0.8516	0.7873
7	298.9	30.1	0.9103	0.0379	0.8771	0.9372	0.9484	0.8783
8	348.9	30.1	1.0017	0.0407	0.9673	1.0346	1.0392	0.9657
9	398.9	30	1.0836	0.0382	1.0516	1.1099	1.1229	1.0502
10	448.9	30.1	1.1679	0.0431	1.1312	1.1996	1.2105	1.1303
Cycles / Well
E2	Time [s]	Temp. [°C]	Mean	StDev	0;1	1;1	1;0	0;0
1	0	30.3	0.2343	0.0137	0.2217	0.2477	0.2445	0.2233
2	49	30	0.2984	0.0248	0.2774	0.3147	0.3245	0.277
3	99	30.1	0.3585	0.0291	0.3339	0.38	0.3873	0.3329
4	149	30.1	0.4151	0.031	0.3896	0.4351	0.4479	0.3876
5	199	30.1	0.4712	0.0341	0.4432	0.4972	0.504	0.4403
6	249	30.2	0.5244	0.0354	0.4956	0.549	0.5606	0.4924
7	298.9	30.1	0.5766	0.0356	0.5482	0.604	0.6106	0.5435
8	348.9	30.1	0.6272	0.0372	0.5985	0.6492	0.6681	0.593
9	398.9	30	0.6738	0.0347	0.6477	0.6948	0.7116	0.6412
10	448.9	30.1	0.7217	0.0355	0.6948	0.7428	0.7606	0.6885
Cycles / Well
F2	Time [s]	Temp. [°C]	Mean	StDev	0;1	1;1	1;0	0;0
1	0	30.3	0.2044	0.0169	0.1895	0.2203	0.2177	0.19
2	49	30	0.2338	0.023	0.2141	0.2513	0.256	0.2138
3	99	30.1	0.2591	0.0252	0.2377	0.2753	0.2859	0.2375
4	149	30.1	0.2847	0.028	0.261	0.3021	0.315	0.2608
5	199	30.1	0.3082	0.0291	0.2831	0.3265	0.3395	0.2836
6	249	30.2	0.3342	0.0327	0.3059	0.3604	0.3645	0.3059
7	298.9	30.1	0.361	0.0374	0.3285	0.3948	0.3918	0.3288
8	348.9	30.1	0.3828	0.037	0.3507	0.4161	0.4135	0.3507
9	398.9	30	0.4048	0.0377	0.3722	0.4358	0.4391	0.3721
10	448.9	30.1	0.4266	0.038	0.3939	0.4574	0.4616	0.3934
Cycles / Well
G2	Time [s]	Temp. [°C]	Mean	StDev	0;1	1;1	1;0	0;0
1	0	30.3	0.1877	0.0216	0.168	0.2092	0.2035	0.1702
2	49	30	0.1996	0.0276	0.1753	0.2158	0.2301	0.1771
3	99	30.1	0.2069	0.0276	0.1827	0.2218	0.2382	0.1847
4	149	30.1	0.2164	0.0296	0.1908	0.2319	0.2505	0.1925
5	199	30.1	0.2224	0.0278	0.198	0.2384	0.2534	0.1999
6	249	30.2	0.2333	0.0317	0.2054	0.2538	0.2668	0.207
7	298.9	30.1	0.2395	0.0304	0.2133	0.2564	0.2739	0.2146
8	348.9	30.1	0.251	0.0349	0.2205	0.2775	0.2847	0.2214
9	398.9	30	0.2608	0.0377	0.2275	0.2926	0.2943	0.2289
10	448.9	30.1	0.2692	0.0386	0.2353	0.3018	0.3034	0.2363
Cycles / Well
H2	Time [s]	Temp. [°C]	Mean	StDev	0;1	1;1	1;0	0;0
1	0	30.3	0.1832	0.0207	0.164	0.2049	0.1968	0.167
2	49	30	0.1886	0.025	0.1667	0.2051	0.2149	0.1678
3	99	30.1	0.1924	0.027	0.1689	0.2088	0.2219	0.1701
4	149	30.1	0.1953	0.0269	0.172	0.2131	0.2234	0.1725
5	199	30.1	0.1999	0.0297	0.1743	0.2222	0.2288	0.1743
6	249	30.2	0.2039	0.0316	0.1767	0.2323	0.2303	0.1765
7	298.9	30.1	0.2065	0.0317	0.1793	0.2332	0.2347	0.179
8	348.9	30.1	0.2081	0.0318	0.1803	0.2311	0.2399	0.1811
9	398.9	30	0.2095	0.031	0.1831	0.2287	0.243	0.1831
10	448.9	30.1	0.2106	0.0298	0.1848	0.2301	0.242	0.1853
Cycles / Well
A3	Time [s]	Temp. [°C]	Mean	StDev	0;1	1;1	1;0	0;0
1	0	30.3	0.2538	0.0467	0.2311	0.3237	0.233	0.2273
2	49	30	0.3816	0.0514	0.3508	0.4562	0.3747	0.3446
3	99	30.1	0.5047	0.0531	0.469	0.5795	0.5052	0.4649
4	149	30.1	0.6241	0.0544	0.5862	0.6992	0.6287	0.5821
5	199	30.1	0.7392	0.054	0.7003	0.8116	0.7491	0.6956
6	249	30.2	0.8522	0.0544	0.8122	0.9233	0.866	0.8072
7	298.9	30.1	0.9639	0.0552	0.9232	1.0349	0.9803	0.9173
8	348.9	30.1	1.0719	0.0551	1.0301	1.1408	1.0919	1.0249
9	398.9	30	1.1776	0.0551	1.1351	1.2449	1.2001	1.1301
10	448.9	30.1	1.2807	0.0552	1.2381	1.3467	1.3057	1.2322
Cycles / Well
B3	Time [s]	Temp. [°C]	Mean	StDev	0;1	1;1	1;0	0;0
1	0	30.3	0.2423	0.0029	0.2389	0.2454	0.2439	0.2411
2	49	30	0.3621	0.0141	0.3483	0.3697	0.3781	0.3525
3	99	30.1	0.4786	0.019	0.4609	0.4852	0.5023	0.4659
4	149	30.1	0.5915	0.0221	0.5715	0.5984	0.6196	0.5766
5	199	30.1	0.701	0.0241	0.6799	0.7075	0.7323	0.6843
6	249	30.2	0.8072	0.0254	0.7849	0.8136	0.8404	0.79
7	298.9	30.1	0.9116	0.0268	0.8878	0.9189	0.9462	0.8933
8	348.9	30.1	1.0135	0.0286	0.9879	1.0221	1.0501	0.994
9	398.9	30	1.1126	0.0302	1.086	1.1205	1.152	1.092
10	448.9	30.1	1.2102	0.031	1.1828	1.2201	1.2496	1.1881
Cycles / Well
C3	Time [s]	Temp. [°C]	Mean	StDev	0;1	1;1	1;0	0;0
1	0	30.3	0.2427	0.0061	0.2363	0.249	0.2466	0.2387
2	49	30	0.3524	0.0167	0.3374	0.3625	0.3707	0.339
3	99	30.1	0.4577	0.0226	0.4384	0.4698	0.4836	0.4391
4	149	30.1	0.5602	0.0252	0.5392	0.5737	0.5889	0.5389
5	199	30.1	0.6603	0.0278	0.6374	0.6749	0.6923	0.6368
6	249	30.2	0.7587	0.0292	0.7353	0.7742	0.7921	0.733
7	298.9	30.1	0.8556	0.0315	0.8305	0.8726	0.8914	0.8279
8	348.9	30.1	0.9503	0.0324	0.9256	0.9682	0.9869	0.9205
9	398.9	30	1.043	0.0346	1.0164	1.0612	1.0827	1.0117
10	448.9	30.1	1.1349	0.0359	1.1085	1.1542	1.1757	1.1013
Cycles / Well
D3	Time [s]	Temp. [°C]	Mean	StDev	0;1	1;1	1;0	0;0
1	0	30.3	0.2769	0.0097	0.2665	0.2837	0.2865	0.2707
2	49	30	0.3982	0.0228	0.3765	0.4076	0.4259	0.3829
3	99	30.1	0.5104	0.028	0.4841	0.518	0.5463	0.493
4	149	30.1	0.6191	0.0325	0.5886	0.6276	0.661	0.599
5	199	30.1	0.7236	0.0371	0.6879	0.7386	0.7688	0.6994
6	249	30.2	0.8218	0.0394	0.7835	0.8374	0.8699	0.7966
7	298.9	30.1	0.9165	0.0408	0.8783	0.9285	0.9687	0.8905
8	348.9	30.1	1.0074	0.0414	0.9695	1.0178	1.0613	0.981
9	398.9	30	1.0951	0.0434	1.0558	1.1056	1.1519	1.0673
10	448.9	30.1	1.1807	0.0465	1.137	1.1946	1.24	1.1512
Cycles / Well
E3	Time [s]	Temp. [°C]	Mean	StDev	0;1	1;1	1;0	0;0
1	0	30.3	0.2607	0.0419	0.3223	0.2407	0.2502	0.2296
2	49	30	0.3284	0.0404	0.3824	0.3046	0.3352	0.2913
3	99	30.1	0.3891	0.0378	0.4387	0.3696	0.3964	0.3516
4	149	30.1	0.4474	0.0374	0.4955	0.4258	0.4573	0.411
5	199	30.1	0.5052	0.0361	0.5493	0.4851	0.5185	0.468
6	249	30.2	0.5606	0.0359	0.6036	0.5406	0.5751	0.5231
7	298.9	30.1	0.6143	0.0347	0.6558	0.595	0.6286	0.578
8	348.9	30.1	0.6678	0.0347	0.7066	0.6477	0.6861	0.6307
9	398.9	30	0.718	0.0343	0.7575	0.6984	0.7343	0.6817
10	448.9	30.1	0.7687	0.0336	0.8027	0.7488	0.7913	0.7322
Cycles / Well
F3	Time [s]	Temp. [°C]	Mean	StDev	0;1	1;1	1;0	0;0
1	0	30.3	0.2037	0.0195	0.1846	0.2161	0.2242	0.1897
2	49	30	0.2336	0.0258	0.2107	0.2474	0.2631	0.2134
3	99	30.1	0.2605	0.0282	0.2349	0.2751	0.2931	0.2389
4	149	30.1	0.2881	0.0315	0.2597	0.3055	0.3236	0.2635
5	199	30.1	0.313	0.0334	0.282	0.3312	0.3508	0.2879
6	249	30.2	0.3377	0.0351	0.3047	0.3554	0.3782	0.3123
7	298.9	30.1	0.361	0.0347	0.3276	0.379	0.4007	0.3365
8	348.9	30.1	0.3848	0.0357	0.3501	0.4041	0.4251	0.3599
9	398.9	30	0.4077	0.0365	0.3728	0.425	0.4506	0.3823
10	448.9	30.1	0.4304	0.0361	0.3959	0.446	0.4737	0.4059
Cycles / Well
G3	Time [s]	Temp. [°C]	Mean	StDev	0;1	1;1	1;0	0;0
1	0	30.3	0.1837	0.0167	0.1685	0.2014	0.1945	0.1704
2	49	30	0.196	0.02	0.1783	0.2103	0.2162	0.1793
3	99	30.1	0.2063	0.0229	0.1854	0.2229	0.229	0.1878
4	149	30.1	0.2161	0.0243	0.1933	0.2347	0.2392	0.197
5	199	30.1	0.2237	0.0246	0.2006	0.244	0.2459	0.2044
6	249	30.2	0.2327	0.0259	0.2087	0.2531	0.257	0.2121
7	298.9	30.1	0.2407	0.026	0.2168	0.2599	0.2662	0.2199
8	348.9	30.1	0.2481	0.0258	0.2245	0.2678	0.2729	0.2272
9	398.9	30	0.2571	0.0269	0.2326	0.2771	0.2835	0.2353
10	448.9	30.1	0.266	0.0273	0.2415	0.2856	0.2933	0.2435
Cycles / Well
H3	Time [s]	Temp. [°C]	Mean	StDev	0;1	1;1	1;0	0;0
1	0	30.3	0.1846	0.0234	0.1643	0.2044	0.2053	0.1644
2	49	30	0.1896	0.0267	0.1669	0.2069	0.2179	0.1669
3	99	30.1	0.1934	0.0284	0.1693	0.2108	0.2243	0.1691
4	149	30.1	0.1965	0.0284	0.1719	0.2164	0.2253	0.1723
5	199	30.1	0.2	0.03	0.1741	0.2221	0.2297	0.1742
6	249	30.2	0.2049	0.0329	0.1768	0.2319	0.2348	0.1761
7	298.9	30.1	0.2063	0.0315	0.1793	0.2334	0.2337	0.1787
8	348.9	30.1	0.2074	0.0312	0.1804	0.2321	0.2367	0.1803
9	398.9	30	0.2093	0.0305	0.1835	0.2309	0.2401	0.1826
10	448.9	30.1	0.2112	0.0304	0.1857	0.2313	0.2431	0.1848
Cycles / Well
A4	Time [s]	Temp. [°C]	Mean	StDev	0;1	1;1	1;0	0;0
1	0	30.3	0.1566	0.0015	0.1576	0.1581	0.1555	0.1551
2	49	30	0.1573	0.0015	0.1575	0.1593	0.1565	0.1559
3	99	30.1	0.1566	0.0013	0.1572	0.1581	0.1556	0.1555
4	149	30.1	0.1568	0.0012	0.1573	0.1582	0.1558	0.1557
5	199	30.1	0.1565	0.0013	0.1573	0.1578	0.1556	0.1552
6	249	30.2	0.1565	0.0013	0.157	0.158	0.1557	0.1552
7	298.9	30.1	0.1566	0.0016	0.157	0.1587	0.1556	0.1552
8	348.9	30.1	0.1566	0.0018	0.157	0.1589	0.1555	0.1548
9	398.9	30	0.1561	0.0017	0.1566	0.1583	0.1552	0.1545
10	448.9	30.1	0.1563	0.0016	0.1568	0.1584	0.1554	0.1547
Cycles / Well
B4	Time [s]	Temp. [°C]	Mean	StDev	0;1	1;1	1;0	0;0
1	0	30.3	0.1537	0.0006	0.1538	0.1544	0.153	0.1538
2	49	30	0.1541	0.0005	0.1538	0.1548	0.1536	0.1541
3	99	30.1	0.1537	0.0004	0.1537	0.1542	0.1532	0.1538
4	149	30.1	0.154	0.0002	0.1537	0.1541	0.1542	0.1542
5	199	30.1	0.1539	0.0007	0.1533	0.155	0.1535	0.1537
6	249	30.2	0.1534	0.0004	0.1535	0.1534	0.153	0.1539
7	298.9	30.1	0.1539	0.0009	0.1534	0.1552	0.1536	0.1534
8	348.9	30.1	0.1537	0.0003	0.1535	0.1542	0.1536	0.1535
9	398.9	30	0.1536	0.001	0.153	0.155	0.1534	0.1528
10	448.9	30.1	0.1535	0.0003	0.1536	0.1539	0.1531	0.1534
Cycles / Well
C4	Time [s]	Temp. [°C]	Mean	StDev	0;1	1;1	1;0	0;0
1	0	30.3	0.158	0.0015	0.1583	0.1597	0.1579	0.1561
2	49	30	0.158	0.0018	0.1579	0.1605	0.1574	0.1562
3	99	30.1	0.158	0.0017	0.1577	0.1602	0.1579	0.1562
4	149	30.1	0.1584	0.0017	0.1582	0.1608	0.1579	0.1567
5	199	30.1	0.1578	0.0018	0.1576	0.1602	0.1572	0.156
6	249	30.2	0.1574	0.0014	0.1575	0.1594	0.1567	0.1561
7	298.9	30.1	0.1581	0.0024	0.1576	0.1614	0.1573	0.1559
8	348.9	30.1	0.1576	0.0012	0.1575	0.1592	0.1573	0.1563
9	398.9	30	0.1575	0.0021	0.1571	0.1604	0.1564	0.1558
10	448.9	30.1	0.1577	0.0017	0.1571	0.1601	0.157	0.1564
Cycles / Well
D4	Time [s]	Temp. [°C]	Mean	StDev	0;1	1;1	1;0	0;0
1	0	30.3	0.1608	0.0019	0.1591	0.1635	0.1609	0.1598
2	49	30	0.161	0.0019	0.1597	0.1638	0.1603	0.1603
3	99	30.1	0.1608	0.0016	0.1598	0.1632	0.1603	0.16
4	149	30.1	0.1613	0.0022	0.1599	0.1645	0.1608	0.1599
5	199	30.1	0.1608	0.0018	0.1597	0.1634	0.1603	0.1597
6	249	30.2	0.1611	0.0026	0.1595	0.1649	0.1604	0.1596
7	298.9	30.1	0.1615	0.0026	0.16	0.1654	0.1606	0.16
8	348.9	30.1	0.1612	0.0023	0.1597	0.1646	0.1607	0.1597
9	398.9	30	0.1608	0.0021	0.1595	0.1639	0.1603	0.1594
10	448.9	30.1	0.1616	0.0032	0.1594	0.1664	0.1608	0.16
Cycles / Well
E4	Time [s]	Temp. [°C]	Mean	StDev	0;1	1;1	1;0	0;0
1	0	30.3	0.1558	0.0015	0.1565	0.1576	0.1544	0.1547
2	49	30	0.1556	0.0013	0.156	0.1573	0.1546	0.1546
3	99	30.1	0.1555	0.0015	0.156	0.1572	0.1544	0.1541
4	149	30.1	0.1558	0.0013	0.1564	0.1573	0.1546	0.1548
5	199	30.1	0.1553	0.0013	0.156	0.1568	0.1541	0.1543
6	249	30.2	0.1552	0.0014	0.1558	0.1569	0.1539	0.1544
7	298.9	30.1	0.1555	0.0014	0.1561	0.1572	0.1542	0.1543
8	348.9	30.1	0.1554	0.0014	0.1561	0.157	0.1541	0.1543
9	398.9	30	0.155	0.0013	0.1557	0.1565	0.1539	0.1541
10	448.9	30.1	0.1551	0.0015	0.1558	0.1569	0.1538	0.1541
Cycles / Well
F4	Time [s]	Temp. [°C]	Mean	StDev	0;1	1;1	1;0	0;0
1	0	30.3	0.1573	0.001	0.1576	0.1585	0.1568	0.1563
2	49	30	0.1572	0.0009	0.1575	0.1582	0.1569	0.1562
3	99	30.1	0.1569	0.001	0.1571	0.158	0.1565	0.1558
4	149	30.1	0.1573	0.0011	0.1573	0.1588	0.1571	0.1561
5	199	30.1	0.1568	0.0008	0.157	0.1577	0.1566	0.1557
6	249	30.2	0.1567	0.0009	0.1567	0.1577	0.1567	0.1555
7	298.9	30.1	0.157	0.001	0.1573	0.1581	0.1569	0.1558
8	348.9	30.1	0.1567	0.0007	0.157	0.1575	0.1567	0.1558
9	398.9	30	0.1564	0.0008	0.1566	0.1571	0.1564	0.1553
10	448.9	30.1	0.1566	0.0008	0.1567	0.1576	0.1566	0.1555
Cycles / Well
G4	Time [s]	Temp. [°C]	Mean	StDev	0;1	1;1	1;0	0;0
1	0	30.3	0.1572	0.0044	0.1546	0.1636	0.1562	0.1544
2	49	30	0.157	0.0043	0.1543	0.1633	0.1563	0.1543
3	99	30.1	0.1567	0.0042	0.1536	0.1629	0.1558	0.1544
4	149	30.1	0.157	0.0042	0.1541	0.1632	0.1559	0.1547
5	199	30.1	0.1564	0.004	0.1536	0.1623	0.1556	0.1542
6	249	30.2	0.1562	0.0039	0.1539	0.162	0.1552	0.1539
7	298.9	30.1	0.1566	0.0041	0.1539	0.1626	0.1556	0.1542
8	348.9	30.1	0.1562	0.0041	0.1537	0.1622	0.155	0.1538
9	398.9	30	0.1557	0.004	0.1534	0.1616	0.1546	0.1532
10	448.9	30.1	0.156	0.004	0.1535	0.1619	0.155	0.1535
Cycles / Well
H4	Time [s]	Temp. [°C]	Mean	StDev	0;1	1;1	1;0	0;0
1	0	30.3	0.165	0.002	0.1621	0.1659	0.1669	0.1651
2	49	30	0.1648	0.002	0.1619	0.1658	0.1666	0.1649
3	99	30.1	0.1646	0.0021	0.1618	0.1658	0.1664	0.1645
4	149	30.1	0.165	0.0017	0.1625	0.1659	0.1664	0.1651
5	199	30.1	0.1646	0.0022	0.1615	0.1657	0.1664	0.1646
6	249	30.2	0.1645	0.0021	0.1616	0.1657	0.1664	0.1641
7	298.9	30.1	0.1649	0.002	0.1621	0.1659	0.1666	0.1649
8	348.9	30.1	0.1646	0.0023	0.1613	0.1659	0.1663	0.1648
9	398.9	30	0.1643	0.0022	0.1611	0.1655	0.1661	0.1643
10	448.9	30.1	0.1645	0.0021	0.1615	0.1657	0.1663	0.1644
Cycles / Well
A5	Time [s]	Temp. [°C]	Mean	StDev	0;1	1;1	1;0	0;0
1	0	30.3	0.1616	0.0019	0.1614	0.1642	0.161	0.1597
2	49	30	0.1618	0.0025	0.1608	0.1653	0.1615	0.1596
3	99	30.1	0.1614	0.0018	0.1607	0.164	0.1609	0.1599
4	149	30.1	0.162	0.0022	0.1615	0.1651	0.1614	0.16
5	199	30.1	0.1614	0.0022	0.1608	0.1645	0.1609	0.1593
6	249	30.2	0.1613	0.0019	0.1608	0.1641	0.1607	0.1596
7	298.9	30.1	0.1614	0.0022	0.1609	0.1646	0.1608	0.1595
8	348.9	30.1	0.1613	0.0022	0.1607	0.1643	0.161	0.1591
9	398.9	30	0.161	0.0024	0.1604	0.1644	0.1604	0.1587
10	448.9	30.1	0.1611	0.0025	0.1603	0.1647	0.1606	0.159
Cycles / Well
B5	Time [s]	Temp. [°C]	Mean	StDev	0;1	1;1	1;0	0;0
1	0	30.3	0.1514	0.0011	0.1516	0.1529	0.1508	0.1505
2	49	30	0.152	0.0019	0.1519	0.1546	0.1512	0.1501
3	99	30.1	0.1513	0.0011	0.1516	0.1526	0.1505	0.1503
4	149	30.1	0.1517	0.0011	0.1516	0.1533	0.1513	0.1506
5	199	30.1	0.1508	0.0005	0.151	0.1514	0.1504	0.1503
6	249	30.2	0.1515	0.0016	0.151	0.1538	0.1511	0.1501
7	298.9	30.1	0.1512	0.0011	0.1515	0.1526	0.1506	0.1501
8	348.9	30.1	0.1515	0.0019	0.1509	0.1543	0.1508	0.15
9	398.9	30	0.151	0.001	0.151	0.1523	0.1508	0.1499
10	448.9	30.1	0.1513	0.0015	0.1512	0.1535	0.1504	0.1502
Cycles / Well
C5	Time [s]	Temp. [°C]	Mean	StDev	0;1	1;1	1;0	0;0
1	0	30.3	0.156	0.0015	0.1564	0.158	0.1553	0.1545
2	49	30	0.1561	0.0011	0.1561	0.1575	0.1561	0.1547
3	99	30.1	0.1562	0.0021	0.156	0.1592	0.1555	0.1543
4	149	30.1	0.1562	0.0014	0.1563	0.1581	0.1554	0.1549
5	199	30.1	0.1557	0.0016	0.1559	0.1579	0.1548	0.1543
6	249	30.2	0.156	0.0014	0.1556	0.1575	0.1564	0.1543
7	298.9	30.1	0.1557	0.0014	0.1559	0.1575	0.155	0.1542
8	348.9	30.1	0.1558	0.0023	0.1556	0.1592	0.1547	0.1539
9	398.9	30	0.1558	0.0027	0.1553	0.1596	0.1549	0.1534
10	448.9	30.1	0.1558	0.0022	0.1554	0.159	0.1551	0.1539
Cycles / Well
D5	Time [s]	Temp. [°C]	Mean	StDev	0;1	1;1	1;0	0;0
1	0	30.3	0.1591	0.0029	0.1578	0.1626	0.1602	0.1558
2	49	30	0.1591	0.0022	0.158	0.1617	0.1599	0.1567
3	99	30.1	0.1595	0.0034	0.158	0.1644	0.1591	0.1566
4	149	30.1	0.16	0.0035	0.1586	0.1652	0.1592	0.1571
5	199	30.1	0.1591	0.0022	0.1579	0.162	0.1598	0.1569
6	249	30.2	0.1605	0.0045	0.1579	0.1669	0.1599	0.157
7	298.9	30.1	0.1599	0.0034	0.1581	0.1647	0.1597	0.1571
8	348.9	30.1	0.1598	0.0034	0.1577	0.1647	0.1598	0.1572
9	398.9	30	0.1596	0.0034	0.1578	0.1646	0.1591	0.1569
10	448.9	30.1	0.1603	0.0045	0.1581	0.1669	0.1595	0.1568
Cycles / Well
E5	Time [s]	Temp. [°C]	Mean	StDev	0;1	1;1	1;0	0;0
1	0	30.3	0.1526	0.0005	0.1526	0.1533	0.1523	0.1521
2	49	30	0.1521	0.0008	0.1521	0.1531	0.1521	0.1511
3	99	30.1	0.1521	0.0008	0.1522	0.1532	0.152	0.1511
4	149	30.1	0.1525	0.0007	0.1525	0.1534	0.1523	0.1518
5	199	30.1	0.1519	0.0008	0.1516	0.153	0.1518	0.1512
6	249	30.2	0.1519	0.0008	0.1517	0.153	0.1516	0.1512
7	298.9	30.1	0.152	0.0008	0.152	0.1532	0.1517	0.1512
8	348.9	30.1	0.1521	0.0008	0.1523	0.1531	0.1519	0.1513
9	398.9	30	0.1516	0.0006	0.1515	0.1522	0.1517	0.1509
10	448.9	30.1	0.1517	0.0009	0.1517	0.1528	0.1517	0.1508
Cycles / Well
F5	Time [s]	Temp. [°C]	Mean	StDev	0;1	1;1	1;0	0;0
1	0	30.3	0.1546	0.0008	0.155	0.1556	0.154	0.1539
2	49	30	0.1547	0.0009	0.1549	0.1559	0.1541	0.1539
3	99	30.1	0.1545	0.0008	0.1547	0.1554	0.1542	0.1536
4	149	30.1	0.1549	0.0009	0.1551	0.156	0.1547	0.1538
5	199	30.1	0.1543	0.0007	0.1545	0.1552	0.1541	0.1536
6	249	30.2	0.1543	0.0007	0.1544	0.1552	0.1538	0.1536
7	298.9	30.1	0.1546	0.0009	0.1547	0.1558	0.154	0.1537
8	348.9	30.1	0.1543	0.0007	0.1543	0.1552	0.154	0.1535
9	398.9	30	0.1539	0.0006	0.1537	0.1548	0.1536	0.1534
10	448.9	30.1	0.154	0.0006	0.1541	0.1547	0.1539	0.1533
Cycles / Well
G5	Time [s]	Temp. [°C]	Mean	StDev	0;1	1;1	1;0	0;0
1	0	30.3	0.1538	0.0007	0.1537	0.1548	0.1534	0.1532
2	49	30	0.1537	0.0007	0.1539	0.1546	0.1535	0.1528
3	99	30.1	0.1534	0.0007	0.1532	0.1544	0.1532	0.1528
4	149	30.1	0.1535	0.0008	0.1536	0.1545	0.153	0.1528
5	199	30.1	0.1528	0.0008	0.153	0.1538	0.1524	0.152
6	249	30.2	0.1528	0.001	0.1533	0.154	0.1522	0.1517
7	298.9	30.1	0.1529	0.001	0.1536	0.1539	0.152	0.152
8	348.9	30.1	0.1528	0.0008	0.1531	0.1538	0.1524	0.1519
9	398.9	30	0.1524	0.0008	0.1529	0.1534	0.1518	0.1517
10	448.9	30.1	0.1527	0.0008	0.1532	0.1535	0.1521	0.1519
Cycles / Well
H5	Time [s]	Temp. [°C]	Mean	StDev	0;1	1;1	1;0	0;0
1	0	30.3	0.1562	0.002	0.1566	0.1541	0.1552	0.1588
2	49	30	0.1562	0.0016	0.1567	0.1547	0.1551	0.1583
3	99	30.1	0.1559	0.0017	0.1565	0.1544	0.1548	0.158
4	149	30.1	0.1563	0.0018	0.1567	0.1549	0.1549	0.1587
5	199	30.1	0.1558	0.0016	0.1564	0.1543	0.1547	0.1579
6	249	30.2	0.1558	0.0017	0.1564	0.1544	0.1546	0.1579
7	298.9	30.1	0.156	0.0019	0.1565	0.1543	0.1549	0.1585
8	348.9	30.1	0.156	0.0018	0.1563	0.1542	0.1549	0.1584
9	398.9	30	0.1557	0.0019	0.1563	0.1539	0.1545	0.158
10	448.9	30.1	0.1558	0.0019	0.1562	0.154	0.1548	0.1583
Cycles / Well
A6	Time [s]	Temp. [°C]	Mean	StDev	0;1	1;1	1;0	0;0
1	0	30.3	0.1553	0.0021	0.1553	0.158	0.1548	0.153
2	49	30	0.1561	0.0023	0.1554	0.1593	0.1557	0.1538
3	99	30.1	0.1557	0.002	0.1557	0.1585	0.1551	0.1536
4	149	30.1	0.1562	0.0022	0.1557	0.1592	0.1558	0.154
5	199	30.1	0.1559	0.0022	0.1556	0.159	0.1554	0.1536
6	249	30.2	0.1557	0.0021	0.1553	0.1586	0.1556	0.1535
7	298.9	30.1	0.1561	0.0026	0.1554	0.1596	0.1558	0.1535
8	348.9	30.1	0.1559	0.0027	0.155	0.1597	0.1555	0.1534
9	398.9	30	0.1558	0.0029	0.1549	0.1599	0.1552	0.1531
10	448.9	30.1	0.156	0.003	0.155	0.1603	0.1554	0.1533
Cycles / Well
B6	Time [s]	Temp. [°C]	Mean	StDev	0;1	1;1	1;0	0;0
1	0	30.3	0.1543	0.001	0.1539	0.1556	0.1543	0.1532
2	49	30	0.1549	0.0015	0.1542	0.1569	0.155	0.1533
3	99	30.1	0.1543	0.0013	0.1538	0.1561	0.1544	0.153
4	149	30.1	0.1546	0.0014	0.1538	0.1565	0.1548	0.1533
5	199	30.1	0.1545	0.0018	0.1535	0.1569	0.1548	0.1529
6	249	30.2	0.154	0.0014	0.1535	0.156	0.154	0.1526
7	298.9	30.1	0.1545	0.0023	0.1532	0.1576	0.1549	0.1524
8	348.9	30.1	0.1541	0.0018	0.1534	0.1566	0.1541	0.1525
9	398.9	30	0.1543	0.0025	0.1529	0.1575	0.1549	0.1518
10	448.9	30.1	0.154	0.0016	0.1534	0.1564	0.1536	0.1526
Cycles / Well
C6	Time [s]	Temp. [°C]	Mean	StDev	0;1	1;1	1;0	0;0
1	0	30.3	0.1529	0.0022	0.1523	0.1559	0.1528	0.1506
2	49	30	0.1533	0.0021	0.1526	0.1563	0.1527	0.1515
3	99	30.1	0.153	0.0019	0.1524	0.1558	0.1523	0.1513
4	149	30.1	0.1534	0.002	0.1527	0.1563	0.1529	0.1516
5	199	30.1	0.1529	0.0024	0.1522	0.1563	0.1525	0.1507
6	249	30.2	0.1529	0.0021	0.1523	0.1558	0.1526	0.1509
7	298.9	30.1	0.1532	0.0023	0.1524	0.1565	0.1526	0.1512
8	348.9	30.1	0.1529	0.0022	0.1523	0.156	0.1525	0.1508
9	398.9	30	0.1526	0.0023	0.1518	0.1559	0.152	0.1505
10	448.9	30.1	0.1526	0.0024	0.1519	0.1559	0.1519	0.1505
Cycles / Well
D6	Time [s]	Temp. [°C]	Mean	StDev	0;1	1;1	1;0	0;0
1	0	30.3	0.1571	0.002	0.1555	0.1595	0.158	0.1554
2	49	30	0.1572	0.0021	0.1563	0.1601	0.1574	0.1551
3	99	30.1	0.1572	0.0026	0.1562	0.1608	0.1573	0.1546
4	149	30.1	0.1575	0.0024	0.1564	0.1607	0.1576	0.1552
5	199	30.1	0.1572	0.0025	0.1561	0.1606	0.1576	0.1548
6	249	30.2	0.1575	0.0025	0.156	0.161	0.1579	0.1553
7	298.9	30.1	0.1577	0.0027	0.1563	0.1615	0.1577	0.1553
8	348.9	30.1	0.1575	0.0029	0.1561	0.1615	0.1577	0.1548
9	398.9	30	0.1577	0.0034	0.156	0.1626	0.1575	0.1548
10	448.9	30.1	0.1579	0.0035	0.1563	0.163	0.1574	0.1551
Cycles / Well
E6	Time [s]	Temp. [°C]	Mean	StDev	0;1	1;1	1;0	0;0
1	0	30.3	0.1529	0.0024	0.1525	0.1556	0.1535	0.1499
2	49	30	0.1528	0.0023	0.1527	0.1557	0.1529	0.1501
3	99	30.1	0.1526	0.0025	0.1518	0.1557	0.1533	0.1498
4	149	30.1	0.1528	0.0024	0.1522	0.1557	0.1531	0.1499
5	199	30.1	0.1524	0.0025	0.1517	0.1554	0.153	0.1494
6	249	30.2	0.1523	0.0025	0.1518	0.1553	0.153	0.1492
7	298.9	30.1	0.1526	0.0027	0.1518	0.1558	0.1533	0.1494
8	348.9	30.1	0.1523	0.0028	0.1514	0.1555	0.1533	0.1489
9	398.9	30	0.1521	0.0027	0.1511	0.1552	0.1531	0.1489
10	448.9	30.1	0.152	0.0027	0.1513	0.1554	0.1527	0.1488
Cycles / Well
F6	Time [s]	Temp. [°C]	Mean	StDev	0;1	1;1	1;0	0;0
1	0	30.3	0.1522	0.0014	0.1518	0.154	0.1525	0.1506
2	49	30	0.1518	0.0015	0.1511	0.1536	0.1524	0.1501
3	99	30.1	0.1514	0.0015	0.1505	0.1531	0.1523	0.1498
4	149	30.1	0.1516	0.0015	0.151	0.1533	0.1522	0.1497
5	199	30.1	0.151	0.0014	0.1508	0.1527	0.1513	0.1493
6	249	30.2	0.151	0.0014	0.1507	0.1526	0.1513	0.1493
7	298.9	30.1	0.1512	0.0014	0.1507	0.1529	0.1515	0.1496
8	348.9	30.1	0.151	0.0014	0.1506	0.1527	0.1513	0.1495
9	398.9	30	0.151	0.0012	0.1508	0.1524	0.1512	0.1495
10	448.9	30.1	0.1511	0.0015	0.1505	0.153	0.1514	0.1495
Cycles / Well
G6	Time [s]	Temp. [°C]	Mean	StDev	0;1	1;1	1;0	0;0
1	0	30.3	0.1553	0.001	0.1547	0.1564	0.1559	0.1542
2	49	30	0.1547	0.0009	0.1546	0.1556	0.155	0.1535
3	99	30.1	0.1544	0.0007	0.1547	0.1553	0.1541	0.1536
4	149	30.1	0.1548	0.0007	0.1552	0.1554	0.1548	0.1539
5	199	30.1	0.1544	0.0009	0.1543	0.1554	0.1544	0.1533
6	249	30.2	0.1545	0.0007	0.1546	0.1553	0.1543	0.1536
7	298.9	30.1	0.1549	0.0006	0.1549	0.1556	0.1549	0.1541
8	348.9	30.1	0.1546	0.0006	0.1545	0.1554	0.1544	0.1539
9	398.9	30	0.1544	0.0006	0.1544	0.1552	0.1541	0.154
10	448.9	30.1	0.1545	0.0006	0.1545	0.1553	0.1545	0.1538
Cycles / Well
H6	Time [s]	Temp. [°C]	Mean	StDev	0;1	1;1	1;0	0;0
1	0	30.3	0.1572	0.0009	0.1568	0.1584	0.1573	0.1563
2	49	30	0.1575	0.0007	0.1572	0.1583	0.1578	0.1568
3	99	30.1	0.1573	0.0006	0.1573	0.158	0.1573	0.1565
4	149	30.1	0.1577	0.0006	0.1578	0.1584	0.1576	0.157
5	199	30.1	0.1572	0.0006	0.1572	0.1578	0.1574	0.1564
6	249	30.2	0.1571	0.0007	0.1569	0.1578	0.1575	0.1562
7	298.9	30.1	0.1574	0.0007	0.1575	0.1582	0.1575	0.1565
8	348.9	30.1	0.1572	0.0008	0.1571	0.158	0.1574	0.1562
9	398.9	30	0.1568	0.0009	0.1565	0.158	0.1568	0.1559
10	448.9	30.1	0.157	0.001	0.1568	0.1583	0.1571	0.1559
End Time:	29/01/2016 12:19:51

[truncated: 1 more sheets: Summary]
