# Supplementary material for: Engineering a Seven Enzyme Biotransformation using Mathematical Modelling and Characterized Enzyme Parts
Source: ChemCatChem. 2019 Jul 4;11(15):3474–89. doi: 10.1002/cctc.201900646 (PMC6774274; doi:10.1002/cctc.201900646)
Supplement: Supplementary file 2 — Supplementary [file CCTC-11-3474-s002.zip › Supplementary Data for Uploading/Experimental Data/PTDH/PTDH thermostability.xlsx]

## Sheet: ptdh thermostab 2
A	-2.12092e-06	9.24098e-06	1.47687e-05
B	7.28512e-07	2.08979e-05	-1.88234e-05
C	2.16782e-06	-1.65728e-06	-1.34827e-05
D	-3.40565e-06	1.57916e-06	-6.14585e-06
E	0.00234884	0.00217779	0.00232876
F	0.00268438	0.00257048	0.00277941
G	0.00274511	0.00265726	0.00266695
H	0.00275851	0.00275563	0.00286715
Cycles / Well
A4	Time [s]	Temp. [°C]	Mean	StDev	0;1	1;1	1;0	0;0			A4	A5	A6
1	0	29.9	0.2077	0.0015	0.2067	0.2078	0.2065	0.2099		0	0.2077	0.2063	0.2038
2	39.2	30	0.2074	0.0009	0.2061	0.2079	0.2082	0.2076		39.2	0.2074	0.2064	0.2044
3	78.3	30	0.2078	0.0012	0.2084	0.2084	0.2061	0.2085		78.3	0.2078	0.2096	0.2047
4	117.5	30.1	0.2072	0.0011	0.2087	0.2074	0.2069	0.2059		117.5	0.2072	0.2078	0.2076
5	156.6	30.1	0.2079	0.0019	0.2105	0.208	0.2069	0.2061		156.6	0.2079	0.207	0.2077
6	195.8	30	0.2074	0.0014	0.2091	0.207	0.2057	0.2076		195.8	0.2074	0.2108	0.2082
7	234.9	30.1	0.2078	0.0032	0.2116	0.209	0.2042	0.2063		234.9	0.2078	0.2096	0.2062
8	274.1	30.1	0.2075	0.0019	0.2094	0.2088	0.2055	0.2062		274.1	0.2075	0.2081	0.2079
9	313.2	30	0.2065	0.0017	0.2077	0.2073	0.204	0.2072		313.2	0.2065	0.2107	0.2083
10	352.4	30.1	0.2069	0.0031	0.2102	0.2065	0.2029	0.2082		352.4	0.2069	0.2094	0.21
										Slope	-2.12092e-06	9.24098e-06	1.47687e-05
Cycles / Well										Rsq	0.321566	0.424143	0.754118
B4	Time [s]	Temp. [°C]	Mean	StDev	0;1	1;1	1;0	0;0			B4	B5	B6
1	0	29.9	0.209	0.0031	0.2124	0.2108	0.2058	0.2072		0	0.209	0.2039	0.2042
2	39.2	30	0.2121	0.0033	0.2113	0.2123	0.2164	0.2084		39.2	0.2121	0.2091	0.2054
3	78.3	30	0.2115	0.0025	0.2092	0.2095	0.2131	0.2142		78.3	0.2115	0.2107	0.2055
4	117.5	30.1	0.2121	0.0013	0.2116	0.2108	0.2138	0.2122		117.5	0.2121	0.2089	0.2044
5	156.6	30.1	0.214	0.0012	0.2156	0.2136	0.2141	0.2127		156.6	0.214	0.2109	0.2041
6	195.8	30	0.2121	0.005	0.2148	0.2144	0.2147	0.2046		195.8	0.2121	0.2114	0.2028
7	234.9	30.1	0.2106	0.0012	0.2101	0.2119	0.2092	0.2113		234.9	0.2106	0.2127	0.2007
8	274.1	30.1	0.2131	0.0023	0.2116	0.2142	0.211	0.2158		274.1	0.2131	0.212	0.1994
9	313.2	30	0.2101	0.004	0.2108	0.215	0.2053	0.2094		313.2	0.2101	0.2129	0.2002
10	352.4	30.1	0.2109	0.0038	0.211	0.2163	0.2083	0.2082		352.4	0.2109	0.2139	0.1995
										Slope	7.28512e-07	2.08979e-05	-1.88234e-05
Cycles / Well										Rsq	0.00348744	0.753402	0.836643
C4	Time [s]	Temp. [°C]	Mean	StDev	0;1	1;1	1;0	0;0			C4	C5	C6
1	0	29.9	0.2153	0.0057	0.2143	0.2233	0.2138	0.2098		0	0.2153	0.2085	0.2116
2	39.2	30	0.2172	0.0063	0.213	0.225	0.2197	0.2113		39.2	0.2172	0.2088	0.2135
3	78.3	30	0.2147	0.0065	0.212	0.2236	0.2149	0.2082		78.3	0.2147	0.2124	0.2128
4	117.5	30.1	0.2171	0.0046	0.2161	0.2234	0.2164	0.2124		117.5	0.2171	0.2091	0.2095
5	156.6	30.1	0.2166	0.0062	0.2169	0.2252	0.2119	0.2124		156.6	0.2166	0.2123	0.2096
6	195.8	30	0.2172	0.0074	0.2169	0.2276	0.2141	0.2102		195.8	0.2172	0.2097	0.2072
7	234.9	30.1	0.2176	0.0067	0.2166	0.2274	0.2129	0.2137		234.9	0.2176	0.2093	0.2069
8	274.1	30.1	0.2164	0.0048	0.214	0.2234	0.2153	0.2128		274.1	0.2164	0.2098	0.209
9	313.2	30	0.2164	0.0052	0.2152	0.2229	0.217	0.2104		313.2	0.2164	0.2089	0.2087
10	352.4	30.1	0.2163	0.0056	0.2131	0.2246	0.214	0.2133		352.4	0.2163	0.2089	0.2089
										Slope	2.16782e-06	-1.65728e-06	-1.34827e-05
Cycles / Well										Rsq	0.0814537	0.0192309	0.523879
D4	Time [s]	Temp. [°C]	Mean	StDev	0;1	1;1	1;0	0;0			D4	D5	D6
1	0	29.9	0.2191	0.0028	0.2161	0.2186	0.2228	0.2189		0	0.2191	0.2071	0.2087
2	39.2	30	0.2179	0.001	0.2186	0.2165	0.2185	0.218		39.2	0.2179	0.2081	0.207
3	78.3	30	0.2193	0.0024	0.2223	0.2182	0.2199	0.2168		78.3	0.2193	0.2087	0.207
4	117.5	30.1	0.2197	0.0023	0.2188	0.2219	0.2168	0.2212		117.5	0.2197	0.2077	0.207
5	156.6	30.1	0.2202	0.0044	0.2215	0.2203	0.2143	0.2248		156.6	0.2202	0.2071	0.2063
6	195.8	30	0.2191	0.0027	0.2203	0.2223	0.2162	0.2177		195.8	0.2191	0.209	0.2069
7	234.9	30.1	0.2193	0.0016	0.2198	0.2207	0.2196	0.2171		234.9	0.2193	0.2086	0.2072
8	274.1	30.1	0.2191	0.0018	0.2184	0.2198	0.2172	0.2212		274.1	0.2191	0.2082	0.2054
9	313.2	30	0.2169	0.0026	0.219	0.2192	0.2141	0.2151		313.2	0.2169	0.2081	0.2059
10	352.4	30.1	0.2178	0.0021	0.2186	0.2198	0.2148	0.218		352.4	0.2178	0.208	0.2059
										Slope	-3.40565e-06	1.57916e-06	-6.14585e-06
Cycles / Well										Rsq	0.163991	0.0879902	0.621867
E4	Time [s]	Temp. [°C]	Mean	StDev	0;1	1;1	1;0	0;0			E4	E5	E6
1	0	29.9	0.3306	0.0014	0.3302	0.3289	0.3321	0.3314		0	0.3306	0.3017	0.2879
2	39.2	30	0.4295	0.0103	0.4181	0.4392	0.4372	0.4234		39.2	0.4295	0.3909	0.3764
3	78.3	30	0.5231	0.0138	0.5079	0.5357	0.5338	0.5149		78.3	0.5231	0.4786	0.4665
4	117.5	30.1	0.6172	0.0177	0.5982	0.6326	0.632	0.6061		117.5	0.6172	0.5648	0.5595
5	156.6	30.1	0.7087	0.0197	0.6871	0.7242	0.7267	0.6969		156.6	0.7087	0.6499	0.6527
6	195.8	30	0.801	0.0234	0.7776	0.8196	0.8227	0.7842		195.8	0.801	0.7341	0.7434
7	234.9	30.1	0.8923	0.0269	0.8671	0.9145	0.9166	0.8709		234.9	0.8923	0.8181	0.8338
8	274.1	30.1	0.9818	0.0313	0.953	1.0066	1.0111	0.9566		274.1	0.9818	0.9032	0.9247
9	313.2	30	1.0714	0.0345	1.0414	1.0996	1.1028	1.0417		313.2	1.0714	0.9872	1.016
10	352.4	30.1	1.1605	0.0373	1.1308	1.1903	1.1951	1.1258		352.4	1.1605	1.0714	1.1059
										Slope	0.00234884	0.00217779	0.00232876
Cycles / Well										Rsq	0.999824	0.999921	0.999979
F4	Time [s]	Temp. [°C]	Mean	StDev	0;1	1;1	1;0	0;0			F4	F5	F6
1	0	29.9	0.3806	0.0054	0.3759	0.3843	0.3863	0.3761		0	0.3806	0.3363	0.3207
2	39.2	30	0.4899	0.0107	0.4791	0.4982	0.4999	0.4822		39.2	0.4899	0.4415	0.4301
3	78.3	30	0.5982	0.0152	0.5831	0.6092	0.6132	0.5872		78.3	0.5982	0.5459	0.5417
4	117.5	30.1	0.705	0.0204	0.6859	0.7174	0.7272	0.6895		117.5	0.705	0.6476	0.6523
5	156.6	30.1	0.8119	0.0252	0.7905	0.8269	0.8396	0.7905		156.6	0.8119	0.7486	0.7613
6	195.8	30	0.9169	0.0307	0.8924	0.935	0.9508	0.8896		195.8	0.9169	0.8486	0.8704
7	234.9	30.1	1.0211	0.0355	0.9954	1.0402	1.0613	0.9874		234.9	1.0211	0.9478	0.9792
8	274.1	30.1	1.1236	0.0401	1.0964	1.1459	1.1682	1.0837		274.1	1.1236	1.0465	1.086
9	313.2	30	1.2258	0.0445	1.1979	1.2503	1.2752	1.1797		313.2	1.2258	1.146	1.1932
10	352.4	30.1	1.3261	0.0484	1.2986	1.353	1.3792	1.2737		352.4	1.3261	1.2441	1.2987
										Slope	0.00268438	0.00257048	0.00277941
Cycles / Well										Rsq	0.999827	0.999882	0.999939
G4	Time [s]	Temp. [°C]	Mean	StDev	0;1	1;1	1;0	0;0			G4	G5	G6
1	0	29.9	0.385	0.0087	0.3751	0.3927	0.392	0.3804		0	0.385	0.35	0.3331
2	39.2	30	0.5014	0.0121	0.4876	0.5104	0.5126	0.4949		39.2	0.5014	0.4612	0.4396
3	78.3	30	0.6135	0.0165	0.5953	0.626	0.629	0.6039		78.3	0.6135	0.5691	0.548
4	117.5	30.1	0.722	0.0219	0.7004	0.7369	0.7444	0.7061		117.5	0.722	0.6743	0.6523
5	156.6	30.1	0.8297	0.0259	0.8061	0.845	0.8582	0.8094		156.6	0.8297	0.7778	0.7568
6	195.8	30	0.937	0.0291	0.9132	0.9508	0.9714	0.9124		195.8	0.937	0.8804	0.8604
7	234.9	30.1	1.0423	0.0336	1.0169	1.0543	1.0845	1.0137		234.9	1.0423	0.9832	0.9637
8	274.1	30.1	1.1477	0.0387	1.121	1.159	1.1975	1.1135		274.1	1.1477	1.0862	1.0669
9	313.2	30	1.2524	0.0409	1.2245	1.2628	1.3057	1.2165		313.2	1.2524	1.1885	1.1709
10	352.4	30.1	1.3558	0.0415	1.3285	1.3669	1.4095	1.3181		352.4	1.3558	1.29	1.275
										Slope	0.00274511	0.00265726	0.00266695
Cycles / Well										Rsq	0.999756	0.999852	0.999956
H4	Time [s]	Temp. [°C]	Mean	StDev	0;1	1;1	1;0	0;0			H4	H5	H6
1	0	29.9	0.4123	0.0112	0.401	0.4221	0.4217	0.4044		0	0.4123	0.3692	0.3443
2	39.2	30	0.5271	0.0136	0.5159	0.5398	0.5379	0.5148		39.2	0.5271	0.4821	0.4579
3	78.3	30	0.6383	0.0155	0.6272	0.6517	0.6514	0.6227		78.3	0.6383	0.5932	0.5731
4	117.5	30.1	0.7489	0.0202	0.732	0.765	0.7678	0.731		117.5	0.7489	0.7029	0.6869
5	156.6	30.1	0.8577	0.0241	0.8374	0.8756	0.8814	0.8366		156.6	0.8577	0.8105	0.7986
6	195.8	30	0.9664	0.0259	0.9453	0.9829	0.994	0.9433		195.8	0.9664	0.9178	0.9093
7	234.9	30.1	1.0728	0.0273	1.0502	1.0897	1.1022	1.0489		234.9	1.0728	1.0238	1.0222
8	274.1	30.1	1.1781	0.0285	1.1543	1.1946	1.2098	1.1538		274.1	1.1781	1.1307	1.1331
9	313.2	30	1.2828	0.0301	1.2575	1.3013	1.3154	1.2568		313.2	1.2828	1.2375	1.2445
10	352.4	30.1	1.3846	0.0314	1.3579	1.4026	1.4196	1.3584		352.4	1.3846	1.3421	1.3553
										Slope	0.00275851	0.00275563	0.00286715
Cycles / Well										Rsq	0.999752	0.999896	0.999966
A5	Time [s]	Temp. [°C]	Mean	StDev	0;1	1;1	1;0	0;0
1	0	29.9	0.2063	0.0008	0.2059	0.2062	0.2057	0.2074
2	39.2	30	0.2064	0.0017	0.2082	0.2046	0.2075	0.2052
3	78.3	30	0.2096	0.0008	0.2097	0.2093	0.2106	0.2088
4	117.5	30.1	0.2078	0.0017	0.2088	0.2055	0.2078	0.2091
5	156.6	30.1	0.207	0.0023	0.2088	0.2048	0.2053	0.2092
6	195.8	30	0.2108	0.0046	0.2143	0.2059	0.2078	0.2151
7	234.9	30.1	0.2096	0.0043	0.2112	0.207	0.2052	0.2148
8	274.1	30.1	0.2081	0.0027	0.2105	0.2059	0.2056	0.2103
9	313.2	30	0.2107	0.0052	0.2124	0.2058	0.2074	0.2173
10	352.4	30.1	0.2094	0.0039	0.2143	0.2072	0.2055	0.2106
Cycles / Well
B5	Time [s]	Temp. [°C]	Mean	StDev	0;1	1;1	1;0	0;0
1	0	29.9	0.2039	0.0035	0.2009	0.2051	0.2083	0.2014
2	39.2	30	0.2091	0.0038	0.2066	0.2059	0.2144	0.2095
3	78.3	30	0.2107	0.0038	0.2084	0.2141	0.2137	0.2065
4	117.5	30.1	0.2089	0.0044	0.2056	0.2076	0.2153	0.2071
5	156.6	30.1	0.2109	0.0037	0.2104	0.2082	0.2163	0.2088
6	195.8	30	0.2114	0.0063	0.2057	0.2075	0.2198	0.2128
7	234.9	30.1	0.2127	0.0021	0.2125	0.2098	0.2139	0.2145
8	274.1	30.1	0.212	0.0041	0.2088	0.2082	0.2143	0.2166
9	313.2	30	0.2129	0.0047	0.209	0.2094	0.2189	0.2142
10	352.4	30.1	0.2139	0.0039	0.212	0.2093	0.2171	0.2171
Cycles / Well
C5	Time [s]	Temp. [°C]	Mean	StDev	0;1	1;1	1;0	0;0
1	0	29.9	0.2085	0.0041	0.2079	0.2093	0.2133	0.2034
2	39.2	30	0.2088	0.0049	0.2046	0.2152	0.21	0.2055
3	78.3	30	0.2124	0.0037	0.2091	0.2126	0.2174	0.2104
4	117.5	30.1	0.2091	0.0003	0.2094	0.2088	0.2093	0.2089
5	156.6	30.1	0.2123	0.0034	0.2102	0.2162	0.214	0.2089
6	195.8	30	0.2097	0.0051	0.2049	0.217	0.2091	0.2079
7	234.9	30.1	0.2093	0.0042	0.2039	0.214	0.2104	0.2089
8	274.1	30.1	0.2098	0.0014	0.2085	0.2107	0.2112	0.2087
9	313.2	30	0.2089	0.0049	0.2043	0.2144	0.2116	0.2051
10	352.4	30.1	0.2089	0.0059	0.2025	0.2121	0.2154	0.2054
Cycles / Well
D5	Time [s]	Temp. [°C]	Mean	StDev	0;1	1;1	1;0	0;0
1	0	29.9	0.2071	0.0027	0.205	0.2099	0.2091	0.2046
2	39.2	30	0.2081	0.0025	0.2068	0.2104	0.2101	0.2052
3	78.3	30	0.2087	0.0016	0.2071	0.2097	0.2104	0.2075
4	117.5	30.1	0.2077	0.0024	0.2063	0.2112	0.2076	0.2058
5	156.6	30.1	0.2071	0.0035	0.2051	0.2122	0.2064	0.2047
6	195.8	30	0.209	0.0019	0.2073	0.2118	0.2087	0.2083
7	234.9	30.1	0.2086	0.0013	0.2083	0.2102	0.2087	0.207
8	274.1	30.1	0.2082	0.0036	0.2063	0.2131	0.2083	0.205
9	313.2	30	0.2081	0.0013	0.2067	0.2097	0.2083	0.2077
10	352.4	30.1	0.208	0.0019	0.2075	0.2107	0.2065	0.2075
Cycles / Well
E5	Time [s]	Temp. [°C]	Mean	StDev	0;1	1;1	1;0	0;0
1	0	29.9	0.3017	0.0086	0.3009	0.3135	0.2994	0.293
2	39.2	30	0.3909	0.0132	0.3868	0.4084	0.3917	0.3767
3	78.3	30	0.4786	0.0174	0.4718	0.4991	0.4849	0.4585
4	117.5	30.1	0.5648	0.021	0.5562	0.5891	0.5732	0.5406
5	156.6	30.1	0.6499	0.0236	0.642	0.6771	0.6589	0.6217
6	195.8	30	0.7341	0.0263	0.7261	0.7644	0.7435	0.7025
7	234.9	30.1	0.8181	0.0283	0.8117	0.8502	0.8279	0.7828
8	274.1	30.1	0.9032	0.0292	0.8993	0.936	0.9117	0.8657
9	313.2	30	0.9872	0.0302	0.9854	1.0206	0.9951	0.9478
10	352.4	30.1	1.0714	0.0311	1.0719	1.1061	1.0773	1.0305
Cycles / Well
F5	Time [s]	Temp. [°C]	Mean	StDev	0;1	1;1	1;0	0;0
1	0	29.9	0.3363	0.0099	0.3357	0.3483	0.3372	0.3242
2	39.2	30	0.4415	0.0136	0.4373	0.4569	0.4468	0.4251
3	78.3	30	0.5459	0.0176	0.5383	0.5644	0.5557	0.5251
4	117.5	30.1	0.6476	0.0219	0.639	0.6691	0.6615	0.6209
5	156.6	30.1	0.7486	0.0265	0.7408	0.7711	0.768	0.7145
6	195.8	30	0.8486	0.0294	0.839	0.8744	0.8695	0.8112
7	234.9	30.1	0.9478	0.0307	0.9407	0.9722	0.971	0.9072
8	274.1	30.1	1.0465	0.0316	1.0418	1.0719	1.0687	1.0036
9	313.2	30	1.146	0.0332	1.144	1.1719	1.1682	1.0997
10	352.4	30.1	1.2441	0.0338	1.2443	1.272	1.2636	1.1964
Cycles / Well
G5	Time [s]	Temp. [°C]	Mean	StDev	0;1	1;1	1;0	0;0
1	0	29.9	0.35	0.0114	0.3448	0.3628	0.3553	0.337
2	39.2	30	0.4612	0.0172	0.4529	0.4799	0.4705	0.4416
3	78.3	30	0.5691	0.0244	0.5609	0.5932	0.5838	0.5386
4	117.5	30.1	0.6743	0.0315	0.664	0.7039	0.6947	0.6345
5	156.6	30.1	0.7778	0.0347	0.7676	0.8082	0.8021	0.7331
6	195.8	30	0.8804	0.0365	0.8717	0.9142	0.9029	0.8327
7	234.9	30.1	0.9832	0.0378	0.9748	1.0165	1.0079	0.9334
8	274.1	30.1	1.0862	0.0395	1.0778	1.1217	1.1114	1.0341
9	313.2	30	1.1885	0.0402	1.1816	1.2236	1.2142	1.1346
10	352.4	30.1	1.29	0.0402	1.2838	1.3252	1.3151	1.2358
Cycles / Well
H5	Time [s]	Temp. [°C]	Mean	StDev	0;1	1;1	1;0	0;0
1	0	29.9	0.3692	0.0136	0.3605	0.3823	0.3791	0.3547
2	39.2	30	0.4821	0.0228	0.4701	0.5033	0.4988	0.456
3	78.3	30	0.5932	0.0281	0.5814	0.6173	0.6151	0.559
4	117.5	30.1	0.7029	0.0326	0.6915	0.7279	0.7303	0.6618
5	156.6	30.1	0.8105	0.0336	0.799	0.8355	0.8394	0.7681
6	195.8	30	0.9178	0.0354	0.9051	0.9414	0.9509	0.8738
7	234.9	30.1	1.0238	0.0327	1.0122	1.0455	1.0545	0.9831
8	274.1	30.1	1.1307	0.0344	1.1133	1.157	1.1618	1.0907
9	313.2	30	1.2375	0.036	1.215	1.2669	1.2694	1.1987
10	352.4	30.1	1.3421	0.0378	1.316	1.3746	1.3745	1.3034
Cycles / Well
A6	Time [s]	Temp. [°C]	Mean	StDev	0;1	1;1	1;0	0;0
1	0	29.9	0.2038	0.0023	0.2017	0.2033	0.2071	0.2031
2	39.2	30	0.2044	0.002	0.2039	0.2061	0.2018	0.2059
3	78.3	30	0.2047	0.0007	0.205	0.2039	0.2045	0.2055
4	117.5	30.1	0.2076	0.0012	0.209	0.2077	0.2075	0.2062
5	156.6	30.1	0.2077	0.0016	0.2056	0.2092	0.2082	0.208
6	195.8	30	0.2082	0.0033	0.2045	0.2072	0.2087	0.2125
7	234.9	30.1	0.2062	0.001	0.2053	0.2054	0.207	0.2071
8	274.1	30.1	0.2079	0.0032	0.2036	0.2085	0.2113	0.2082
9	313.2	30	0.2083	0.0034	0.204	0.207	0.2108	0.2112
10	352.4	30.1	0.21	0.0008	0.21	0.2089	0.2109	0.2103
Cycles / Well
B6	Time [s]	Temp. [°C]	Mean	StDev	0;1	1;1	1;0	0;0
1	0	29.9	0.2042	0.0027	0.2056	0.2066	0.2042	0.2004
2	39.2	30	0.2054	0.0073	0.2015	0.2164	0.2027	0.2012
3	78.3	30	0.2055	0.0099	0.1947	0.2187	0.2055	0.2031
4	117.5	30.1	0.2044	0.0076	0.1967	0.2147	0.2048	0.2013
5	156.6	30.1	0.2041	0.0083	0.196	0.214	0.2078	0.1987
6	195.8	30	0.2028	0.0089	0.1983	0.2154	0.2027	0.1949
7	234.9	30.1	0.2007	0.0078	0.1949	0.211	0.2024	0.1945
8	274.1	30.1	0.1994	0.0083	0.1942	0.2109	0.1997	0.1925
9	313.2	30	0.2002	0.0084	0.1925	0.2121	0.1993	0.1971
10	352.4	30.1	0.1995	0.008	0.1953	0.211	0.1985	0.1932
Cycles / Well
C6	Time [s]	Temp. [°C]	Mean	StDev	0;1	1;1	1;0	0;0
1	0	29.9	0.2116	0.0074	0.2057	0.2194	0.2166	0.2049
2	39.2	30	0.2135	0.0068	0.2094	0.2232	0.2133	0.2082
3	78.3	30	0.2128	0.0059	0.2087	0.2153	0.2199	0.2073
4	117.5	30.1	0.2095	0.0043	0.2052	0.215	0.2107	0.2072
5	156.6	30.1	0.2096	0.0046	0.2052	0.2162	0.2084	0.2086
6	195.8	30	0.2072	0.0078	0.2011	0.2178	0.2083	0.2016
7	234.9	30.1	0.2069	0.0058	0.2056	0.2155	0.204	0.2025
8	274.1	30.1	0.209	0.0054	0.2057	0.217	0.2057	0.2077
9	313.2	30	0.2087	0.0046	0.2068	0.2151	0.2045	0.2084
10	352.4	30.1	0.2089	0.0037	0.2093	0.2135	0.2045	0.2083
Cycles / Well
D6	Time [s]	Temp. [°C]	Mean	StDev	0;1	1;1	1;0	0;0
1	0	29.9	0.2087	0.0014	0.2101	0.209	0.2088	0.2067
2	39.2	30	0.207	0.0009	0.2063	0.2081	0.2074	0.2062
3	78.3	30	0.207	0.002	0.2056	0.2091	0.205	0.2083
4	117.5	30.1	0.207	0.0017	0.2049	0.208	0.2062	0.2087
5	156.6	30.1	0.2063	0.0015	0.2065	0.2075	0.2041	0.2069
6	195.8	30	0.2069	0.002	0.2051	0.208	0.2056	0.2092
7	234.9	30.1	0.2072	0.0019	0.208	0.2087	0.2044	0.2078
8	274.1	30.1	0.2054	0.0017	0.2045	0.208	0.2044	0.2048
9	313.2	30	0.2059	0.0012	0.2076	0.2049	0.2058	0.2054
10	352.4	30.1	0.2059	0.0015	0.2041	0.2062	0.2055	0.2078
Cycles / Well
E6	Time [s]	Temp. [°C]	Mean	StDev	0;1	1;1	1;0	0;0
1	0	29.9	0.2879	0.0054	0.2847	0.2953	0.2883	0.2833
2	39.2	30	0.3764	0.0085	0.3717	0.3891	0.3711	0.3738
3	78.3	30	0.4665	0.0109	0.4699	0.4765	0.451	0.4685
4	117.5	30.1	0.5595	0.0181	0.5733	0.5684	0.5331	0.5632
5	156.6	30.1	0.6527	0.0224	0.6722	0.6614	0.6206	0.6568
6	195.8	30	0.7434	0.0235	0.7652	0.7497	0.7101	0.7486
7	234.9	30.1	0.8338	0.0264	0.8582	0.8372	0.7966	0.8435
8	274.1	30.1	0.9247	0.031	0.9544	0.9241	0.8821	0.9381
9	313.2	30	1.016	0.0343	1.0496	1.015	0.9692	1.0303
10	352.4	30.1	1.1059	0.0363	1.1426	1.1028	1.0572	1.1211
Cycles / Well
F6	Time [s]	Temp. [°C]	Mean	StDev	0;1	1;1	1;0	0;0
1	0	29.9	0.3207	0.0082	0.3194	0.3325	0.3173	0.3137
2	39.2	30	0.4301	0.0105	0.4265	0.4458	0.4234	0.4248
3	78.3	30	0.5417	0.0125	0.5467	0.5546	0.5253	0.5399
4	117.5	30.1	0.6523	0.0147	0.6606	0.6665	0.6331	0.6491
5	156.6	30.1	0.7613	0.0185	0.7752	0.7765	0.7371	0.7565
6	195.8	30	0.8704	0.0217	0.8865	0.889	0.8431	0.8631
7	234.9	30.1	0.9792	0.0242	0.9968	1.0003	0.9487	0.9709
8	274.1	30.1	1.086	0.0252	1.1034	1.1096	1.0553	1.0759
9	313.2	30	1.1932	0.0245	1.2068	1.2203	1.1675	1.1781
10	352.4	30.1	1.2987	0.0244	1.308	1.3289	1.2773	1.2806
Cycles / Well
G6	Time [s]	Temp. [°C]	Mean	StDev	0;1	1;1	1;0	0;0
1	0	29.9	0.3331	0.008	0.3368	0.3426	0.3275	0.3254
2	39.2	30	0.4396	0.0128	0.449	0.4517	0.4327	0.425
3	78.3	30	0.548	0.0144	0.5602	0.5604	0.5382	0.5331
4	117.5	30.1	0.6523	0.0176	0.667	0.6673	0.6427	0.6323
5	156.6	30.1	0.7568	0.0196	0.7736	0.7732	0.7451	0.7353
6	195.8	30	0.8604	0.0213	0.8811	0.8758	0.8464	0.8382
7	234.9	30.1	0.9637	0.0248	0.9918	0.9769	0.947	0.9391
8	274.1	30.1	1.0669	0.0286	1.1015	1.0792	1.0458	1.0412
9	313.2	30	1.1709	0.0331	1.2135	1.1807	1.1444	1.145
10	352.4	30.1	1.275	0.0371	1.3243	1.2814	1.2399	1.2543
Cycles / Well
H6	Time [s]	Temp. [°C]	Mean	StDev	0;1	1;1	1;0	0;0
1	0	29.9	0.3443	0.0121	0.3424	0.3598	0.3449	0.3302
2	39.2	30	0.4579	0.0148	0.4618	0.4752	0.4549	0.4397
3	78.3	30	0.5731	0.0225	0.5778	0.6019	0.5635	0.5492
4	117.5	30.1	0.6869	0.0274	0.698	0.7193	0.6734	0.657
5	156.6	30.1	0.7986	0.0303	0.8165	0.831	0.7818	0.7652
6	195.8	30	0.9093	0.0328	0.9354	0.9392	0.8881	0.8745
7	234.9	30.1	1.0222	0.039	1.0562	1.0555	0.9918	0.9853
8	274.1	30.1	1.1331	0.0397	1.1679	1.167	1.1002	1.0973
9	313.2	30	1.2445	0.0434	1.2838	1.2804	1.2064	1.2074
10	352.4	30.1	1.3553	0.0456	1.3932	1.3964	1.3143	1.3174
End Time:	29/01/2016 17:31:32

## Sheet: ptdh thermostab 1
A	0.00224837	0.00209092	0.00191019
B	0.00204952	0.00208612	0.00204213
C	0.00216538	0.00192294	0.00207959
D	0.0022005	0.00208948	0.00191293
E	0.00193937	0.00206922	0.00204273
F	0.00205089	0.00192865	0.00215005
G	0.00213212	0.00208648	0.00206368
H	0.00192435	0.00209491	0.00214823
Cycles / Well
A1	Time [s]	Temp. [°C]	Mean	StDev	0;1	1;1	1;0	0;0			A1	C3	F2
1	0	30.1	0.2873	0.0024	0.2878	0.2872	0.29	0.2841		0	0.2873	0.2631	0.3076
2	38.9	30.2	0.3732	0.0096	0.3609	0.3759	0.384	0.3719		38.9	0.3732	0.3431	0.3892
3	77.9	30.2	0.4608	0.0172	0.4395	0.4637	0.4813	0.4588		77.9	0.4608	0.4258	0.4651
4	116.8	30	0.5472	0.0231	0.5177	0.5467	0.5742	0.5504		116.8	0.5472	0.5098	0.5411
5	155.8	30	0.6343	0.0302	0.5968	0.6324	0.6706	0.6372		155.8	0.6343	0.5914	0.6157
6	194.7	30.1	0.7223	0.0346	0.6818	0.7177	0.7661	0.7237		194.7	0.7223	0.6723	0.6888
7	233.7	30.2	0.809	0.0399	0.7639	0.7998	0.8606	0.8117		233.7	0.809	0.7528	0.7624
8	272.6	30.3	0.8965	0.0448	0.8462	0.8852	0.9544	0.9001		272.6	0.8965	0.8329	0.8344
9	311.5	30.1	0.9866	0.0514	0.9281	0.9755	1.0527	0.99		311.5	0.9866	0.9141	0.9077
10	350.5	30	1.0764	0.0546	1.0147	1.0647	1.147	1.079		350.5	1.0764	0.9957	0.9811
										Slope	0.00224837	0.00209092	0.00191019
Cycles / Well										Rsq	0.999963	0.99997	0.999789
A2	Time [s]	Temp. [°C]	Mean	StDev	0;1	1;1	1;0	0;0			A2	D1	F3
1	0	30.1	0.2599	0.0029	0.2636	0.2567	0.2587	0.2604		0	0.2599	0.3174	0.2931
2	38.9	30.2	0.3401	0.0059	0.3358	0.3345	0.347	0.343		38.9	0.3401	0.4002	0.3752
3	77.9	30.2	0.4207	0.012	0.4132	0.4083	0.434	0.4273		77.9	0.4207	0.4817	0.4537
4	116.8	30	0.5006	0.0168	0.4911	0.482	0.518	0.5113		116.8	0.5006	0.5638	0.5343
5	155.8	30	0.5804	0.0223	0.5674	0.5566	0.6052	0.5924		155.8	0.5804	0.6448	0.6146
6	194.7	30.1	0.6602	0.0263	0.6458	0.6315	0.6894	0.674		194.7	0.6602	0.7251	0.694
7	233.7	30.2	0.7394	0.0308	0.724	0.7048	0.773	0.7559		233.7	0.7394	0.8067	0.7752
8	272.6	30.3	0.8181	0.0364	0.7979	0.7789	0.8589	0.8369		272.6	0.8181	0.8873	0.851
9	311.5	30.1	0.8987	0.041	0.8778	0.8527	0.9433	0.9209		311.5	0.8987	0.9689	0.9292
10	350.5	30	0.9795	0.0448	0.958	0.9279	1.027	1.0049		350.5	0.9795	1.0493	1.0104
										Slope	0.00204952	0.00208612	0.00204213
Cycles / Well										Rsq	0.999993	0.99999	0.999959
A3	Time [s]	Temp. [°C]	Mean	StDev	0;1	1;1	1;0	0;0			A3	D2	G1
1	0	30.1	0.2477	0.0023	0.2487	0.2503	0.2452	0.2466		0	0.2477	0.2838	0.3465
2	38.9	30.2	0.3285	0.0015	0.3301	0.3274	0.327	0.3296		38.9	0.3285	0.3667	0.4309
3	77.9	30.2	0.4121	0.0066	0.4149	0.4028	0.4126	0.4179		77.9	0.4121	0.4448	0.5134
4	116.8	30	0.4952	0.0102	0.4966	0.4805	0.501	0.5028		116.8	0.4952	0.5202	0.5948
5	155.8	30	0.5788	0.0137	0.5809	0.5589	0.5858	0.5894		155.8	0.5788	0.5944	0.6755
6	194.7	30.1	0.6636	0.016	0.6704	0.6397	0.6696	0.6745		194.7	0.6636	0.6684	0.7559
7	233.7	30.2	0.7501	0.0174	0.7591	0.7241	0.7572	0.7599		233.7	0.7501	0.7425	0.8362
8	272.6	30.3	0.8343	0.0177	0.8446	0.8078	0.8414	0.8432		272.6	0.8343	0.8164	0.9168
9	311.5	30.1	0.9194	0.018	0.9304	0.8925	0.9289	0.9256		311.5	0.9194	0.8893	0.9976
10	350.5	30	1.0052	0.0175	1.0125	0.9802	1.0206	1.0075		350.5	1.0052	0.9615	1.077
										Slope	0.00216538	0.00192294	0.00207959
Cycles / Well										Rsq	0.999943	0.99973	0.999954
B1	Time [s]	Temp. [°C]	Mean	StDev	0;1	1;1	1;0	0;0			B1	D3	G2
1	0	30.1	0.3	0.0041	0.2965	0.3023	0.3047	0.2966		0	0.3	0.2671	0.3166
2	38.9	30.2	0.3868	0.0166	0.3742	0.3998	0.4024	0.3708		38.9	0.3868	0.344	0.3998
3	77.9	30.2	0.4747	0.0228	0.4536	0.4919	0.4967	0.4565		77.9	0.4747	0.4241	0.4773
4	116.8	30	0.5602	0.0272	0.5342	0.5798	0.5872	0.5395		116.8	0.5602	0.5075	0.5499
5	155.8	30	0.6453	0.0332	0.6145	0.667	0.6803	0.6196		155.8	0.6453	0.5899	0.6232
6	194.7	30.1	0.7304	0.0384	0.6941	0.7529	0.7727	0.7018		194.7	0.7304	0.6708	0.6955
7	233.7	30.2	0.816	0.0443	0.7743	0.8405	0.8659	0.7835		233.7	0.816	0.7517	0.7699
8	272.6	30.3	0.9023	0.05	0.8555	0.9298	0.9588	0.8653		272.6	0.9023	0.8334	0.8442
9	311.5	30.1	0.9874	0.0561	0.9341	1.018	1.0507	0.9467		311.5	0.9874	0.9152	0.9187
10	350.5	30	1.0717	0.0604	1.0136	1.1045	1.14	1.0288		350.5	1.0717	0.9969	0.9936
										Slope	0.0022005	0.00208948	0.00191293
Cycles / Well										Rsq	0.999983	0.999964	0.99981
B2	Time [s]	Temp. [°C]	Mean	StDev	0;1	1;1	1;0	0;0			B2	E1	G3
1	0	30.1	0.2639	0.0014	0.2627	0.2655	0.2647	0.2629		0	0.2639	0.3133	0.2971
2	38.9	30.2	0.3455	0.0146	0.3343	0.3534	0.362	0.3323		38.9	0.3455	0.3996	0.3752
3	77.9	30.2	0.4239	0.0192	0.4106	0.4309	0.4479	0.4064		77.9	0.4239	0.4832	0.4561
4	116.8	30	0.4999	0.0212	0.4852	0.5049	0.5279	0.4818		116.8	0.4999	0.5645	0.5347
5	155.8	30	0.5746	0.0224	0.5614	0.5752	0.6059	0.5559		155.8	0.5746	0.6455	0.6136
6	194.7	30.1	0.6491	0.0235	0.6372	0.647	0.6828	0.6296		194.7	0.6491	0.7255	0.6929
7	233.7	30.2	0.7242	0.0248	0.7129	0.7203	0.76	0.7037		233.7	0.7242	0.8047	0.7729
8	272.6	30.3	0.7979	0.0243	0.7887	0.792	0.8332	0.7779		272.6	0.7979	0.8836	0.8527
9	311.5	30.1	0.8727	0.026	0.8641	0.8631	0.9108	0.8526		311.5	0.8727	0.9631	0.9331
10	350.5	30	0.9477	0.0273	0.9404	0.9357	0.9878	0.9269		350.5	0.9477	1.041	1.0131
										Slope	0.00193937	0.00206922	0.00204273
Cycles / Well										Rsq	0.999846	0.999822	0.99999
B3	Time [s]	Temp. [°C]	Mean	StDev	0;1	1;1	1;0	0;0			B3	E2	H1
1	0	30.1	0.2433	0.0019	0.2421	0.2438	0.2458	0.2415		0	0.2433	0.2924	0.3661
2	38.9	30.2	0.3268	0.0029	0.3259	0.3232	0.3291	0.3291		38.9	0.3268	0.3749	0.4538
3	77.9	30.2	0.406	0.0047	0.4074	0.4001	0.4052	0.4114		77.9	0.406	0.4542	0.5367
4	116.8	30	0.4858	0.0103	0.4906	0.4738	0.4815	0.4972		116.8	0.4858	0.5299	0.6203
5	155.8	30	0.5657	0.0135	0.5754	0.5498	0.5592	0.5783		155.8	0.5657	0.6027	0.7057
6	194.7	30.1	0.6455	0.0153	0.6573	0.6273	0.6386	0.6589		194.7	0.6455	0.6775	0.7921
7	233.7	30.2	0.7251	0.0179	0.7406	0.7046	0.7155	0.7395		233.7	0.7251	0.7509	0.875
8	272.6	30.3	0.8036	0.022	0.823	0.7795	0.7904	0.8216		272.6	0.8036	0.8254	0.9576
9	311.5	30.1	0.8836	0.0261	0.9078	0.855	0.868	0.9035		311.5	0.8836	0.8991	1.0381
10	350.5	30	0.965	0.0307	0.9944	0.933	0.9446	0.988		350.5	0.965	0.9735	1.1184
										Slope	0.00205089	0.00192865	0.00215005
Cycles / Well										Rsq	0.999979	0.999757	0.999886
C1	Time [s]	Temp. [°C]	Mean	StDev	0;1	1;1	1;0	0;0			C1	E3	H2
1	0	30.1	0.3019	0.0139	0.2932	0.3152	0.3122	0.2871		0	0.3019	0.2788	0.3298
2	38.9	30.2	0.3873	0.0205	0.3719	0.4042	0.4058	0.3673		38.9	0.3873	0.3611	0.4101
3	77.9	30.2	0.4706	0.0292	0.4476	0.4922	0.4993	0.4434		77.9	0.4706	0.4453	0.49
4	116.8	30	0.5532	0.0349	0.525	0.5788	0.5877	0.5213		116.8	0.5532	0.527	0.5708
5	155.8	30	0.6369	0.0419	0.6049	0.6674	0.6785	0.597		155.8	0.6369	0.6076	0.6507
6	194.7	30.1	0.7201	0.0486	0.6828	0.7546	0.769	0.6741		194.7	0.7201	0.6883	0.7316
7	233.7	30.2	0.8018	0.0527	0.7625	0.8377	0.8557	0.7511		233.7	0.8018	0.7687	0.8121
8	272.6	30.3	0.8851	0.0572	0.8432	0.9238	0.944	0.8294		272.6	0.8851	0.8491	0.8928
9	311.5	30.1	0.9678	0.0621	0.9232	1.0098	1.0317	0.9066		311.5	0.9678	0.9302	0.9725
10	350.5	30	1.0503	0.065	1.0031	1.0952	1.1162	0.9865		350.5	1.0503	1.012	1.0526
										Slope	0.00213212	0.00208648	0.00206368
Cycles / Well										Rsq	0.999987	0.999966	0.999998
C2	Time [s]	Temp. [°C]	Mean	StDev	0;1	1;1	1;0	0;0			C2	F1	H3
1	0	30.1	0.2747	0.0057	0.2716	0.2808	0.278	0.2685		0	0.2747	0.3389	0.3043
2	38.9	30.2	0.3568	0.0152	0.3471	0.3673	0.3721	0.3408		38.9	0.3568	0.4245	0.3862
3	77.9	30.2	0.4345	0.0212	0.4223	0.4444	0.4591	0.4122		77.9	0.4345	0.5064	0.471
4	116.8	30	0.5101	0.0231	0.4985	0.5201	0.537	0.4847		116.8	0.5101	0.5878	0.556
5	155.8	30	0.5842	0.0226	0.5763	0.5933	0.61	0.5572		155.8	0.5842	0.67	0.6418
6	194.7	30.1	0.6578	0.0224	0.6532	0.6659	0.6826	0.6294		194.7	0.6578	0.7517	0.7256
7	233.7	30.2	0.7309	0.0207	0.731	0.739	0.7511	0.7023		233.7	0.7309	0.8322	0.8079
8	272.6	30.3	0.8055	0.0214	0.8085	0.8132	0.8253	0.7752		272.6	0.8055	0.9138	0.8899
9	311.5	30.1	0.8799	0.0225	0.885	0.8879	0.8994	0.8475		311.5	0.8799	0.9949	0.9726
10	350.5	30	0.9539	0.0231	0.9616	0.9626	0.9714	0.9199		350.5	0.9539	1.0741	1.056
										Slope	0.00192435	0.00209491	0.00214823
Cycles / Well										Rsq	0.999811	0.999956	0.999958
C3	Time [s]	Temp. [°C]	Mean	StDev	0;1	1;1	1;0	0;0
1	0	30.1	0.2631	0.0056	0.2576	0.2626	0.2708	0.2613
2	38.9	30.2	0.3431	0.0026	0.3408	0.3419	0.3468	0.3431
3	77.9	30.2	0.4258	0.007	0.4319	0.42	0.4195	0.4319
4	116.8	30	0.5098	0.0118	0.5185	0.4984	0.5009	0.5213
5	155.8	30	0.5914	0.0152	0.6027	0.5744	0.5828	0.6056
6	194.7	30.1	0.6723	0.0168	0.6847	0.6531	0.6633	0.6878
7	233.7	30.2	0.7528	0.0177	0.7676	0.7321	0.744	0.7676
8	272.6	30.3	0.8329	0.0198	0.8509	0.8106	0.8218	0.8483
9	311.5	30.1	0.9141	0.0228	0.9363	0.8902	0.8993	0.9306
10	350.5	30	0.9957	0.0258	1.022	0.9701	0.9774	1.0133
Cycles / Well
D1	Time [s]	Temp. [°C]	Mean	StDev	0;1	1;1	1;0	0;0
1	0	30.1	0.3174	0.0134	0.308	0.3266	0.331	0.3039
2	38.9	30.2	0.4002	0.0225	0.3827	0.4123	0.4258	0.3799
3	77.9	30.2	0.4817	0.0305	0.4571	0.4978	0.5168	0.4552
4	116.8	30	0.5638	0.0383	0.5312	0.5846	0.6074	0.5319
5	155.8	30	0.6448	0.0453	0.6071	0.6681	0.6971	0.6069
6	194.7	30.1	0.7251	0.0505	0.6829	0.7515	0.7832	0.6828
7	233.7	30.2	0.8067	0.0549	0.7626	0.8342	0.8706	0.7594
8	272.6	30.3	0.8873	0.0601	0.838	0.9167	0.9578	0.8366
9	311.5	30.1	0.9689	0.0649	0.9145	1.001	1.0449	0.9152
10	350.5	30	1.0493	0.0675	0.9919	1.0832	1.128	0.9942
Cycles / Well
D2	Time [s]	Temp. [°C]	Mean	StDev	0;1	1;1	1;0	0;0
1	0	30.1	0.2838	0.0087	0.2758	0.2924	0.2904	0.2768
2	38.9	30.2	0.3667	0.0182	0.3529	0.3789	0.3856	0.3495
3	77.9	30.2	0.4448	0.0231	0.4286	0.4593	0.4694	0.4218
4	116.8	30	0.5202	0.0246	0.5048	0.5341	0.5472	0.4946
5	155.8	30	0.5944	0.0247	0.5816	0.6062	0.6225	0.5673
6	194.7	30.1	0.6684	0.0252	0.6574	0.68	0.6968	0.6393
7	233.7	30.2	0.7425	0.026	0.7334	0.7537	0.7717	0.7114
8	272.6	30.3	0.8164	0.0267	0.8077	0.8283	0.8458	0.7839
9	311.5	30.1	0.8893	0.0268	0.8823	0.901	0.9183	0.8556
10	350.5	30	0.9615	0.0266	0.9559	0.9723	0.9902	0.9276
Cycles / Well
D3	Time [s]	Temp. [°C]	Mean	StDev	0;1	1;1	1;0	0;0
1	0	30.1	0.2671	0.0034	0.2636	0.2678	0.2714	0.2657
2	38.9	30.2	0.344	0.0077	0.3346	0.3436	0.3535	0.3441
3	77.9	30.2	0.4241	0.0068	0.4181	0.4204	0.4245	0.4334
4	116.8	30	0.5075	0.0104	0.5134	0.4973	0.5003	0.5191
5	155.8	30	0.5899	0.0132	0.6026	0.5756	0.5819	0.5993
6	194.7	30.1	0.6708	0.0125	0.6832	0.6591	0.6609	0.6799
7	233.7	30.2	0.7517	0.0115	0.7622	0.7438	0.74	0.7609
8	272.6	30.3	0.8334	0.0107	0.8436	0.8266	0.8221	0.8413
9	311.5	30.1	0.9152	0.0108	0.9251	0.9088	0.9032	0.9236
10	350.5	30	0.9969	0.0103	1.0072	0.9898	0.9865	1.004
Cycles / Well
E1	Time [s]	Temp. [°C]	Mean	StDev	0;1	1;1	1;0	0;0
1	0	30.1	0.3133	0.0085	0.3052	0.3221	0.3191	0.3069
2	38.9	30.2	0.3996	0.0218	0.3826	0.4137	0.4227	0.3794
3	77.9	30.2	0.4832	0.0329	0.4605	0.498	0.5223	0.4518
4	116.8	30	0.5645	0.038	0.5406	0.5802	0.6104	0.5269
5	155.8	30	0.6455	0.0438	0.6194	0.6614	0.6994	0.6017
6	194.7	30.1	0.7255	0.0499	0.6963	0.7424	0.7874	0.6757
7	233.7	30.2	0.8047	0.0547	0.7729	0.8223	0.8732	0.7503
8	272.6	30.3	0.8836	0.0593	0.8484	0.9023	0.9582	0.8253
9	311.5	30.1	0.9631	0.0638	0.9239	0.9856	1.0422	0.9005
10	350.5	30	1.041	0.0674	0.9996	1.06	1.1273	0.977
Cycles / Well
E2	Time [s]	Temp. [°C]	Mean	StDev	0;1	1;1	1;0	0;0
1	0	30.1	0.2924	0.0134	0.2847	0.3006	0.3065	0.2778
2	38.9	30.2	0.3749	0.0231	0.3598	0.3858	0.402	0.3521
3	77.9	30.2	0.4542	0.0269	0.4375	0.4697	0.4836	0.426
4	116.8	30	0.5299	0.0285	0.5143	0.5444	0.5618	0.4989
5	155.8	30	0.6027	0.028	0.5895	0.6121	0.6369	0.5725
6	194.7	30.1	0.6775	0.0305	0.6643	0.6853	0.7158	0.6446
7	233.7	30.2	0.7509	0.0316	0.7389	0.7579	0.7908	0.7161
8	272.6	30.3	0.8254	0.0331	0.8142	0.8337	0.8662	0.7875
9	311.5	30.1	0.8991	0.0352	0.8889	0.9083	0.9415	0.8576
10	350.5	30	0.9735	0.0373	0.9633	0.9828	1.0187	0.9293
Cycles / Well
E3	Time [s]	Temp. [°C]	Mean	StDev	0;1	1;1	1;0	0;0
1	0	30.1	0.2788	0.0028	0.2764	0.2818	0.2806	0.2765
2	38.9	30.2	0.3611	0.0006	0.3605	0.3618	0.3615	0.3606
3	77.9	30.2	0.4453	0.0028	0.4465	0.4486	0.4424	0.4435
4	116.8	30	0.527	0.0064	0.5328	0.5289	0.5178	0.5286
5	155.8	30	0.6076	0.0073	0.6153	0.607	0.5979	0.6102
6	194.7	30.1	0.6883	0.0077	0.6974	0.6865	0.6788	0.6903
7	233.7	30.2	0.7687	0.0093	0.7804	0.7665	0.758	0.77
8	272.6	30.3	0.8491	0.0104	0.8624	0.8451	0.8379	0.8511
9	311.5	30.1	0.9302	0.0125	0.9456	0.9259	0.9159	0.9333
10	350.5	30	1.012	0.0131	1.0281	1.008	0.9968	1.015
Cycles / Well
F1	Time [s]	Temp. [°C]	Mean	StDev	0;1	1;1	1;0	0;0
1	0	30.1	0.3389	0.0174	0.326	0.3525	0.3553	0.3218
2	38.9	30.2	0.4245	0.0265	0.4039	0.4417	0.4524	0.3999
3	77.9	30.2	0.5064	0.0337	0.4794	0.5254	0.5442	0.4766
4	116.8	30	0.5878	0.0403	0.5582	0.6078	0.6347	0.5504
5	155.8	30	0.67	0.0499	0.6318	0.6919	0.73	0.6262
6	194.7	30.1	0.7517	0.0576	0.707	0.7774	0.8208	0.7016
7	233.7	30.2	0.8322	0.0628	0.7844	0.8586	0.9086	0.7774
8	272.6	30.3	0.9138	0.0693	0.86	0.943	0.998	0.8541
9	311.5	30.1	0.9949	0.0735	0.9378	1.0269	1.0836	0.9313
10	350.5	30	1.0741	0.0772	1.0113	1.1103	1.1658	1.0091
Cycles / Well
F2	Time [s]	Temp. [°C]	Mean	StDev	0;1	1;1	1;0	0;0
1	0	30.1	0.3076	0.0176	0.2983	0.321	0.3236	0.2874
2	38.9	30.2	0.3892	0.0254	0.3722	0.4021	0.4184	0.364
3	77.9	30.2	0.4651	0.0273	0.4488	0.4774	0.4973	0.4371
4	116.8	30	0.5411	0.0297	0.523	0.5555	0.5752	0.5105
5	155.8	30	0.6157	0.0327	0.5976	0.6309	0.6534	0.5808
6	194.7	30.1	0.6888	0.0332	0.6737	0.7041	0.7263	0.6509
7	233.7	30.2	0.7624	0.0356	0.7473	0.7797	0.8016	0.7208
8	272.6	30.3	0.8344	0.0361	0.8243	0.8456	0.8767	0.791
9	311.5	30.1	0.9077	0.0375	0.8997	0.9187	0.9511	0.8613
10	350.5	30	0.9811	0.0377	0.9765	0.9937	1.0222	0.9321
Cycles / Well
F3	Time [s]	Temp. [°C]	Mean	StDev	0;1	1;1	1;0	0;0
1	0	30.1	0.2931	0.0065	0.2839	0.2943	0.295	0.2992
2	38.9	30.2	0.3752	0.0084	0.3647	0.385	0.3767	0.3745
3	77.9	30.2	0.4537	0.0121	0.4437	0.4644	0.4639	0.4427
4	116.8	30	0.5343	0.0121	0.5264	0.5399	0.5485	0.5224
5	155.8	30	0.6146	0.0118	0.6088	0.6181	0.6292	0.6021
6	194.7	30.1	0.694	0.0106	0.691	0.6945	0.7079	0.6825
7	233.7	30.2	0.7752	0.0037	0.7713	0.7733	0.7796	0.7768
8	272.6	30.3	0.851	0.0038	0.8498	0.8487	0.8567	0.8489
9	311.5	30.1	0.9292	0.0056	0.9315	0.9283	0.9352	0.9219
10	350.5	30	1.0104	0.0105	1.0037	1.0213	1.0173	0.9994
Cycles / Well
G1	Time [s]	Temp. [°C]	Mean	StDev	0;1	1;1	1;0	0;0
1	0	30.1	0.3465	0.0246	0.3279	0.3645	0.3707	0.323
2	38.9	30.2	0.4309	0.0364	0.4075	0.4504	0.4719	0.394
3	77.9	30.2	0.5134	0.0445	0.484	0.5346	0.5654	0.4695
4	116.8	30	0.5948	0.0522	0.5589	0.6195	0.6561	0.5447
5	155.8	30	0.6755	0.0571	0.6382	0.7031	0.7419	0.6187
6	194.7	30.1	0.7559	0.0631	0.7154	0.7871	0.8288	0.6924
7	233.7	30.2	0.8362	0.0687	0.7921	0.8702	0.9155	0.7673
8	272.6	30.3	0.9168	0.0718	0.8706	0.9518	1	0.8448
9	311.5	30.1	0.9976	0.0762	0.948	1.0346	1.0861	0.9216
10	350.5	30	1.077	0.0777	1.0258	1.1151	1.1671	0.9999
Cycles / Well
G2	Time [s]	Temp. [°C]	Mean	StDev	0;1	1;1	1;0	0;0
1	0	30.1	0.3166	0.0274	0.2965	0.3357	0.3444	0.2898
2	38.9	30.2	0.3998	0.038	0.3751	0.4171	0.4448	0.3623
3	77.9	30.2	0.4773	0.0414	0.4519	0.4975	0.525	0.4347
4	116.8	30	0.5499	0.0419	0.5269	0.5647	0.6013	0.5065
5	155.8	30	0.6232	0.0426	0.6033	0.6348	0.6768	0.5779
6	194.7	30.1	0.6955	0.0417	0.6786	0.7104	0.745	0.6481
7	233.7	30.2	0.7699	0.0424	0.756	0.7872	0.8176	0.7186
8	272.6	30.3	0.8442	0.0437	0.8329	0.8651	0.8899	0.7888
9	311.5	30.1	0.9187	0.0461	0.9072	0.9418	0.966	0.8598
10	350.5	30	0.9936	0.0465	0.9852	1.0185	1.0387	0.9322
Cycles / Well
G3	Time [s]	Temp. [°C]	Mean	StDev	0;1	1;1	1;0	0;0
1	0	30.1	0.2971	0.0063	0.2926	0.3021	0.3029	0.2909
2	38.9	30.2	0.3752	0.0057	0.3711	0.3782	0.3817	0.3698
3	77.9	30.2	0.4561	0.0067	0.4537	0.4601	0.4629	0.4479
4	116.8	30	0.5347	0.006	0.5358	0.5359	0.5407	0.5264
5	155.8	30	0.6136	0.006	0.6184	0.6119	0.6184	0.6058
6	194.7	30.1	0.6929	0.0077	0.7014	0.6875	0.6975	0.6854
7	233.7	30.2	0.7729	0.0093	0.7842	0.7635	0.7764	0.7676
8	272.6	30.3	0.8527	0.0101	0.8656	0.8416	0.8548	0.8489
9	311.5	30.1	0.9331	0.0104	0.946	0.9214	0.9353	0.9296
10	350.5	30	1.0131	0.0109	1.0269	1.0007	1.0145	1.0105
Cycles / Well
H1	Time [s]	Temp. [°C]	Mean	StDev	0;1	1;1	1;0	0;0
1	0	30.1	0.3661	0.0266	0.346	0.3828	0.3945	0.341
2	38.9	30.2	0.4538	0.0335	0.4321	0.4719	0.4915	0.4198
3	77.9	30.2	0.5367	0.0388	0.5141	0.5548	0.5818	0.496
4	116.8	30	0.6203	0.0424	0.5957	0.6415	0.6685	0.5755
5	155.8	30	0.7057	0.0501	0.6753	0.7325	0.7616	0.6533
6	194.7	30.1	0.7921	0.0563	0.7569	0.8198	0.857	0.7348
7	233.7	30.2	0.875	0.0589	0.8349	0.9005	0.9457	0.8188
8	272.6	30.3	0.9576	0.0552	0.9225	0.9795	1.0249	0.9036
9	311.5	30.1	1.0381	0.0524	1.0044	1.0584	1.1022	0.9874
10	350.5	30	1.1184	0.0511	1.0831	1.1367	1.1821	1.0715
Cycles / Well
H2	Time [s]	Temp. [°C]	Mean	StDev	0;1	1;1	1;0	0;0
1	0	30.1	0.3298	0.0202	0.3112	0.3519	0.3418	0.3144
2	38.9	30.2	0.4101	0.0212	0.3954	0.436	0.4187	0.3903
3	77.9	30.2	0.49	0.024	0.4742	0.5199	0.4986	0.4673
4	116.8	30	0.5708	0.0272	0.5543	0.6061	0.5776	0.5451
5	155.8	30	0.6507	0.0293	0.632	0.6894	0.6569	0.6245
6	194.7	30.1	0.7316	0.0332	0.7101	0.7759	0.7376	0.7026
7	233.7	30.2	0.8121	0.0361	0.788	0.86	0.8195	0.7809
8	272.6	30.3	0.8928	0.0402	0.8639	0.9447	0.9042	0.8583
9	311.5	30.1	0.9725	0.0445	0.9409	1.0309	0.9832	0.9348
10	350.5	30	1.0526	0.0484	1.0163	1.1127	1.0708	1.0106
Cycles / Well
H3	Time [s]	Temp. [°C]	Mean	StDev	0;1	1;1	1;0	0;0
1	0	30.1	0.3043	0.0112	0.2972	0.3154	0.3121	0.2923
2	38.9	30.2	0.3862	0.015	0.3802	0.4039	0.3917	0.3689
3	77.9	30.2	0.471	0.0182	0.4668	0.4918	0.4768	0.4485
4	116.8	30	0.556	0.0169	0.5511	0.5757	0.5614	0.5356
5	155.8	30	0.6418	0.0182	0.6318	0.6625	0.6507	0.6221
6	194.7	30.1	0.7256	0.0198	0.7118	0.7479	0.7363	0.7062
7	233.7	30.2	0.8079	0.0236	0.7906	0.8347	0.8205	0.7858
8	272.6	30.3	0.8899	0.0253	0.8709	0.9188	0.9032	0.8666
9	311.5	30.1	0.9726	0.0283	0.9511	1.0054	0.987	0.947
10	350.5	30	1.056	0.0311	1.0326	1.0909	1.0733	1.0271
End Time:	29/01/2016 16:42:07

## Sheet: Sheet3
						Avg	Stdev
A	70	-2.12092e-06	9.24098e-06	1.47687e-05		7.29625e-06	8.61111e-06		70	0.00261162	0.00308226
B	67.1429	7.28512e-07	2.08979e-05	-1.88234e-05		9.34306e-07	1.98615e-05		67.1429	0.000334425	0.0071092
C	64.2857	2.16782e-06	-1.65728e-06	-1.34827e-05		-4.32406e-06	8.15897e-06		64.2857	-0.00154775	0.00292042
D	61.4286	-3.40565e-06	1.57916e-06	-6.14585e-06		-2.65745e-06	3.91648e-06		61.4286	-0.000951206	0.00140186
E	58.5714	0.00234884	0.00217779	0.00232876		0.00228513	9.35018e-05		58.5714	0.817938	0.033468
F	55.7143	0.00268438	0.00257048	0.00277941		0.00267809	0.000104608		55.7143	0.958595	0.0374432
G	52.8571	0.00274511	0.00265726	0.00266695		0.00268977	4.81664e-05		52.8571	0.962777	0.0172407
H	50	0.00275851	0.00275563	0.00286715		0.00279377	6.35692e-05		50	1	0.0227539
A	50	0.00224837	0.00209092	0.00191019		0.00208316	0.000169224		50	0.994778	0.0605722
B	47.1429	0.00204952	0.00208612	0.00204213		0.00205926	2.35574e-05		47.1429	0.983364	0.00843214
C	44.2857	0.00216538	0.00192294	0.00207959		0.00205597	0.000122936		44.2857	0.981793	0.0440035
D	41.4286	0.0022005	0.00208948	0.00191293		0.00206764	0.000145027		41.4286	0.987366	0.0519109
E	38.5714	0.00193937	0.00206922	0.00204273		0.00201711	6.86138e-05		38.5714	0.963237	0.0245596
F	35.7143	0.00205089	0.00192865	0.00215005		0.0020432	0.000110903		35.7143	0.975694	0.0396965
G	32.8571	0.00213212	0.00208648	0.00206368		0.00209409	3.4851e-05		32.8571	1	0.0124746
H	30	0.00192435	0.00209491	0.00214823		0.00205583	0.000116945		30	0.981729	0.0418592
	2.85714
