# Supplementary material for: Engineering a Seven Enzyme Biotransformation using Mathematical Modelling and Characterized Enzyme Parts
Source: ChemCatChem. 2019 Jul 4;11(15):3474–89. doi: 10.1002/cctc.201900646 (PMC6774274; doi:10.1002/cctc.201900646)
Supplement: Supplementary file 2 — Supplementary [file CCTC-11-3474-s002.zip › Supplementary Data for Uploading/Modelling/Modelling 1.6/Optimisation/ga_classes.py]

__author__ = 'Will'

from Reaction.substrates import enzyme_names
from Optimisation.ga_parameters import cost_dict, species_bounds
from Reaction.list_reactions import list_reactions
from Reaction_Classes.Pathway import Pathway
from Reaction_Classes.functions import create_pathway, plot_graphs_for_ga, write_outputs

import random
from copy import deepcopy
import time
import os
from SALib.sample import latin


class Individual():

    def __init__(self, target_yield, all_species, species_bounds,
                 reactions_list=list_reactions, end=240,
                 enzyme_names = enzyme_names, cost_dict = cost_dict):
        # An individual has all the data to run a single reaction, which yields an output
        self.all_species = all_species
        self.species_bounds=species_bounds
        self.start = 0
        self.end = end
        self.cost_dict=cost_dict

        self.reactions = reactions_list
        self.pathway = 0

        self.alc_yield = 0
        self.target_yield = target_yield
        self.distance_from_target = 100
        self.total_enzyme = 0
        self.total_final_alcohol = 0
        self.start_ester = 0

        self.enzyme_yield_score = 999
        self.normal_score = 1
        self.normal_distance = 1
        self.normal_enzyme_yield = 1
        self.new_cost = 0
        self.normal_cost = 0
        self.enzyme_names = enzyme_names

        self.enzyme_limits = {}
        self.enzymes = {}

    def setup_pathway(self):
        for enzyme in self.enzyme_names:
            if enzyme in self.species_bounds:
                to_add = {enzyme : self.species_bounds[enzyme]}
                self.enzyme_limits.update(to_add)
                to_add = {enzyme : self.all_species[enzyme]}
                self.enzymes.update(to_add)

        self.pathway = Pathway()
        self.pathway = create_pathway(self.all_species,self.reactions, self.start, self.end,
                                      max_steps_to_solve=500000, number_of_steps=32)
    def run_pathway(self):
        self.setup_pathway()
        self.pathway.solve()
        self.calc_total_enzyme()
        self.calc_distance_from_yield()
        self.enzyme_yield_normalised_fitness()
    def calc_total_enzyme(self):
        total = 0
        for enz in self.enzyme_names:
            conc = self.all_species[enz]
            total += conc
        self.total_enzyme = total
    def calc_cost(self):
        final_cost = 0
        for specie in self.species_bounds:
            cost = cost_dict[specie] * self.all_species[specie]
            final_cost += cost
        self.new_cost = final_cost

    def calc_distance_from_yield(self):
        index_est = self.pathway.return_index("Ester")
        index_alc = self.pathway.return_index("Alcohol")

        length = len(self.pathway.y)
        starting_ester = self.pathway.y[0][index_est]
        ending_alcohol = self.pathway.y[length-1][index_alc]
        self.total_final_alcohol = ending_alcohol
        self.start_ester = starting_ester

        self.alc_yield = round(((ending_alcohol / starting_ester) * 100), 2)
        distance = self.target_yield - self.alc_yield

        if distance <= 0:
            distance = 0

        self.distance_from_target = distance
    def enzyme_yield_normalised_fitness(self, distance_weight=0.5, enzyme_weight=0.5):
        self.normal_distance = (self.distance_from_target) / (self.target_yield)

        min_enzyme = 0
        max_enzyme = 0
        for enzyme in self.enzyme_limits:
            min_enzyme += self.enzyme_limits[enzyme][0]
            max_enzyme += self.enzyme_limits[enzyme][1]

        if len(self.enzyme_limits)==0:
            self.normal_enzyme_yield=0
        else:
            self.normal_enzyme_yield = (self.total_enzyme - min_enzyme) / (max_enzyme - min_enzyme)

        self.normal_enzyme_yield *= enzyme_weight
        self.normal_distance *= distance_weight

        self.normal_score = self.normal_distance + self.normal_enzyme_yield
    def cost_distance_normalised_fitness(self, distance_weight=0.5, cost_weight=0.5):
        self.normal_distance = (self.distance_from_target) / (self.target_yield)

        min_cost = 0
        max_cost = 0
        for specie in self.species_bounds:
            min_specie = self.species_bounds[specie][0]
            max_specie = self.species_bounds[specie][1]

            min_cost += min_specie * self.cost_dict[specie]
            max_cost += max_specie * self.cost_dict[specie]

        self.normal_cost= (self.new_cost - min_cost) / (max_cost - min_cost)

        self.normal_cost *= cost_weight
        self.normal_distance *= distance_weight

        self.normal_score = self.normal_distance + self.normal_cost

class Population():

    def __init__(self, all_species, species_bounds, popsize, end, target_yield_pc):

        self.population = []
        self.popsize = popsize
        self.species_bounds=species_bounds
        self.all_species=all_species

        self.start = 0
        self.end = end
        self.target_yield_pc = target_yield_pc

    def run_population(self, count_every=25, save_folder=False):
        i = 1
        for ind in self.population:
            if i % count_every == 0:
                print(i, "of", len(self.population), end="")
                pc = i / self.popsize
                pc = round(pc*100, 3)
                print(" =", pc, "%")
            i += 1
            ind.setup_pathway()
            ind.run_pathway()

            if save_folder!=False:
                file_name = "Number " + str(i)
                output_and_save_graph(save_folder, file_name, ind)

    def generate_pop_by_latin_hypercube(self):
        print("Generating population by latin hypercube sampling...")
        names=[]
        bounds=[]
        for name in self.species_bounds:
            names.append(name)
            bounds.append(self.species_bounds[name])

        problem = {'num_vars': len(names),
                   'names': names,
                   'bounds': bounds}

        latinhypercube = latin.sample(problem, self.popsize)
        for species_list in latinhypercube:
            species = deepcopy(self.all_species)
            for i in range(len(names)):
                name = names[i]
                species[name] = species_list[i]

            new_ind = Individual(all_species=species,
                                 species_bounds=self.species_bounds,
                                 target_yield=self.target_yield_pc)
            self.population.append(new_ind)

    """ Sorting functions """
    def sort_population_by_normal_score(self):
        self.population.sort(key=lambda ind: ind.normal_score, reverse=False)


    """ GA Functions """
    def generate_pop(self):
        for i in range(self.popsize):
            species = deepcopy(self.all_species)
            for spec in self.species_bounds:
                low_limit = self.species_bounds[spec][0]
                high_limit = self.species_bounds[spec][1]
                species[spec] = random.uniform(low_limit, high_limit)

            new_ind = Individual(all_species=species,
                                 species_bounds=self.species_bounds,
                                 target_yield=self.target_yield_pc)
            self.population.append(new_ind)
    def eliminate_weak(self, fraction_to_keep):
        new_pop = []
        stop = int(self.popsize * fraction_to_keep)
        for ind in self.population[0:stop]:
            new_ind = Individual(all_species=ind.all_species,
                                 species_bounds=self.species_bounds,
                                 target_yield=self.target_yield_pc)
            new_pop.append(new_ind)
        self.population = new_pop
    def cross_over_species(self, mutate_children, mutation_chance, mutate_by_max):
        children = []
        male={}
        female={}
        while len(self.population)+len(children) < self.popsize:
            male_no = random.randint(0, len(self.population)-1)
            female_no = random.randint(0, len(self.population)-1)
            while female_no == male_no:
                female_no = random.randint(0, len(self.population)-1)

            male = self.population[male_no].all_species
            female = self.population[female_no].all_species
            child = {}

            for spec in male:
                crossover = random.randint(0,1)
                if crossover == 1:
                    child[spec] = deepcopy(male[spec])
                elif crossover == 0:
                    child[spec] = deepcopy(female[spec])

            # Do not allow duplicates
            allow = True
            for ind in self.population:
                if child == ind.all_species:
                    allow = False
            if allow == True:
                new_ind = Individual(all_species=child,
                                 species_bounds=self.species_bounds,
                                 target_yield=self.target_yield_pc)
                children.append(new_ind)

        if mutate_children == True:
            children = self.mutate_species(mutation_chance, mutate_by_max, to_mutate=children)

        self.add_children(children)

    def mutate_ind(self, mutation_chance, mutate_by_max, ind):
        mutated=False
        mutated_list = []
        all_species = deepcopy(ind.all_species)
        for spec in ind.species_bounds:
            if random.uniform(0,1) <= mutation_chance:
                low_limit =  all_species[spec] + (ind.all_species[spec]*mutate_by_max)
                high_limit = all_species[spec] - (ind.all_species[spec]*mutate_by_max)
                mutate_to = random.uniform(low_limit, high_limit)
                all_species[spec] = mutate_to
                mutated=True
                mutated_list.append([spec, all_species[spec], mutate_to])
        new_ind = Individual(all_species=all_species,
                             species_bounds=self.species_bounds,
                             target_yield=self.target_yield_pc)

        if mutated == True:
            if new_ind.all_species == ind.all_species:
                print("Error mutation occured but did not get returned")
                print(ind.all_species)
                print(new_ind.all_species)
                print(mutated_list)
                print("mutation chance = ", mutation_chance)
                print("mutation max = ", mutate_by_max)

        return new_ind
    def mutate_species(self, mutation_chance, mutate_by_max, to_mutate):
        mutated_inds = []
        for ind in to_mutate:
            mutated_ind = self.mutate_ind(mutation_chance, mutate_by_max, ind)
            mutated_inds.append(mutated_ind)
        return mutated_inds
    def add_random_inds(self, no_to_add):
        number_to_add = int(self.popsize*no_to_add)
        for i in range(number_to_add):
            species = deepcopy(self.all_species)
            for spec in self.species_bounds:
                low_limit = self.species_bounds[spec][0]
                high_limit = self.species_bounds[spec][1]
                species[spec] = random.uniform(low_limit, high_limit)

            new_ind = Individual(all_species=species,
                                 species_bounds=self.species_bounds,
                                 target_yield=self.target_yield_pc)
            self.population.append(new_ind)
    def add_children(self, children):
        for ind in children:
            self.population.append(ind)

    def test_species_not_bounded_are_default(self):
        for ind in self.population:
            for specie in ind.all_species:
                    if specie not in self.species_bounds:
                        if ind.all_species[specie] != self.all_species[specie]:
                            print(" Error:  Specie is not bounded but is not default")
                            print(specie, "is", ind.all_species[specie], "but should be", self.all_species[specie])
                            print(self.species_bounds)

class Genetic_Alg():

    def __init__(self, popsize = 100, gens=100, fraction_to_keep=0.25, mutation_chance=0.05, mutate_by_max=0.10, random_to_add=0.05,
                 mutate_children=True,
                 end_time = 240, target_yield_percent=90,
                 species_bounds={}, all_species_default={}):

        self.popsize = popsize
        self.gens=gens
        self.fraction_to_keep=fraction_to_keep
        self.mutation_chance=mutation_chance
        self.mutate_by_max=mutate_by_max
        self.random_to_add=random_to_add

        self.mutate_children = mutate_children

        self.species_bounds=species_bounds
        self.all_species=all_species_default

        self.end_time = end_time
        self.target_yield_percent = target_yield_percent

        self.save_folder=""
        self.set_save_folder()

        self.population = Population(all_species=self.all_species,
                                     species_bounds=self.species_bounds,
                                     popsize=self.popsize,
                                     end=self.end_time,
                                     target_yield_pc=self.target_yield_percent)
        self.old_pops=[]

    """ General saving"""
    def set_save_folder(self, top_folder="GA_output"):
        localtime = time.asctime(time.localtime(time.time()))
        newpath = top_folder+"/"+str(localtime)+"/"
        if not os.path.exists(newpath):
            os.makedirs(newpath)
        self.save_folder=newpath
    def save_ga_info(self, file):
            file.write("Population size = " + str(self.popsize) + "\n")
            file.write("Generation size = " + str(self.gens) + "\n")
            file.write("Fraction_to_keep = " + str(self.fraction_to_keep) + "\n")
            file.write("Mutate children = " + str(self.mutate_children) + "\n")
            file.write("Mutation chance = " + str(self.mutation_chance) + "\n")
            file.write("Maximum mutation percentage = " + str(self.mutate_by_max) + "\n")
            file.write("Percentage of population size to add back as randoms = " + str(self.random_to_add) + "\n")
    def save_species_bounds(self, file):
            file.write("\n")
            file.write("Default species values: \n")
            file.write(str(self.all_species))
            file.write("\n" + "\n")
            file.write("Species bounds: \n")
            for spec in self.species_bounds:
                file.write(str(spec)+" "+str(species_bounds[spec])+"\n")
            file.write("\n")
            file.write("\n" + "\n")
            file.write("Cost dict: \n")
            file.write(str(cost_dict))
    def record_ga_info(self, file_name="GA Information"):
        ga_info = self.save_folder + str(file_name)
        ga_info = open(ga_info, "w")
        self.save_ga_info(ga_info)
        self.save_species_bounds(ga_info)
        ga_info.close()
    def save_top_ind(self, ind, i):
        file = self.save_folder+"population "+str(i) +" top ind"
        file = open(file, 'w')
        graph_file = self.save_folder+"population "+str(i) +" graph.png"

        enzymes = {}
        for specie in self.species_bounds:
            enzymes[specie] = round(ind.all_species[specie],3)
        plot_graphs_for_ga(ind.pathway, include_only=["Ester", "Acid", "Aldehyde", "Alcohol"], save=True, save_to=graph_file,
                           title="Top individual from population " + str(i),
                           enzyme_text=enzymes)

        file.write(str(ind.enzymes) + "\n \n")
        write_outputs(self.population.population[0].pathway, ["Ester", "Acid", "Aldehyde", "Alcohol"], file)
        file.close()
    def save_population_info(self, i, number_to_show=100):
        file = self.save_folder+"population "+str(i) +" file"
        file = open(file, 'w')


        for i in range(number_to_show):
            ind = self.population.population[i]
            string = "Enzyme: "+ str(round(ind.normal_enzyme_yield, 4))+\
                     " Distance: "+ str(round(ind.normal_distance, 4))+\
                     " Cost: "+ str(round(ind.normal_cost, 4))+\
                     " Score: "+ str(round(ind.normal_score, 4))+\
                     " Alcohol: "+ str(round(ind.total_final_alcohol, 4))+\
                     " Ester: "+ str(round(ind.start_ester, 4))

            bound_species = {}
            for specie in self.species_bounds:
                bound_species[specie] = round(ind.all_species[specie], 3)

            string += "  " + str(bound_species)

            print(string)
            file.write(string + "\n")

        file.close()

    """GA Functions"""
    def sort_population_by_normalised_cost_and_distance(self,cost_weight=1,distance_weight=100):
        for ind in self.population.population:
            ind.calc_distance_from_yield()
            ind.calc_total_enzyme()
            time.sleep(0.05)
            ind.calc_cost()
            time.sleep(0.05)
            ind.cost_distance_normalised_fitness(cost_weight=cost_weight, distance_weight=distance_weight)
        self.population.sort_population_by_normal_score()
    def run_ga(self):
        self.record_ga_info()
        self.population.generate_pop()

        for i in range(1,self.gens+1):
            print("--------- Population number =", i, "----------")
            self.population.run_population()
            self.sort_population_by_normalised_cost_and_distance(cost_weight=1,distance_weight=100)
            self.test_bottom_ind()
            self.test_top_ind()
            self.save_top_ind(self.population.population[0], i)
            self.save_population_info(i, number_to_show=self.popsize)
            self.population.eliminate_weak(fraction_to_keep=self.fraction_to_keep)
            self.population.add_random_inds(no_to_add=self.random_to_add)
            self.population.cross_over_species(mutate_children=self.mutate_children,
                                               mutation_chance=self.mutation_chance,
                                               mutate_by_max=self.mutate_by_max)
            self.test_length()
            self.population.test_species_not_bounded_are_default()

    """Test Functions"""
    def test_length(self):
        count = 0
        for ind in self.population.population:
            count+=1

        if count!=self.popsize:
            print("Error popsize too low = ", count)
    def test_bottom_ind(self):
        bottom_ind = self.population.population[self.popsize-1]

        all_species = deepcopy(self.all_species)

        for specie in species_bounds:
            all_species[specie] = bottom_ind.all_species[specie]

        test_pathway = create_pathway(all_species, list_reactions, bottom_ind.start, bottom_ind.end,
                                      max_steps_to_solve=500000, number_of_steps=32)

        test_pathway.solve()
        test_alc_index = test_pathway.return_index("Alcohol")
        test_alc = test_pathway.y[len(test_pathway.y)-1][test_alc_index]

        b_alc_index = bottom_ind.pathway.return_index("Alcohol")
        b_alc = bottom_ind.pathway.y[len(bottom_ind.pathway.y)-1][b_alc_index]

        if test_alc != b_alc:
            print("Error alcohol has not been calculated correctly in bottom individual")
            print("GA output", b_alc)
            print("Test output", test_alc)
            print("All species GA =", bottom_ind.all_species)
            print("All species te =", all_species)
    def test_top_ind(self):
        top_ind = self.population.population[0]

        all_species = deepcopy(self.all_species)

        for specie in species_bounds:
            all_species[specie] = top_ind.all_species[specie]

        test_pathway = create_pathway(all_species, list_reactions, top_ind.start, top_ind.end,
                                      max_steps_to_solve=500000, number_of_steps=32)

        test_pathway.solve()
        test_alc_index = test_pathway.return_index("Alcohol")
        test_alc = test_pathway.y[len(test_pathway.y)-1][test_alc_index]

        t_alc_index = top_ind.pathway.return_index("Alcohol")
        t_alc = top_ind.pathway.y[len(top_ind.pathway.y)-1][t_alc_index]

        if test_alc != t_alc:
            print("Error alcohol has not been calculated correctly in top individual")
            print("GA output", t_alc)
            print("Test output", test_alc)
            print("All species GA =", top_ind.all_species)
            print("All species te =", all_species)


def output_and_save_graph(save_folder, file_name, ind):
        graph_file = save_folder+file_name+" graph.png"

        enzyme_dict = {}
        for enzyme in ind.enzymes:
            enzyme_dict[enzyme] = round(float(ind.enzymes[enzyme]),2)
        plot_graphs_for_ga(ind.pathway, include_only=["Ester", "Acid", "Aldehyde", "Alcohol"], save=True, save_to=graph_file,
                           title=file_name,
                           enzyme_text=enzyme_dict)
def set_save_folder(top_folder="GA_output"):
    localtime = time.asctime(time.localtime(time.time()))
    newpath = top_folder+"/"+str(localtime)+"/"
    if not os.path.exists(newpath):
        os.makedirs(newpath)
    return newpath
