# Supplementary material for: Engineering a Seven Enzyme Biotransformation using Mathematical Modelling and Characterized Enzyme Parts
Source: ChemCatChem. 2019 Jul 4;11(15):3474–89. doi: 10.1002/cctc.201900646 (PMC6774274; doi:10.1002/cctc.201900646)
Supplement: Supplementary file 2 — Supplementary [file CCTC-11-3474-s002.zip › Supplementary Data for Uploading/Modelling/Modelling 1.6/Optimisation/ga_parameters.py]

__author__ = 'Will'


cost_dict = {"AF_Est2" : 2.91996,
             "CAR" : 12.69818,
             "ADH" : 3.94676,
             "PTDH" : 3.87665,
             "Ppiase" : 2.17687,
             "AK" : 2.76167,
             "PPT" : 6.10682}


"""cost_dict = {"AF_Est2" : 1,
             "CAR" : 1,
             "ADH" : 1,
             "PTDH" : 1,
             "Ppiase" : 1,
             "AK" : 1,
             "PPT" : 1}"""

species_bounds = {"AF_Est2" : [5, 20],
                      "CAR" : [0.01, 5],
                      "ADH" : [5, 40],
                      "PTDH" : [0.01, 5],
                      "Ppiase" : [0.01, 1],
                      "AK" : [0.01,10],
                      "PPT" : [0.01,10]}
