# Supplementary material for: Engineering a Seven Enzyme Biotransformation using Mathematical Modelling and Characterized Enzyme Parts
Source: ChemCatChem. 2019 Jul 4;11(15):3474–89. doi: 10.1002/cctc.201900646 (PMC6774274; doi:10.1002/cctc.201900646)
Supplement: Supplementary file 2 — Supplementary [file CCTC-11-3474-s002.zip › Supplementary Data for Uploading/Modelling/Modelling 1.6/Optimisation/ga_run.py]

from Reaction.substrates import all_species
from Optimisation.ga_classes import Genetic_Alg, set_save_folder
from Optimisation.ga_parameters import species_bounds

if __name__ == "__main__":
    save_folder = set_save_folder(top_folder="GA_output")

    ga = Genetic_Alg(popsize=400,
                     gens=50,
                     fraction_to_keep=0.25,
                     mutation_chance=0.2,
                     mutate_by_max=0.2,
                     random_to_add=0.05,
                     mutate_children=True,
                     species_bounds=species_bounds,
                     all_species_default=all_species,
                     end_time=240,
                     target_yield_percent=90)

    ga.run_ga()
