# Supplementary material for: Engineering a Seven Enzyme Biotransformation using Mathematical Modelling and Characterized Enzyme Parts
Source: ChemCatChem. 2019 Jul 4;11(15):3474–89. doi: 10.1002/cctc.201900646 (PMC6774274; doi:10.1002/cctc.201900646)
Supplement: Supplementary file 2 — Supplementary [file CCTC-11-3474-s002.zip › Supplementary Data for Uploading/Modelling/Modelling 1.6/Reaction/list_reactions.py]

from Reaction_Classes.Reactions import mm_full, degradation, Reaction

list_reactions = []

""" ---------------------------- Put reactions here ---------------------------- """


class Esterase(Reaction):
    def __init__(self):
        super().__init__()

        self.reaction_name = "est_reac"
        self.parameters = [("est_kcat", 6, 1),
                           ("est_km", 1500 , 200)]

        self.setup()
    def reaction(self):
        param = self.r_params

        est_reac = mm_full("AF_Est2", param["est_kcat"],

                       substrates=[["Ester", param["est_km"]]],

                       products=["Acid", "Methanol"])

        # substrate_inhibitors=([("Ester", "Ester", p["est_ki"])]))

        return [est_reac]
list_reactions.extend(Esterase().reaction())

class CAR(Reaction):
    def __init__(self):
        super().__init__()


        self.reaction_name = "car_reac"
        self.parameters = [("car_km_atp", 100, 28),
                           ("car_ki_atp", 40 , 34),
                           ("car_km_ca", 1500, 320),
                           ("car_km_nadph", 30, 8),
                           ("car_kcat", 200, 20),
                           ("car_nadp_ki", 143, 16),
                           ("car_ppi_ca_ki", 340, 80),
                           ("car_adp_ki", 11000, 4000),
                           ("car_amp_ki", 10000, 1800),
                           ("car_ppi_atp_ki", 220, 100),
                           ("car_ppi_atp_alpha", 2.55, 2.8)]

        self.setup()
    def reaction(self):
        p = self.r_params

        car_reac =  mm_full("CAR", p["car_kcat"],

                       substrates=[("ATP", p["car_km_atp"], "SeqBi", p["car_ki_atp"]),
                                   ("Acid", p["car_km_ca"]),
                                   ("NADPH", p["car_km_nadph"])],

                       products=["Aldehyde", "NADP+", "PPi", "AMP"],

                       competitive_inhibitors=[("NADP+", "NADPH", p["car_nadp_ki"]),
                                               ("AMP", "ATP", p["car_amp_ki"]),
                                               ("PPi", "Acid", p["car_ppi_ca_ki"]),
                                               ("ADP", "ATP", p["car_adp_ki"])],

                       mixed_inhibitors=[("PPi", "ATP", p["car_ppi_atp_ki"], p["car_ppi_atp_alpha"])])

        return [car_reac]
list_reactions.extend(CAR().reaction())

class ADH(Reaction):
    def __init__(self):
        super().__init__()

        self.reaction_name = "adh_reac"
        self.parameters = [("adh_km_nadh", 180, 60),
                           ("adh_km_nad", 190, 40),
                           ("adh_ki_nadh", 185, 185*0.5),
                           ("adh_km_aldehyde", 350, 120),
                           ("adh_km_alcohol", 100000, 100000*0.5),
                           ("adh_kcat_fwd", 1.7, 0.2),
                           ("adh_kcat_rev", 1.7, 0.85)]

        self.setup()


    def reaction(self):
        p = self.r_params

        adh_fwd = mm_full("ADH", p["adh_kcat_fwd"],

                          substrates=[("NADH", p["adh_km_nadh"], "SeqBi", p["adh_ki_nadh"]),
                                      ("Aldehyde", p["adh_km_aldehyde"])],

                          products=["Alcohol", "NAD+"])

        adh_rev = mm_full("ADH", p["adh_kcat_rev"],

                          substrates=[("NAD+", p["adh_km_nad"], "SeqBi", p["adh_ki_nadh"]),
                                      ("Alcohol", p["adh_km_alcohol"])],

                          products=["Aldehyde", "NAD+"])

        return [adh_fwd, adh_rev]
list_reactions.extend(ADH().reaction())

class PTDH(Reaction):
    def __init__(self):
        super().__init__()

        self.reaction_name = "ptdh_reac"
        self.parameters = [("ptdh_km_nad", 100, 10),
                           ("ptdh_km_nadp", 220 , 40),
                           ("ptdh_kcat_nad", 637, 16),
                           ("ptdh_kcat_nadp", 342, 16)]

        self.setup()

    def reaction(self):
        p = self.r_params

        ptdh_reac_nad = mm_full("PTDH", p["ptdh_kcat_nad"],
                        substrates=[("NAD+", p["ptdh_km_nad"])],
                        products=["NADH"],
                        competitive_inhibitors=[("NADP+", "NAD+", p["ptdh_km_nadp"])])

        ptdh_reac_nadp = mm_full("PTDH", p["ptdh_kcat_nadp"],
                        substrates=[("NADP+", p["ptdh_km_nadp"])],
                        products=["NADPH"],
                        competitive_inhibitors=[("NAD+", "NADP+", p["ptdh_km_nad"])])

        return [ptdh_reac_nad, ptdh_reac_nadp]
list_reactions.extend(PTDH().reaction())

class Ppiase(Reaction):
    def __init__(self):
        super().__init__()

        self.reaction_name = "ppiase_reac"
        self.parameters = [("ppi_kcat", 4400, 2200),   #0
                           ("ppi_km", 500 , 250)]      #1

        self.setup()
    def reaction(self):
        p = self.r_params

        ppiase_reac = mm_full("Ppiase", p["ppi_kcat"],
                      substrates=[("PPi", p["ppi_km"])],
                      products=["PO4", "PO4"])

        return [ppiase_reac]
list_reactions.extend(Ppiase().reaction())

class PPT(Reaction):
    def __init__(self):
        super().__init__()

        self.reaction_name = "ppt_reac"
        self.parameters = [("ppt_kcat", 250, 60),        #0
                           ("ppt_amp_km", 280 , 100),     #1
                           ("ppt_polyp_km", 4000, 1400)]   #2

        self.setup()
    def reaction(self):
        p = self.r_params

        ppt_reac = mm_full("PPT", p["ppt_kcat"],
                   substrates=[("AMP", p["ppt_amp_km"]), ("PolyP", p["ppt_polyp_km"])],
                   products=["ADP"])

        return [ppt_reac]
list_reactions.extend(PPT().reaction())

class AK(Reaction):
    def __init__(self):
        super().__init__()

        self.reaction_name = "ak_reac"
        self.parameters = [("ak_adp_km", 91, 91*0.5),
                           ("ak_mgadp_km", 91, 91*0.5),
                           ("ak_mgatp_km", 51, 51*0.5),
                           ("ak_amp_km", 38, 38*0.5),
                           ("ak_adp_kcat", 2340, 2340*0.5),
                           ("ak_ampatp_kcat", 3950, 3950*0.5)]

        self.setup()
    def reaction(self):
        p = self.r_params

        ak_adp_reac = mm_full("AK", p["ak_adp_kcat"],

                      substrates=[("ADP", p["ak_adp_km"]),
                                  ("ADP", p["ak_mgadp_km"])],

                      products=["ATP", "AMP"])

        ak_ampatp_reac = mm_full("AK", p["ak_ampatp_kcat"],

                      substrates=[("AMP", p["ak_amp_km"]),
                                  ("ATP", p["ak_mgatp_km"])],

                      products=["ADP", "ADP"])

        return [ak_adp_reac, ak_ampatp_reac]
list_reactions.extend(AK().reaction())

class Degradation(Reaction):
    def __init__(self):
        super().__init__()

        self.reaction_name = "enzyme_and_substrate_degradation"
        self.parameters = [("aldehyde_degrad_k", 0.002790, 0.002790*0.5)]

        self.setup()
    def reaction(self):
        list_params = []
        for param in self.param_names:
            list_params.append(self.r_params[param])

        enz_degr = degradation(list_params, ["Aldehyde"])

        return [enz_degr]
list_reactions.extend(Degradation().reaction())
