# Supplementary material for: Engineering a Seven Enzyme Biotransformation using Mathematical Modelling and Characterized Enzyme Parts
Source: ChemCatChem. 2019 Jul 4;11(15):3474–89. doi: 10.1002/cctc.201900646 (PMC6774274; doi:10.1002/cctc.201900646)
Supplement: Supplementary file 2 — Supplementary [file CCTC-11-3474-s002.zip › Supplementary Data for Uploading/Modelling/Modelling 1.6/Reaction/substrates.py]

__author__ = 'Will'

""" ------------------- SUBSTRATE AND ENZYME STARTING CONDITIONS  ------------------- """

substrates = {"Ester" : 0,
              "Acid" : 0,
              "Aldehyde" : 0,
              "Alcohol" : 0}

products = {}

enzymes = {'AK': 0,
           'PPT': 0,
           'ADH': 0,
           'CAR': 0,
           'AF_Est2': 0,
           'PTDH': 0,
           'Ppiase': 0}

cofactors = {"ATP" : 0,
             "NADPH" : 0,
             "NADH" : 0,
             "PO3" : 0,
             "PolyP" : 0}

intermediates = {"NADP+" : 0,
                 "NAD+" : 0,
                 "AMP" : 0,
                 "ADP" : 0}

byproducts = {"Methanol" : 0,
              "PO4" : 0,
              "PPi" : 0}


""" ----- Leave this section ----- """
enzyme_names = []
for name in enzymes:
    enzyme_names.append(name)

all_species = {}
all_species_list = [substrates, intermediates, products, enzymes, cofactors, byproducts]
for dict in all_species_list:
    all_species.update(dict)
