# Supplementary material for: Engineering a Seven Enzyme Biotransformation using Mathematical Modelling and Characterized Enzyme Parts
Source: ChemCatChem. 2019 Jul 4;11(15):3474–89. doi: 10.1002/cctc.201900646 (PMC6774274; doi:10.1002/cctc.201900646)
Supplement: Supplementary file 2 — Supplementary [file CCTC-11-3474-s002.zip › Supplementary Data for Uploading/Modelling/Modelling 1.6/Reaction_Classes/functions.py]

__author__ = 'Will'

import numpy as np
import matplotlib.pyplot as plt
import matplotlib.gridspec as gridspec
from SALib.sample import latin
from Reaction_Classes.Reactions import *

from Reaction_Classes.Pathway import *

def solve_and_output(pathway, outputs):
    pathway.solve()

    """ ----------   OUTPUT TEXT   ---------- """

    print("Time, ", end="")
    for out in outputs:
        print(out, ",", end="")
    print()

    for i in range(len(pathway.time)):
        print(pathway.time[i], ",",end="")

        for out in outputs:
            print(pathway.y[i][pathway.return_index(out)], ",",end="")

        print()
    #pathway.y[i][ester_index], ",", ",", pathway.y[i][acid_index])

def write_outputs(pathway, outputs, file):
    """ ----------   OUTPUT TEXT   ---------- """

    file.write("Time, ")
    for out in outputs:
        file.write(str(out) + ", ")
    file.write("\n")

    for i in range(len(pathway.time)):
        file.write(str(pathway.time[i]) + ", ")

        for out in outputs:
            file.write(str(pathway.y[i][pathway.return_index(out)]) + ", ")
        file.write("\n")
    #pathway.y[i][ester_index], ",", ",", pathway.y[i][acid_index])

def solve_and_append_y(pathway,output_names,outputs_y={}):
    pathway.solve()

    if outputs_y=={}:
        for name in output_names:
            new_output = []
            for i in range(len(pathway.time)):
                new_output.append(pathway.time[i])
            outputs_y[name] = [new_output]

    for name in output_names:
        new_output = []
        for i in range(len(pathway.time)):
            new_output.append(pathway.y[i][pathway.return_index(name)])
        outputs_y[name].append(new_output)

    return outputs_y

def create_pathway(all_species, list_reactions, start, end, number_of_steps=16,max_steps_to_solve=50000):

    pathway = Pathway()
    pathway.set_solver(number_of_steps, max_steps_to_solve, start, end)
    pathway.add_substrates(all_species)
    pathway.index_substrates()

    for reaction in list_reactions:
        pathway.add_reaction(reaction)

    return pathway

def plot_graphs(pathway, figure_name="Figure", exclude=[], include_only=[], save=False, save_to=""):
    if include_only==[]:
        substrate_names=pathway.substrate_names
    else:
        substrate_names=include_only
        exclude=[]

    """ ------------- Set up graph space  -------------- """
    font = {'family' : 'normal', 'weight' : 'normal', 'size'   : 6}
    font_bold = {'family' : 'normal', 'weight' : 'bold', 'size'   : 6}

    plt.rc('font', **font)

    fig = plt.figure(num=None, figsize=(18, 8), dpi=80, facecolor='w', edgecolor='b')
    total_no_graphs = len(substrate_names) - len(exclude)
    grid_size = int(round(np.sqrt(total_no_graphs),0))
    w=0
    if grid_size*grid_size < total_no_graphs:
        w=1
    gs = gridspec.GridSpec(grid_size+w, grid_size)
    gs.update(left=0.03, right=0.97, top=0.97, bottom=0.03, hspace=0.3, wspace=0.15)

    def set_up_legends(dict, pathway):
        names = []
        locations = []
        for item in dict:
            locations.append(pathway.return_index(item))
            names.append(item)

            return (names, locations)


    p = 0
    count = 0
    for i in range(len(substrate_names)):
        graph_name = substrate_names[i]
        if graph_name not in exclude:
            graph_index = pathway.return_index(graph_name)
            graph = plt.subplot(gs[p,count])
            graph.plot(pathway.time,pathway.y[:,graph_index])
            graph.set_title(graph_name)
            count += 1
            if count == grid_size:
                p += 1
                count = 0


    if save==False:
        plt.show()
    else:
        fig = plt.figure()
        fig.savefig(save_to)

def plot_graphs_for_ga(pathway, figure_name="Figure", exclude=[], include_only=[], save=False, save_to="", title="", enzyme_text=""):
    if include_only==[]:
        substrate_names=pathway.substrate_names
    else:
        substrate_names=include_only
        exclude=[]

    """ ------------- Set up graph space  -------------- """
    font = {'family' : 'normal', 'weight' : 'normal', 'size'   : 16}
    plt.rc('font', **font)

    fig = plt.figure(num=None, figsize=(12, 6), dpi=600, facecolor='w', edgecolor='b')
    graph=fig.add_subplot(111)


    for i in range(len(substrate_names)):
        graph_name = substrate_names[i]
        if graph_name not in exclude:
            graph_index = pathway.return_index(graph_name)
            plt.plot(pathway.time,pathway.y[:,graph_index], linewidth=2.0, label=graph_name)
            plt.xlabel("Time (mins)")
            plt.ylabel("uM Substrate")
            plt.legend(bbox_to_anchor=(1.05, 1), loc=2, borderaxespad=0.)
    plt.title(title)
    plt.text(0.01, 0.95, enzyme_text,transform=graph.transAxes, fontsize=12)
    plt.subplots_adjust(left=0.1, right=0.75, top=0.90, bottom=0.1)


    if save==False:
        plt.show()
    else:
        plt.savefig(save_to)
        plt.close()
        plt.clf()


def find_lowest_and_highest(outputs_y):
    l = len(outputs_y[0])
    lowest = outputs_y[1][l-1]
    highest = outputs_y[1][l-1]
    low_number = 1
    high_number = 1

    for i in range(1,len(outputs_y[0])):
        new = outputs_y[i][l-1]
        if new < lowest:
            lowest = new
            low_number = i
        if new > highest:
            highest = new
            high_number = i

    new_output = [outputs_y[0], outputs_y[low_number], outputs_y[high_number]]

    return new_output

def find_lowest_and_highest_at_each_t(outputs_y):
    l = len(outputs_y[0])
    lowest_output = np.zeros(l)
    highest_output = np.zeros(l)

    new_output = []
    for i in range(len(outputs_y[1])):
        new_list=[]
        for j in range(1,len(outputs_y)):
            new_list.append(outputs_y[j][i])
        new_output.append(new_list)

    for i in range(len(new_output)):
        lowest_output[i] = min(new_output[i])
        highest_output[i] = max(new_output[i])

    final_output = [outputs_y[0], lowest_output, highest_output]
    return final_output

def run_all_errors(pathway, output_name):

    # For each reaction
    for reac in pathway.reaction_list:
        enz_conc = pathway.substrate_starting_values[reac.enzyme_location]
        kcat = reac.kcat
        km_list = []
        outputs_y = []
        normal_output = solve_and_append_y(pathway,[output_name], outputs_y)


        for sub_num in range(len(reac.substrates)):
            km_list.append(reac.substrates[sub_num][1])

        # For each kcat
        for i in range(3):
            n = 1-i
            reac.kcat = kcat + (n*reac.errors.kcat_error)
            # print("kcat =", reac.kcat)

            # For each substrate
            for sub_num in range(len(reac.substrates)):
                for q in range(3):
                    p = 1-q
                    reac.substrates[sub_num][1] = km_list[sub_num] + (p*reac.errors.km_errors[sub_num])

                    # For each enzyme conc
                    for j in range(3):
                        k = 1-j
                        pathway.substrate_starting_values[reac.enzyme_location] = enz_conc + (k*reac.errors.enz_error)
                        outputs_y = solve_and_append_y(pathway,[output_name], outputs_y)

    print("Time,", output_name, "low,", output_name, "high,", output_name, "normal,")
    outputs_y = find_lowest_and_highest_at_each_t(outputs_y)
    outputs_y.append(normal_output[1])
    for i in range(len(outputs_y[0])):
        for j in range(len(outputs_y)):
            print(outputs_y[j][i], ",", end="")
        print()

def run_errors_for_each_output(pathway, list_outputs):
    print()
    for output in list_outputs:
        run_all_errors(pathway, output_name=output)
        print()

def sampler(pathway):
    # 1.  kcats
    # 2.  Kms
    # 3.  Competitive inhibitors ect
    # 4.  Enzyme concs
    # 5.  Substrate concs

    kcat_bounds = []
    for reaction in pathway.reaction_list:
        if type(reaction)==mm_full:
            kcat = [reaction.kcat, reaction.kcat]
            if reaction.errors!=0:
                kcat[0] -=  reaction.errors.kcat_error
                kcat[1] +=  reaction.errors.kcat_error
            kcat_bounds.append(kcat)
    print(kcat_bounds)

    km_bounds = []
    for reaction in pathway.reaction_list:
        if type(reaction)==mm_full:
            for i in range(len(reaction.substrates)):
                km = [reaction.substrates[i][1], reaction.substrates[i][1]]
                if reaction.errors!=0 and reaction.errors.km_errors[i] != 0:
                    km[0] -= reaction.errors.km_errors[i]
                    km[1] += reaction.errors.km_errors[i]
                km_bounds.append(km)
    print(km_bounds)

    all_params = kcat_bounds + km_bounds

    kcat_bounds = all_params[:len(kcat_bounds)]
    km_bounds = all_params[len(kcat_bounds):len(km_bounds)]

    n = len(all_params)

    problem = {
    'num_vars': n,
    'names': [],
    'bounds': all_params}

    param_values = latin.sample(problem, 500)

    print(param_values)

def find_90_10_quartiles(outputs_y, name, print_output=True, ):

    high = []
    low = []
    mean = []
    timepoints = []

    outputs = np.array(outputs_y)
    outputs = np.rot90(outputs)

    for i in range(len(outputs)):

        out = np.array(outputs[i])

        timepoints.append(out[0])
        high.append(np.percentile(out[1:], 95))
        low.append(np.percentile(out[1:], 5))
        mean.append(np.mean(out[1:]))

    timepoints = timepoints[::-1]
    high = high[::-1]
    low = low[::-1]
    mean = mean[::-1]
    timepoints.insert(0, "Time")
    high.insert(0,str(name) + "High")
    low.insert(0,str(name) + "Low")
    mean.insert(0,str(name) + "Mean")

    final_output = timepoints, high, low, mean

    if print_output == True:
        for i in range(len(final_output[0])):
                for j in range(len(final_output)):
                    print(final_output[j][i], ",", end="")
                print()

    return final_output


def run_sensititivty(all_model_parameters, all_species_dict,
                             est_reac_name, est_bounds, est_bound_names,
                             car_reac_name, car_bounds, car_bound_names,
                             ppi_reac_name, ppi_bounds, ppi_bound_names,
                             ptdh_reac_name, ptdh_bounds, ptdh_bound_names,
                             ak_reac_name, ak_bounds, ak_bound_names,
                             ppt_reac_name, ppt_bounds, ppt_bound_names,
                             adh_reac_name, adh_bounds, adh_bound_names,
                             alde_reac_name, alde_bounds, alde_bound_names,
                             bounded_species, species_to_include_in_sensitivity,
                             start=0, end=240):


    model = Sensitivity_analysis(all_model_parameters, all_species_dict)
    model.add_bounds_for_a_reaction(est_reac_name, est_bounds, est_bound_names)
    model.add_bounds_for_a_reaction(car_reac_name, car_bounds, car_bound_names)
    model.add_bounds_for_a_reaction(ppi_reac_name, ppi_bounds, ppi_bound_names)
    model.add_bounds_for_a_reaction(ptdh_reac_name, ptdh_bounds, ptdh_bound_names)
    model.add_bounds_for_a_reaction(ak_reac_name, ak_bounds, ak_bound_names)
    model.add_bounds_for_a_reaction(ppt_reac_name, ppt_bounds, ppt_bound_names)
    model.add_bounds_for_a_reaction(adh_reac_name, adh_bounds, adh_bound_names)
    model.add_bounds_for_a_reaction(alde_reac_name, alde_bounds, alde_bound_names)
    model.add_bounds_for_substrates(bounded_species, species_to_include_in_sensitivity)
    model.make_samples_latin_hypercube(number=500)
    model.make_list_all_params()

    outputs = {}

    for i in range(len(model.list_of_all_model_parameters)):
        model_parameters = model.list_of_all_model_parameters[i]
        all_species = model.list_of_all_model_substrates[i]
        list_reactions = []

        if (i % 10) == 0:
            print(i, 'of', len(model.list_of_all_model_parameters))

        """Esterase reaction"""
        est_params = model_parameters["est_reac"]
        est_kcat = est_params[0]
        est_km = est_params[1]
        est_reac = mm_full("AF_Est2", est_kcat,
                           substrates=[["Ester", est_km]],
                           products=["Acid", "Methanol"])
        list_reactions.append(est_reac)

        """CAR reaction"""
        car_params = model_parameters["car_reac"]
        car_km_atp = car_params[0]
        car_ki_atp = car_params[1]
        car_km_ca = car_params[2]
        car_km_nadph = car_params[3]
        car_kcat = car_params[4]
        car_nadp_ki = car_params[5]
        car_amp_ki = car_params[6]
        car_ppi_ca_ki = car_params[7]
        car_adp_ki = car_params[8]
        car_ppi_atp_ki = car_params[9]
        car_ppi_atp_alpha = car_params[10]

        car_reac = mm_full("CAR", car_kcat,
                           substrates=[("ATP", car_km_atp, "SeqBi", car_ki_atp), ("Acid", car_km_ca),
                                       ("NADPH", car_km_nadph)],
                           products=["Aldehyde", "NADP+", "PPi", "AMP"],
                           competitive_inhibitors=[("NADP+", "NADPH", car_nadp_ki), ("AMP", "ATP", car_amp_ki),
                                                   ("PPi", "Acid", car_ppi_ca_ki), ("ADP", "ATP", car_adp_ki)],
                           noncompetitive_inhibitors=[],
                           uncompetitive_inhibitors=[],
                           mixed_inhibitors=[("PPi", "ATP", car_ppi_atp_ki, car_ppi_atp_alpha)])
        list_reactions.append(car_reac)

        """ ---- Ppi-ase reac ---- """
        ppi_params = model_parameters["ppi_reac"]
        ppi_km = ppi_params[0]
        ppi_kcat = ppi_params[1]
        ppi_constants = (ppi_km, ppi_kcat)
        ppiase_reac = mm_full("Ppiase", ppi_kcat,
                              substrates=[("PPi", ppi_km)],
                              products=["PO4", "PO4"])
        list_reactions.append(ppiase_reac)

        """---PTDH reac---"""
        ptdh_params = model_parameters["ptdh_reac"]
        ptdh_km_nad = ptdh_params[0]
        ptdh_km_nadp = ptdh_params[1]
        ptdh_km_po3 = ptdh_params[2]
        ptdh_kcat_nad = ptdh_params[3]
        ptdh_kcat_nadp = ptdh_params[4]
        ptdh_reac_nad = mm_full("PTDH", ptdh_kcat_nad,
                                substrates=[("PO3", ptdh_km_po3), ("NAD+", ptdh_km_nad)],
                                products=["PO4", "NADH"],
                                competitive_inhibitors=[("NADP+", "NAD+", ptdh_km_nadp)])
        ptdh_reac_nadp = mm_full("PTDH", ptdh_kcat_nadp,
                                 substrates=[("PO3", ptdh_km_po3), ("NADP+", ptdh_km_nadp)],
                                 products=["PO4", "NADPH"],
                                 competitive_inhibitors=[("NAD+", "NADP+", ptdh_km_nad)])
        list_reactions.append(ptdh_reac_nad)
        list_reactions.append(ptdh_reac_nadp)

        ak_params = model_parameters[ak_reac_name]
        adp_ak_km = ak_params[0]
        atp_ak_km = ak_params[1]
        amp_ak_km = ak_params[2]
        ampatp_ak_kcat = ak_params[3]
        adp_ak_kcat = ak_params[4]
        ak_adp_reac = mm_full("AK", adp_ak_kcat,
                              substrates=[("ADP", adp_ak_km), ("ADP", adp_ak_km)],
                              products=["ATP", "AMP"],
                              competitive_inhibitors=[("ATP", "ADP", atp_ak_km), ("AMP", "ADP", amp_ak_km)])
        ak_ampatp_reac = mm_full("AK", ampatp_ak_kcat,
                                 substrates=[("AMP", amp_ak_km), ("ATP", atp_ak_km)],
                                 products=["ADP", "ADP"],
                                 competitive_inhibitors=[("ADP", "ATP", adp_ak_km), ("ADP", "AMP", adp_ak_km)])
        list_reactions.append(ak_adp_reac)
        list_reactions.append(ak_ampatp_reac)

        """AMP PolyP transferase reac"""
        ppt_params = model_parameters[ppt_reac_name]
        amp_ppt_km = 280
        polyp_ppt_km = 4000
        ppt_kcat = 250
        ppt_reac = mm_full("PPT", ppt_kcat,
                           substrates=[("AMP", amp_ppt_km), ("PolyP", polyp_ppt_km)],
                           products=["ADP"])
        list_reactions.append(ppt_reac)

        """ ---- ADH reaction ---- """
        adh_params = model_parameters[adh_reac_name]
        adh_km_nadh = adh_params[0]
        adh_km_aldehyde = adh_params[1]
        adh_km_alcohol = adh_params[2]
        adh_km_nad = adh_params[3]
        adh_kcatfwd = adh_params[4]
        adh_kcatrev = adh_params[5]

        adh_fwd = mm_full("ADH", adh_kcatfwd,
                          substrates=[("Aldehyde", adh_km_aldehyde), ("NADH", adh_km_nadh)],
                          products=["Alcohol", "NAD+"],
                          competitive_inhibitors=[("NAD+", "NADH", adh_km_nad), ("Alcohol", "Aldehyde", adh_km_alcohol)])
        adh_rev = mm_full("ADH", adh_kcatrev,
                          substrates=[("Alcohol", adh_km_alcohol), ("NAD+", adh_km_nad)],
                          products=["Aldehyde", "NAD+"],
                          competitive_inhibitors=[("NADH", "NAD+", adh_km_nadh), ("Aldehyde", "Alcohol", adh_km_aldehyde)])
        list_reactions.append(adh_fwd)
        list_reactions.append(adh_rev)

        """Aldehyde degradation"""
        alde_params = model_parameters[alde_reac_name]
        sub_degrad_reac = degradation([alde_params[0]], ["Aldehyde"])
        list_reactions.append(sub_degrad_reac)

        """Run pathway"""
        pathway = create_pathway(all_species, list_reactions, start, end)
        output_names = ["Ester", "Acid", "Aldehyde", "Alcohol"]
        outputs = solve_and_append_y(pathway, output_names, outputs_y=outputs)

    final_final_output = []
    for name in outputs:
        print()
        final_output = find_90_10_quartiles(outputs[name], name, print_output=True)

        if final_final_output == []:
            final_final_output.append(final_output[0])
        for i in range(1, len(final_output)):
            out = final_output[i]
            final_final_output.append(out)

    return final_final_output


def dominates(row, rowCandidate):
    return all(r >= rc for r, rc in zip(row, rowCandidate))
def cull(pts, dominates):
    dominated = []
    cleared = []
    remaining = pts
    while remaining:
        candidate = remaining[0]
        new_remaining = []
        for other in remaining[1:]:
            [new_remaining, dominated][dominates(candidate, other)].append(other)
        if not any(dominates(other, candidate) for other in new_remaining):
            cleared.append(candidate)
        else:
            dominated.append(candidate)
        remaining = new_remaining
    return cleared, dominated
