# Supplementary material for: Engineering a Seven Enzyme Biotransformation using Mathematical Modelling and Characterized Enzyme Parts
Source: ChemCatChem. 2019 Jul 4;11(15):3474–89. doi: 10.1002/cctc.201900646 (PMC6774274; doi:10.1002/cctc.201900646)
Supplement: Supplementary file 2 — Supplementary [file CCTC-11-3474-s002.zip › Supplementary Data for Uploading/Modelling/Modelling 1.6/Reaction_Classes/Pathway.py]

__author__ = 'Will'

from scipy import integrate
import numpy as np

class Pathway():

    def __init__(self):
        self.y = 0
        self.substrates = {}
        self.substrate_starting_values = []
        self.substrate_names = []
        self.reaction_list = []
        self.time = 0
        self.numsteps=12000
        self.steps=5000000
        self.start = 0
        self.end = 0
        self.substrate_errors = []

    def add_substrates(self, substrates):
        self.substrates.update(substrates)

    def index_substrates(self):
        self.substrate_names = []
        self.substrate_starting_values = []
        for substrate_name in self.substrates:
            self.substrate_names.append(substrate_name)
            self.substrate_starting_values.append(self.substrates[substrate_name])

    def set_solver(self, number_of_steps, max_steps_to_solve, start, end):
        self.numsteps=number_of_steps
        self.steps=max_steps_to_solve
        self.start=start
        self.end=end

    def add_reaction(self, new_reaction):
        new_reaction.find_substrates(self.substrate_names)
        self.reaction_list.append(new_reaction)

    def deriv(self, y, t):
        yprime = 0

        for reaction in self.reaction_list:
            yprime += reaction.do_reaction(y)

        return yprime

    def solve(self):
        self.time = np.linspace(self.start,self.end,self.numsteps)
        y0=np.array(self.substrate_starting_values)
        self.y=integrate.odeint(self.deriv,y0,self.time, mxstep=self.steps)

    def return_index(self, name):
        i = self.substrate_names.index(name)
        return i
