# Supplementary material for: Engineering a Seven Enzyme Biotransformation using Mathematical Modelling and Characterized Enzyme Parts
Source: ChemCatChem. 2019 Jul 4;11(15):3474–89. doi: 10.1002/cctc.201900646 (PMC6774274; doi:10.1002/cctc.201900646)
Supplement: Supplementary file 2 — Supplementary [file CCTC-11-3474-s002.zip › Supplementary Data for Uploading/Modelling/Modelling 1.6/Reaction_Classes/Reactions.py]

__author__ = 'Will'

import numpy as np

class Reaction():

    def __init__(self):
        self.reaction_name = ""
        self.parameters = {}
        self.param_names = []
        self.params = []
        self.r_params = {}
        self.p = []
        self.param_errors = []
        self.param_bounds = []
        self.equation = 0

    def calc_error_bounds(self):
        for i in range(len(self.params)):
            param = self.params[i]
            param_error = self.param_errors[i]
            param_lower_bound = param - param_error
            if param_lower_bound < 0:
                param_lower_bound = 0
            param_upper_bound = param+param_error
            param_bounds = [param_lower_bound, param_upper_bound]
            self.param_bounds.append(param_bounds)

    def setup(self):
        for param in self.parameters:
            self.param_names.append(param[0])
            self.params.append(param[1])
            self.param_errors.append(param[2])
            self.r_params[param[0]] = param[1]

        self.calc_error_bounds()
        self.p = self.params

    def set_new_r_params_from_sampling(self, new_r_params):
        for i in range(len(self.parameters)):
            name = self.parameters[i][0]
            self.r_param[name] = new_r_params[i]

class mm_full():
# Substrates = [("Name", Km, "biord" or birand, biordrate, ping), ("Name", Km)... ect]
    def __init__(self, enzyme_name, kcat, kcatrev=0, substrates=[], products = [],
                 competitive_inhibitors = [], noncompetitive_inhibitors = [],
                 mixed_inhibitors = [], uncompetitive_inhibitors = [],
                 substrate_inhibitors = []):
        # Initialise the mm_full class.

        self.enzyme = enzyme_name
        self.kcat = kcat
        self.kcatrev = kcatrev
        self.substrates = substrates
        self.products = products
        self.enzyme_location = 0
        self.substrate_locations = []
        self.product_locations = []

        self.competitive_inhibitors = competitive_inhibitors
        self.ci_locations = []
        self.mixed_inhibitors = mixed_inhibitors
        self.mi_locations = []
        self.noncompetitive_inhibitors = noncompetitive_inhibitors
        self.ni_locations = []
        self.uncompetitive_inhibitors = uncompetitive_inhibitors
        self.ui_locations = []
        self.substrate_inhibitors = substrate_inhibitors
        self.si_locations = []

    def find_substrates(self, list_substrates):
        # This function is called when the reaction is added to the Pathway class.
        # It is called by Pathway.add_reaction
        # It finds the index for each substrate, product and enzyme so that it can be easily extracted a list of substrate concentrations.
        # Used when substrate_values is given to do_reaction.

        self.enzyme_location = list_substrates.index(self.enzyme)

        for s in self.substrates:
            name = s[0]
            index = list_substrates.index(name)
            self.substrate_locations.append(index)

        for p in self.products:
            name = p
            index = list_substrates.index(name)
            self.product_locations.append(index)

        for i in self.competitive_inhibitors:
            name = i[0]
            index = list_substrates.index(name)
            self.ci_locations.append(index)

        for i in self.noncompetitive_inhibitors:
            name = i[0]
            index = list_substrates.index(name)
            self.ni_locations.append(index)

        for i in self.uncompetitive_inhibitors:
            name = i[0]
            index = list_substrates.index(name)
            self.ui_locations.append(index)

        for i in self.mixed_inhibitors:
            name = i[0]
            index = list_substrates.index(name)
            self.mi_locations.append(index)

        for i in self.substrate_inhibitors:
            name = i[0]
            index = list_substrates.index(name)
            self.si_locations.append(index)

    def competitive_inhibition(self, sub_num, substrate_values, km):


        # For each inhibitor in the list.  If substrate_name is the substrate the inhibitor is for, apply the inhibition and return km / vmax or both

        for ci in range(len(self.competitive_inhibitors)):
                # Extract info making it easier to work with.
                inhib = self.competitive_inhibitors[ci]
                i_conc = substrate_values[self.ci_locations[ci]]
                s_name = inhib[1]
                ki = inhib[2]


                # If the name of the substrate the inhibitor is relative to matches substrate currently being calculated, apply inhibition.
                if s_name == self.substrates[sub_num][0]:
                    km = km*(1+(i_conc/ki))

        return km
    def noncompetitive_inhibition(self, sub_num, substrate_values, rate):
        # For each inhibitor in the list.  If substrate_name is the substrate the inhibitor is for, apply the inhibition and return km / vmax or both

        # Non-Competitive inhibitor = [("Inhib name", "Sub name", Ki)]
            for nc in range(len(self.noncompetitive_inhibitors)):
                inhib = self.noncompetitive_inhibitors[nc]
                i_conc = substrate_values[self.ni_locations[nc]]
                s_name = inhib[1]
                ki = inhib[2]

                if s_name == self.substrates[sub_num][0]:
                    rate = rate / (1+(i_conc/ki))

            return rate
    def uncompetitive_inhibition(self, sub_num, substrate_values, rate, km):
        # For each inhibitor in the list.  If substrate_name is the substrate the inhibitor is for, apply the inhibition and return km / vmax or both

        # Un-Competitive inhibitor = [("Inhib name", "Sub name", Ki),  ect..]
            for uc in range(len(self.uncompetitive_inhibitors)):
                inhib = self.uncompetitive_inhibitors[uc]
                i_conc = substrate_values[self.ui_locations[uc]]
                s_name = inhib[1]
                ki = inhib[2]

                if s_name == self.substrates[sub_num][0]:
                    rate = rate / (1+(i_conc/ki))
                    km = km / (1+(i_conc/ki))

            return rate, km
    def mixed_inhibition(self, sub_num, substrate_values, rate, km):
        # For each inhibitor in the list.  If substrate_name is the substrate the inhibitor is for, apply the inhibition and return km / vmax or both

        # Mixed inhibitor = [("Inhib name", "Sub name", Ki, alpha),  ect..]
            for mi in range(len(self.mixed_inhibitors)):
                inhib = self.mixed_inhibitors[mi]
                i_conc = substrate_values[self.mi_locations[mi]]
                s_name = inhib[1]
                ki = inhib[2]
                alpha = inhib[3]

                if s_name == self.substrates[sub_num][0]:
                    rate = rate / (1+(i_conc/(ki*alpha)))
                    km = (km * (1+(i_conc/ki))) / (1+i_conc/(alpha*ki))

            return rate, km
    def substrate_inhibition(self, sub_num, substrate_values, s_denom_conc):
        # For each inhibitor in the list.  If substrate_name is the substrate the inhibitor is for, apply the inhibition and return km / vmax or both

        # Substrate inhibition = [("Inhib name", "Sub name", Ki, alpha),  ect..]
            for si in range(len(self.substrate_inhibitors)):
                inhib = self.substrate_inhibitors[si]
                i_conc = substrate_values[self.si_locations[si]]
                s_name = inhib[1]
                ki = inhib[2]

                if s_name == self.substrates[sub_num][0]:
                    s_denom_conc = s_denom_conc*(1+(i_conc/ki))

            return s_denom_conc
    def calculate_appkm_and_appvmax(self,substrate_values, rate):
        reac_kms=[]
        reac_s_concs=[]

        for i in range(len(self.substrates)):
            conc = substrate_values[self.substrate_locations[i]]
            s_denom_conc = substrate_values[self.substrate_locations[i]]
            km = self.substrates[i][1]

            #Calculate effects of inhibitors
            km = self.competitive_inhibition(i, substrate_values, km)
            rate = self.noncompetitive_inhibition(i, substrate_values, rate)
            rate, km = self.uncompetitive_inhibition(i, substrate_values, rate, km)
            rate, km = self.mixed_inhibition(i, substrate_values, rate, km)
            s_denom_conc = self.substrate_inhibition(i, substrate_values, s_denom_conc)

            # Store [S], AppKm and AppVmax for mm equations once all substrate effects are calculated  """
            reac_kms.append(km)
            reac_s_concs.append(s_denom_conc)

            # Multiply rate (which is kcat*[Enz] multiplied by any other substrate concs) by substrate concentration
            rate = rate*conc

        return reac_kms, reac_s_concs, rate

    def seqbi(self, ki_a, km_a, km_b, a, b, rate):
        return (rate * (1 / ( (ki_a*km_b) + (km_b*a) + (km_a*b) + (a*b) ) ))
    def seqbi_order_ratelimit(self, km_a, km_b, a, b, rate):
        return rate * (1 / ( (km_a*km_b) + (km_b*a) + (a*b) ) )


    def pingpongbi(self, km_a, km_b, a, b, rate):
        return rate * (1 / ( (km_b*a) + (km_a*b) + (a*b) ) )
    def standard_mm(self,km_a, a, rate):
        return (rate * (1 / (km_a + a)))

    def order_bibi_rev(self, enzconc, kcatf, kcatr,
                       kma, kmb, kia, kib, kmp, kmq, kip, keq,
                       a, b, p, q):

        Vf = enzconc * kcatf
        Vr = enzconc * kcatr

        numerator = Vr * (a*b*(p*q/keq))

        denominator = (a*b*(1+(p/kip))) \
                      + (kma*b) \
                      + (kmb*(a+kia)) \
                      + ((Vf/(Vr*keq))*(kmq*p*(1+(a/kia))) + (q*(kmp*(1+((kma*b)/(kia*kmb))))) + (p*(1+(b/kib))))

        return numerator / denominator


    def calculate_rate_from_mm_eqs(self, reac_kms, reac_s_concs, rate, kcat, kcatrev, enzconc):
        previous = False
        for i in range(len(self.substrates)):

            # If previous substrate specified a reaction type, ignore this substrate as it was taken into account with previous substrate
            if previous == True:
                previous = False

            # If the length of the substrate list is 3 then 2 substrate equation is specified.
            # If not then standard mm equation used (technically incorrect)
            elif len(self.substrates[i]) >= 3:
                # Reac type will be either "SeqBi", "SeqBi_order_ratelimit", "PingPongBi" or nothing which gives std mm.
                reac_type = self.substrates[i][2]

                if reac_type == "SeqBi":
                    previous = True
                    rate = self.seqbi(ki_a=self.substrates[i][3], km_a=reac_kms[i], km_b=reac_kms[i+1],
                               a=reac_s_concs[i], b=reac_s_concs[i+1],
                               rate=rate)
                elif reac_type == "SeqBi_order_ratelimit":
                    previous = True
                    rate = self.seqbi_order_ratelimit(km_a=reac_kms[i], km_b=reac_kms[i+1],
                                                 a=reac_s_concs[i],b=reac_s_concs[i+1],
                                                 rate=rate)
                elif reac_type == "PingPongBi":
                    previous = True
                    rate = self.pingpongbi(km_a=reac_kms[i], km_b=reac_kms[i+1],
                                           a=reac_s_concs[i], b=reac_s_concs[i+1],
                                           rate=rate)

                elif reac_type == "Order_bibi_rev":
                    previous = True
                    rate = self.order_bibi_rev(enzconc, kcat, kcatrev,
                                               )
            else:
                rate = self.standard_mm(km_a=reac_kms[i], a=reac_s_concs[i], rate=rate)

        return rate

    def do_reaction(self, substrate_values):
        """
        # This function is called by the Pathway Class that the reaction belongs to.
        # It is called by the deriv function, which is used by the solve function which uses
        # the scipy integrate.odeint function to solve a set of differential equations.

        # deriv is given y and t.   y is a list of the substrate concentrations at timepoint t.
        # deriv returns yprime.  yprime is the rate of change of each substrate at timepoint t.
        # deriv calls this equation to calculate yprimes.
        # All yprimes are set to 0 initially.
        # Each reaction is calculated in turn, with the yprimes added together for each substrate.
        # eg. reaction 1 gives A increasing by 2, but reaction 2 gives it decreasing by 1.  Final yprime that deriv returns will be 1.

        # A rate is calculated based on substrate concentrations and the michalis-menton equation.
        # Substrate yprimes are minus the rate
        # Product yprimes are plus the rate.
        """
        # Calculate vmax
        enz_conc = substrate_values[self.enzyme_location]
        vmax = self.kcat*enz_conc

        # Cycle through each substrate calculating KmApp and VmaxApp, append final values to list reac_kms, list reac_s_concs and rate
        # All inhibition is applied here
        reac_kms, reac_s_concs, rate = self.calculate_appkm_and_appvmax(substrate_values, vmax)

        # Calulate rate using appropriate michalis-menton equation(s)
        rate = self.calculate_rate_from_mm_eqs(reac_kms, reac_s_concs, rate, self.kcat, self.kcatrev, enz_conc)

        # Now that rate has been calculated this can be returned as a list of yprimes
        # Substrates get minus the rate
        # Products get plus the rate
        length = len(substrate_values)
        yprime = np.zeros(length)
        for i in range(len(self.substrates)):
             yprime[self.substrate_locations[i]] += -rate
        for i in range(len(self.products)):
             yprime[self.product_locations[i]] += rate

        return yprime

class degradation():

    def __init__(self, constants, substrate_names):
        self.constants = constants

        self.substrate_names = substrate_names
        self.substrate_locations = []

    def find_substrates(self, list_substrates):
        for name in self.substrate_names:
            index = list_substrates.index(name)
            self.substrate_locations.append(index)
            # Names = (Enzyme)

    def do_reaction(self, substrate_values):
        length = len(substrate_values)
        yprime = np.zeros(length)

        for i in range(len(self.substrate_names)):
            substrate = substrate_values[self.substrate_locations[i]]
            degradation_constant = self.constants[i]
            rate = substrate * degradation_constant

            f_substrate = rate

            yprime[self.substrate_locations[i]] -= f_substrate

        return yprime


# substrates, products, other_species and parameters are lists of names
class Equations():

    def __init__(self, substrates, products, other_species, parameters):
        self.substrates = substrates
        self.products = products
        self.other_species = other_species
        self.parameters = parameters

        self.equations = []

    def find_substrates(self, list_substrates):
            # This function is called when the reaction is added to the Pathway class.
            # It is called by Pathway.add_reaction
            # It finds the index for each substrate, product and enzyme so that it can be easily extracted a list of substrate concentrations.
            # Used when substrate_values is given to do_reaction.

            self.enzyme_location = list_substrates.index(self.enzyme)

            for s in self.substrates:
                name = s[0]
                index = list_substrates.index(name)
                self.substrate_locations.append(index)

            for p in self.products:
                name = p
                index = list_substrates.index(name)
                self.product_locations.append(index)

            for i in self.other_species:
                name = i[0]
                index = list_substrates.index(name)
                self.other_species_locations.append(index)

    def add_equation(self, equation):
        self.equations.append(equation)

    def do_reaction(self, substrate_values):
        """
            # This function is called by the Pathway Class that the reaction belongs to.
            # It is called by the deriv function, which is used by the solve function which uses
            # the scipy integrate.odeint function to solve a set of differential equations.

            # deriv is given y and t.   y is a list of the substrate concentrations at timepoint t.
            # deriv returns yprime.  yprime is the rate of change of each substrate at timepoint t.
            # deriv calls this equation to calculate yprimes.
            # All yprimes are set to 0 initially.
            # Each reaction is calculated in turn, with the yprimes added together for each substrate.
            # eg. reaction 1 gives A increasing by 2, but reaction 2 gives it decreasing by 1.  Final yprime that deriv returns will be 1.

            # A rate is calculated based on substrate concentrations and the michalis-menton equation.
            # Substrate yprimes are minus the rate
            # Product yprimes are plus the rate.
            """
        # Calculate vmax

        for equation in self.equations:
            rate = equation(rate, species, parameters)

        length = len(substrate_values)
        yprime = np.zeros(length)
        for i in range(len(self.substrates)):
            yprime[self.substrate_locations[i]] += -rate
        for i in range(len(self.products)):
            yprime[self.product_locations[i]] += rate

        return yprime


"""Equation functions"""

class enzyme_reaction():

    def __init__(self, enzyme_name, kcat_param_name):
        self.enzyme_name = enzyme_name
        self.kcat_param_name = kcat_param_name

    def reaction(self, rate, species, parameters):
        enzyme = species[self.enzyme_name]
        kcat = parameters[self.kcat_param_name]

        rate += (enzyme*kcat)

        return rate

class one_substrate_mm():

    def __init__(self, species_a_name, km_a_name):
        self.species_a_name = species_a_name
        self.km_a_name = km_a_name

    def one_substrate_mm(self, rate, species, parameters):
        a = species[self.species_a_name]
        km_a = parameters[self.km_a_name]

        rate = (rate * (1 / (km_a + a)))
        return rate

list_reactions=[]
class Test(Reaction):
    def __init__(self):
        super().__init__()


        self.reaction_name = "est_reac"
        self.parameters = [("est_kcat", 6, 1),
                           ("est_km", 1500 , 200)]
        self.substrates = ["Ester"]
        self.products = ["Acid", "Methanol"]
        self.other_species=[]

        self.setup()

    def reaction(self):
        esterase_enzyme = enzyme_reaction("AF_Est2", "est_kcat")
        esterase_mm = one_substrate_mm("Ester", "est_km")

        reac = Equations(self.substrates, self.products, self.other_species, self.parameters)
        reac.add_equation(esterase_enzyme)
        reac.add_equation(esterase_mm)
        return [reac]

list_reactions.extend(Test().reaction())
