# Supplementary material for: Engineering a Seven Enzyme Biotransformation using Mathematical Modelling and Characterized Enzyme Parts
Source: ChemCatChem. 2019 Jul 4;11(15):3474–89. doi: 10.1002/cctc.201900646 (PMC6774274; doi:10.1002/cctc.201900646)
Supplement: Supplementary file 2 — Supplementary [file CCTC-11-3474-s002.zip › Supplementary Data for Uploading/Modelling/Modelling 1.6/Reaction_Classes/sensitivity_analysis.py]

__author__ = 'Will'

from SALib.sample import latin
from SALib.sample import saltelli
from SALib.analyze import sobol
from Reaction.list_reactions import Esterase, CAR
from Reaction_Classes.functions import create_pathway, find_90_10_quartiles, solve_and_append_y, solve_and_output
from Reaction.substrates import all_species
import numpy as np


class Sensitivity_uncertainty_analysis():

    def __init__(self, all_species, start_end=(0,240)):
        self.list_reaction_classes = []
        self.all_bounds = []
        self.all_bound_names = []
        self.all_parameter_locations = {}
        self.substrate_locations = {}

        self.sampled_inputs = []
        self.list_of_pathways = []
        self.all_species = all_species
        self.outputs = []

        self.start_end = start_end

    def add_reaction(self, reaction):
        # Go through each reaction class.
        # Record bounds into all_parameter_bounds.
        # Record location in this into all_parameter_locations dict so that may be recalled later with reac name.
        self.list_reaction_classes.append(reaction)
        start = len(self.all_bounds)
        self.all_bounds.extend(reaction.param_bounds)
        self.all_bound_names.extend(reaction.param_names)
        end = len(self.all_bounds)
        self.all_parameter_locations[reaction.reaction_name] = (start,end), reaction.param_names

    def add_species(self, species_bounds_dict, species_to_include_in_sensitivity=False):
        for name in species_bounds_dict:
            if (species_to_include_in_sensitivity==False) or (name in species_to_include_in_sensitivity):
                bounds = species_bounds_dict[name]
                location = len(self.all_bounds)
                self.all_bounds.append(bounds)
                self.all_bound_names.append(name)
                self.substrate_locations[name] = location

    def test_bound_recall(self, print_on=False):
        test_passed = True
        for reac_name in self.all_parameter_locations:
            start = self.all_parameter_locations[reac_name][0][0]
            end = self.all_parameter_locations[reac_name][0][1]

            new_param_test = {}
            if print_on == True:
                print("---", reac_name, "---")

            for i in range(start,end):
                n = i - start
                param_name = self.all_parameter_locations[reac_name][1][n]
                param_bounds = self.all_bounds[i]

                for reaction in self.list_reaction_classes:
                    if reaction.reaction_name == reac_name:
                        for i in range(len(reaction.param_names)):
                            if reaction.param_names[i] == param_name:
                                if param_bounds != reaction.param_bounds[i]:
                                    print("ERROR PARAM BOUNDS DO NOT MATCH THOSE OF REACTION")
                                    test_passed=False

                new_param_test[param_name] = param_bounds

            if print_on == True:
                print("Start", start, "End", end)
                print(new_param_test)
                if test_passed == True:
                    print("Test_bound_recall passed")

            print()


        if print_on == True:
            sub_bounds_dict = {}
            print("--- Substrates --- ")
            for sub_name in self.substrate_locations:
                location = self.substrate_locations[sub_name]
                sub_bounds_dict[sub_name] = self.all_bounds[location]
            print(sub_bounds_dict)

    def make_samples_latin_hypercube(self, number=500):
        n = len(self.all_bounds)
        self.problem = {'num_vars': n,
                   'names': self.all_bound_names,
                   'bounds': self.all_bounds}

        self.sampled_inputs = latin.sample(self.problem, number)

    def make_samples_for_sobal(self, number=500, second_order=False):
        n = len(self.all_bounds)
        self.problem = {'num_vars': n,
                   'names': self.all_bound_names,
                   'bounds': self.all_bounds}

        self.sampled_inputs = saltelli.sample(self.problem, number, calc_second_order=second_order)

    def create_list_reactions(self, all_params):
        list_reactions = []
        for reaction in self.list_reaction_classes:
            param_locations = self.all_parameter_locations[reaction.reaction_name]
            start = param_locations[0][0]
            end = param_locations[0][1]
            param_names = param_locations[1]

            for i in range(start,end):
                n = i-start
                param = all_params[i]
                name = param_names[n]
                reaction.r_params[name] = param
            list_reactions.extend(reaction.reaction())

        return list_reactions

    def set_species_concs_from_all_params(self, all_params):
        all_species = self.all_species
        for name in self.substrate_locations:
            location=self.substrate_locations[name]
            conc = all_params[location]
            all_species[name] = conc
        return all_species

    def make_list_of_pathways_from_samples(self, no_steps=16):
        for i in range(len(self.sampled_inputs)):
            all_params = self.sampled_inputs[i]
            list_reactions = self.create_list_reactions(all_params)
            all_species = self.set_species_concs_from_all_params(all_params)
            pathway = create_pathway(all_species,list_reactions,
                                     start=self.start_end[0],
                                     end=self.start_end[1],
                                     number_of_steps=no_steps)
            self.list_of_pathways.append(pathway)

    def run_list_of_pathways_for_uncertainty(self, output_names=[], num_steps=32):
        final_final_output = []
        outputs={}
        count = 0
        for pathway in self.list_of_pathways:
            if count % 50 == 0:
                print("Running pathway no", count, "of", len(self.list_of_pathways))
            count+=1

            outputs = solve_and_append_y(pathway, output_names, outputs_y=outputs)

        for name in outputs:
            print()
            final_output = find_90_10_quartiles(outputs[name], name, print_output=True)

            if final_final_output == []:
                final_final_output.append(final_output[0])
            for i in range(1, len(final_output)):
                out = final_output[i]
                final_final_output.append(out)

        return final_final_output

    def define_outputs_for_sobal(self, output_name, output_time):
        for pathway in self.list_of_pathways:
            output_index = pathway.return_index(output_name)
            output = pathway.y[output_time][output_index]
            self.outputs.append(output)
        self.outputs = np.array(self.outputs)

    def analyse_satelli_sobol(self, second_order=False):
        sobol.analyze(self.problem,
                      self.outputs,
                      calc_second_order=second_order,
                      num_resamples=100,
                      conf_level=0.95,
                      print_to_console=True,
                      parallel=False,
                      n_processors=None)


def calc_bounds(conc,var):
        upper = conc + (conc*var)
        lower = conc - (conc*var)
        return [lower, upper]


class Specie_bounds():

    def __init__(self, all_species_dict, default_var=0.05):
        self.all_species = all_species_dict
        self.bounded_species = {}
        self.default_var = default_var
        self.make_bounded_species_list()

    def make_bounded_species_list(self):
        for specie in self.all_species:
            if self.all_species[specie] != 0:
                conc = self.all_species[specie]
                self.bounded_species[specie] = calc_bounds(conc, self.default_var)

    def set_species_bounds(self, specie_name, var=0.05):
        conc = self.all_species[specie_name]
        self.bounded_species[specie_name] = calc_bounds(conc,var)
