# Supplementary material for: Engineering a Seven Enzyme Biotransformation using Mathematical Modelling and Characterized Enzyme Parts
Source: ChemCatChem. 2019 Jul 4;11(15):3474–89. doi: 10.1002/cctc.201900646 (PMC6774274; doi:10.1002/cctc.201900646)
Supplement: Supplementary file 2 — Supplementary [file CCTC-11-3474-s002.zip › Supplementary Data for Uploading/Modelling/Modelling 1.6/run_normal.py]

from Reaction_Classes.functions import create_pathway, solve_and_output, plot_graphs
from Reaction.list_reactions import list_reactions
from Reaction.substrates import all_species
graphs = []

""" ---- Set start and end time (mins) ---- """
start = 0
end = 60*4
number_of_steps = 16

""" ----- Set outputs ----- """
text_outputs = ["Ester", "Acid", "Aldehyde", "Alcohol"]
#text_outputs = ["ATP", "ADP", "AMP"]

graphs.append({"exclude" : ["AF_Est2", "CAR", "ADH", "Ppiase", "PTDH", "AK", "PPT", "Ppiase"],
               "include_only" : []})

enzymes  = {'AF_Est2': 0, 'PPT': 0, 'PTDH': 0, 'ADH': 0, 'Ppiase': 0, 'CAR': 1, 'AK': 0}
substrates = {"Acid" : 4000, "NADPH" : 5000, "ATP" : 8000, "PO3" : 0, "PolyP" : 0, "NADH" : 0}

all_species.update(substrates)
all_species.update(enzymes)

if __name__ == "__main__":
    pathway = create_pathway(all_species,list_reactions, start, end, number_of_steps=number_of_steps)
    outputs = text_outputs
    solve_and_output(pathway, outputs)
    for graph in graphs:
        exclude_list = graph["exclude"]
        include_list = graph["include_only"]
        plot_graphs(pathway,
                    exclude = exclude_list,
                    include_only = include_list)
