# Supplementary material for: Engineering a Seven Enzyme Biotransformation using Mathematical Modelling and Characterized Enzyme Parts
Source: ChemCatChem. 2019 Jul 4;11(15):3474–89. doi: 10.1002/cctc.201900646 (PMC6774274; doi:10.1002/cctc.201900646)
Supplement: Supplementary file 2 — Supplementary [file CCTC-11-3474-s002.zip › Supplementary Data for Uploading/Modelling/Modelling 1.6/run_sensitivity.py]

from Reaction_Classes.sensitivity_analysis import Specie_bounds, Sensitivity_uncertainty_analysis
from Reaction.substrates import all_species
from Reaction.list_reactions import *

""" ---- Run uncertainty analysis (True), or sensitivity analysis (False) ---- """
uncertainty = True

""" ---- Set start and end time (mins) ---- """
start = 0
end = 60*4
number_of_steps = 16

""" ----- Set outputs ----- """
text_outputs = ["Ester", "Acid", "Aldehyde", "Alcohol"]

""" ---- Update any species ---- """
enzymes  = {'AF_Est2': 0, 'PPT': 0, 'PTDH': 0, 'ADH': 0, 'Ppiase': 1, 'CAR': 1, 'AK': 0}
substrates = {"Acid" : 4000, "NADPH" : 5000, "ATP" : 8000, "PO3" : 0, "PolyP" : 0, "NADH" : 0}
all_species.update(enzymes)
all_species.update(substrates)

""" --- Set starting species variation, default is 5% ---- """
specie_bounds = Specie_bounds(all_species, default_var=0.05)
#specie_bounds.set_species_bounds("PolyP", var=0.25)

""" ---- Specify which reactions are in the sensitivity analysis ---- """
list_reaction_classes = [#Esterase(),
                         CAR(),
                         #ADH(),
                         #PTDH(),
                         #AK(),
                         #PPT(),
                         Ppiase(),
                         #Degradation()
                         ]


""" ---- Uncertainty analysis settings --- """
latin_hypercube_samples = 1000

""" ---- Sobals senstivitiy analysi settings ---- """
no_samples = 1000
output_name = "Alcohol"
second_order = False
output_time = 15
def modify_output(output):
    return -output + 4000


if __name__ == "__main__":
    UA = Sensitivity_uncertainty_analysis(all_species, start_end=(start,end))
    UA.add_species(specie_bounds.bounded_species)
    for reaction in list_reaction_classes:
        UA.add_reaction(reaction)
    UA.test_bound_recall(print_on=True)

    if uncertainty == True:
        UA.make_samples_latin_hypercube(number=latin_hypercube_samples)
        UA.make_list_of_pathways_from_samples(no_steps=number_of_steps)
        UA.run_list_of_pathways_for_uncertainty(output_names=text_outputs)

    elif uncertainty == False:
        UA.make_samples_for_sobal(number=no_samples, second_order=second_order)
        UA.make_list_of_pathways_from_samples(no_steps=number_of_steps)
        UA.run_list_of_pathways_for_uncertainty(output_names=text_outputs)
        UA.define_outputs_for_sobal(output_name, output_time)
        #for i in range(len(UA.outputs)):
        #    UA.outputs[i] = modify_output(UA.outputs[i])
        #print(UA.outputs)

        UA.analyse_satelli_sobol(second_order=second_order)
